# Supplementary material for: MISSA 2.0: an updated synthetic biology toolbox for assembly of orthogonal CRISPR/Cas systems
Source: Sci Rep. 2017 Feb 3;7:41993. doi: 10.1038/srep41993 (PMC5290471; doi:10.1038/srep41993)
Supplement: Supplementary Dataset 1 [file srep41993-s2.xls]

## Sheet: E-plus vs E-minus@induced
Array Element	Locus Identifier	E-plus scaling_Signal	E-plus scaling_Detection	E-minus scaling_Signal	E minus scaling_Detection	E-plus vs E-minus_Signal Log Ratio	fold change	Annotation
247718_at	AT5G59310	11138.3	P	245.2	P	5.8	55.7152	LTP4 (LIPID TRANSFER PROTEIN 4); lipid binding
256779_at	AT3G13784	201.5	P	5.9	A	5.4	42.2243	ATCWINV5 (ARABIDOPSIS THALIANA CELL WALL INVERTASE 5); hydrolase, hydrolyzing O-glycosyl compounds
257280_at	AT3G14440	3164.6	P	84.6	P	4.7	25.9921	NCED3 (NINE-CIS-EPOXYCAROTENOID DIOXYGENASE3)
257720_at	AT3G18450	48.3	P	1.1	A	4.6	24.2515	similar to unknown protein [Arabidopsis thaliana] (TAIR:AT3G18460.1); similar to unnamed protein product [Vitis vinifera] (GB:CAO68031.1); contains InterPro domain Protein of unknown function Cys-rich (InterPro:IPR006461)
256924_at	AT3G29590	120.2	P	2.4	A	4.5	22.6274	AT5MAT; O-malonyltransferase/ transferase
247717_at	AT5G59320	8061.7	P	381.3	P	4.2	18.3792	LTP3 (LIPID TRANSFER PROTEIN 3); lipid binding
261985_at	AT1G33750	125.2	P	5.3	A	4	16	terpene synthase/cyclase family protein
257464_at	AT1G20940	41.8	P	1.8	A	4	16	F-box family protein
262128_at	AT1G52690	834	P	84.8	P	3.7	12.996	late embryogenesis abundant protein, putative / LEA protein, putative
267621_at	no_match	28.1	P	1.3	A	3.7	12.996	no_match
261734_at	AT1G47790	38	P	3.8	A	3.6	12.1257	F-box family protein
245689_at	AT5G04120	151	P	12.3	A	3.5	11.3137	phosphoglycerate/bisphosphoglycerate mutase family protein
260558_at	AT2G43600	53.9	P	2.6	A	3.5	11.3137	glycoside hydrolase family 19 protein
266900_at	AT2G34610	72	P	11.6	A	3.4	10.5561	similar to unknown protein [Arabidopsis thaliana] (TAIR:AT1G30190.1); similar to unnamed protein product [Tetraodon nigroviridis] (GB:CAG12037.1)
258745_at	AT3G05920	107.9	P	6.6	A	3.3	9.84916	heavy-metal-associated domain-containing protein
251231_at	AT3G62760	42.5	P	3.2	A	3	8	ATGSTF13 (Arabidopsis thaliana Glutathione S-transferase (class phi) 13); glutathione transferase
247947_at	AT5G57090	244.2	P	23.4	A	3	8	EIR1 (ETHYLENE INSENSITIVE ROOT 1); auxin:hydrogen symporter/ transporter
257592_at	AT3G24982	48.7	P	6.1	A	2.9	7.46426	protein binding
254907_at	AT4G11190	190.2	P	27.8	A	2.9	7.46426	disease resistance-responsive family protein / dirigent family protein
254909_at	AT4G11210	206.4	P	14.1	A	2.8	6.9644	disease resistance-responsive family protein / dirigent family protein
266098_at	AT2G37870	4800.3	P	586.1	P	2.8	6.9644	protease inhibitor/seed storage/lipid transfer protein (LTP) family protein
250165_at	AT5G15290	76.8	P	10.6	A	2.6	6.06287	integral membrane family protein
247634_at	AT5G60520	155.7	P	21.4	A	2.6	6.06287	late embryogenesis abundant protein-related / LEA protein-related
258498_at	AT3G02480	881.9	P	134.7	P	2.6	6.06287	ABA-responsive protein-related
248185_at	AT5G54060	350.5	P	58.4	A	2.5	5.65685	UF3GT (UDP-GLUCOSE:FLAVONOID 3-O-GLUCOSYLTRANSFERASE); transferase, transferring glycosyl groups
246325_at	AT1G16540	563.6	P	124	P	2.5	5.65685	ABA3/ATABA3/LOS5/SIR3 (ABA DEFICIENT 3); Mo-molybdopterin cofactor sulfurase/ selenocysteine lyase
254283_s_at	AT4G22870/AT4G22880	700	P	132.1	A	2.5	5.65685	AT4G22870, leucoanthocyanidin dioxygenase, putative / anthocyanidin synthase, putative];[AT4G22880, LDOX (TANNIN DEFICIENT SEED 4)]
249117_at	AT5G43840	212.4	P	41.6	P	2.4	5.27803	AT-HSFA6A (Arabidopsis thaliana heat shock transcription factor A6A); DNA binding / transcription factor
264400_at	AT1G61800	642.7	P	103.4	P	2.4	5.27803	GPT2 (glucose-6-phosphate/phosphate translocator 2); antiporter/ glucose-6-phosphate transmembrane transporter
252281_at	AT3G49320	90.9	P	15.1	A	2.4	5.27803	similar to unknown protein [Arabidopsis thaliana] (TAIR:AT5G41970.1); similar to unnamed protein product [Vitis vinifera] (GB:CAO62930.1); contains InterPro domain Metal-dependent protein hydrolase (InterPro:IPR003226)
265058_s_at	AT1G52030/AT1G52040	2010	P	310.8	P	2.4	5.27803	[AT1G52030, MBP2 (MYROSINASE-BINDING PROTEIN 2)];[AT1G52040, MBP1 (MYROSINASE-BINDING PROTEIN 1)]
250083_at	AT5G17220	554.5	P	107	P	2.4	5.27803	ATGSTF12 (GLUTATHIONE S-TRANSFERASE 26); glutathione transferase
254056_at	AT4G25250	172.1	P	25.1	A	2.4	5.27803	invertase/pectin methylesterase inhibitor family protein
249215_at	AT5G42800	403.2	P	80.6	A	2.3	4.92458	DFR (DIHYDROFLAVONOL 4-REDUCTASE); dihydrokaempferol 4-reductase
245628_at	AT1G56650	247.7	P	43.9	A	2.3	4.92458	PAP1 (PRODUCTION OF ANTHOCYANIN PIGMENT 1); DNA binding / transcription factor
265105_s_at	AT1G63340/AT1G62580	140.7	P	21.9	A	2.3	4.92458	[AT1G63340, flavin-containing monooxygenase-related / FMO-related];[AT1G62580, flavin-containing monooxygenase family protein / FMO family protein]
253957_at	AT4G26320	850	P	137.3	A	2.3	4.92458	AGP13 (ARABINOGALACTAN PROTEIN 13)
266209_at	AT2G27550	540.9	P	124.5	P	2.3	4.92458	ATC (ARABIDOPSIS THALIANA CENTRORADIALIS); phosphatidylethanolamine binding
250469_at	AT5G10130	319.5	P	55.4	A	2.2	4.59479	pollen Ole e 1 allergen and extensin family protein
267457_at	AT2G33790	1359	P	299.2	P	2.2	4.59479	pollen Ole e 1 allergen and extensin family protein
256114_at	AT1G16850	560.1	P	121.6	P	2.2	4.59479	unknown protein
261077_at	AT1G07430	651.3	P	150.1	P	2.1	4.28709	protein phosphatase 2C, putative / PP2C, putative
262050_at	AT1G80130	569.1	P	89.9	A	2.1	4.28709	binding
248178_at	AT5G54370	873.9	P	211.1	P	2.1	4.28709	late embryogenesis abundant protein-related / LEA protein-related
260140_at	AT1G66390	383.3	P	68.1	A	2.1	4.28709	PAP2 (PRODUCTION OF ANTHOCYANIN PIGMENT 2); DNA binding / transcription factor
253344_at	AT4G33550	5639.4	P	1308.6	P	2	4	lipid binding
265091_s_at	AT1G03940/AT1G03495	238.2	P	68.6	A	2	4	[AT1G03940, transferase family protein];[AT1G03495, transferase]
254705_at	AT4G17870	4376.4	P	1176.3	P	2	4	PYR1, PYRABACTIN RESISTANCE 1, RCAR11, REGULATORY COMPONENT OF ABA RECEPTOR 11
257035_at	AT3G19270	64.8	P	17.9	A	2	4	CYP707A4 (cytochrome P450, family 707, subfamily A, polypeptide 4); oxygen binding
251857_at	AT3G54770	136.7	P	35.8	A	2	4	RNA recognition motif (RRM)-containing protein
251438_s_at	AT3G59930/AT5G33355	720.9	P	192.7	P	1.9	3.73213	[AT3G59930, Encodes a defensin-like (DEFL) family protein.];[AT5G33355, Encodes a defensin-like (DEFL) family protein.]
255900_at	AT1G17830	208.1	P	66.5	M	1.9	3.73213	similar to unknown protein [Arabidopsis thaliana] (TAIR:AT1G73210.1); similar to unnamed protein product [Vitis vinifera] (GB:CAO45300.1); contains InterPro domain Protein of unknown function DUF789 (InterPro:IPR008507)
258586_s_at	AT3G04320/AT3G04330	309.9	P	69.2	A	1.9	3.73213	[AT3G04320, endopeptidase inhibitor];[AT3G04330, trypsin and protease inhibitor family protein / Kunitz family protein]
254917_at	AT4G11350	89.8	P	28.8	A	1.9	3.73213	transferase, transferring glycosyl groups
262357_at	AT1G73040	512.1	P	188.2	P	1.9	3.73213	jacalin lectin family protein
258008_at	AT3G19430	316.7	P	72.4	P	1.8	3.4822	late embryogenesis abundant protein-related / LEA protein-related
254232_at	AT4G23600	3529.9	P	931.6	P	1.8	3.4822	CORI3 (CORONATINE INDUCED 1, JASMONIC ACID RESPONSIVE 2); transaminase
253416_at	AT4G33070	160.9	P	39.3	A	1.8	3.4822	pyruvate decarboxylase, putative
267429_at	AT2G34850	100.4	P	32.7	A	1.8	3.4822	MEE25 (maternal effect embryo arrest 25); catalytic
245076_at	AT2G23170	264.7	P	84.7	P	1.8	3.4822	GH3.3; indole-3-acetic acid amido synthetase
266274_at	AT2G29380	124.6	P	31.4	A	1.8	3.4822	protein phosphatase 2C, putative / PP2C, putative
262666_at	AT1G14080	64	P	12.3	A	1.8	3.4822	FUT6 (fucosyltransferase 6); fucosyltransferase/ transferase, transferring glycosyl groups
263098_at	AT2G16005	747.5	P	257.4	P	1.8	3.4822	MD-2-related lipid recognition domain-containing protein / ML domain-containing protein
251928_at	AT3G53980	7250	P	1975	P	1.8	3.4822	protease inhibitor/seed storage/lipid transfer protein (LTP) family protein
248505_at	AT5G50360	217.7	P	39.7	A	1.8	3.4822	similar to unknown protein [Arabidopsis thaliana] (TAIR:AT5G63350.1); similar to unnamed protein product [Vitis vinifera] (GB:CAO68256.1)
248467_at	AT5G50800	122.7	P	25.6	A	1.8	3.4822	nodulin MtN3 family protein
245944_at	AT5G19520	156	P	57.5	P	1.8	3.4822	mechanosensitive ion channel domain-containing protein / MS ion channel domain-containing protein
245982_at	AT5G13170	381.2	P	91.6	A	1.8	3.4822	nodulin MtN3 family protein
245486_x_at	AT4G16240	1239.2	P	397.4	A	1.7	3.24901	unknown protein
261691_at	AT1G50060	227.3	P	66.7	P	1.7	3.24901	pathogenesis-related protein, putative
260230_at	AT1G74500	389.2	P	139.3	P	1.7	3.24901	bHLH family protein
260553_at	AT2G41800	320.7	P	125.5	A	1.7	3.24901	similar to unknown protein [Arabidopsis thaliana] (TAIR:AT2G41810.1); similar to unnamed protein product [Vitis vinifera] (GB:CAO23583.1); similar to hypothetical protein [Vitis vinifera] (GB:CAN80832.1); contains InterPro domain Protein of unknown function DUF642 (InterPro:IPR006946); contains InterPro domain Galactose-binding like (InterPro:IPR008979)
248337_at	AT5G52310	5539	P	1493.5	P	1.7	3.24901	COR78 (COLD REGULATED 78)
245624_at	AT4G14090	382	P	92.4	A	1.7	3.24901	UDP-glucoronosyl/UDP-glucosyl transferase family protein
250997_at	AT5G02570	39.8	P	10.2	A	1.7	3.24901	histone H2B, putative
247723_at	AT5G59220	1098.5	P	401.8	P	1.7	3.24901	protein phosphatase 2C, putative / PP2C, putative
254832_at	AT4G12490	1572.2	P	388.5	P	1.7	3.24901	protease inhibitor/seed storage/lipid transfer protein (LTP) family protein
247477_at	AT5G62340	503.1	P	140.8	P	1.7	3.24901	invertase/pectin methylesterase inhibitor family protein
255751_at	AT1G31950	140.1	P	40.2	P	1.6	3.03143	terpene synthase/cyclase family protein
263497_at	AT2G42540	8704.1	P	3141.5	P	1.6	3.03143	COR15A (COLD-REGULATED 15A)
257654_at	AT3G13310	4339.5	P	1325.5	P	1.6	3.03143	DNAJ heat shock N-terminal domain-containing protein
258218_at	AT3G17998/AT3G18000	1965	P	654.3	P	1.6	3.03143	[AT3G17998, CPuORF30 (Conserved peptide upstream open reading frame 30)];[AT3G18000, NMT1 (N-METHYLTRANSFERASE 1); phosphoethanolamine N-methyltransferase]
266191_at	AT2G39040	61	P	15.1	A	1.6	3.03143	peroxidase, putative
248732_at	AT5G48070	86.7	P	25.6	A	1.6	3.03143	ATXTH20 (XYLOGLUCAN ENDOTRANSGLUCOSYLASE/HYDROLASE 20); hydrolase, acting on glycosyl bonds
246403_at	AT1G57590	614.5	P	188.7	P	1.6	3.03143	carboxylesterase
259388_at	AT1G13420	146	P	35	A	1.6	3.03143	sulfotransferase family protein
247645_at	AT5G60530	204.9	P	72.2	P	1.5	2.82843	late embryogenesis abundant protein-related / LEA protein-related
256603_at	AT3G28270	1166.2	P	302.2	P	1.5	2.82843	Identical to UPF0496 protein At3g28270 [Arabidopsis Thaliana] (GB:Q9LHD9;GB:Q8H7D0;GB:Q8H7E9;GB:Q944H3); similar to AT14A [Arabidopsis thaliana] (TAIR:AT3G28290.1); similar to AT14A [Arabidopsis thaliana] (TAIR:AT3G28300.1); similar to unnamed protein product [Vitis vinifera] (GB:CAO22906.1); contains InterPro domain Protein of unknown function DUF677 (InterPro:IPR007749)
253515_at	AT4G31320	96.9	P	32.1	A	1.5	2.82843	auxin-responsive protein, putative / small auxin up RNA (SAUR_C)
264895_at	AT1G23100	166.8	P	97.8	P	1.5	2.82843	10 kDa chaperonin, putative
263228_at	AT1G30700	283.7	P	97.4	P	1.5	2.82843	FAD-binding domain-containing protein
258397_at	AT3G15357	217.2	P	84	P	1.5	2.82843	unknown protein
253949_at	AT4G26780	250	P	121	P	1.5	2.82843	AR192; adenyl-nucleotide exchange factor/ chaperone binding / protein binding / protein homodimerization
251668_at	AT3G57010	2210.4	P	451.9	P	1.5	2.82843	strictosidine synthase family protein
264953_at	AT1G77120	2579	P	1007	P	1.5	2.82843	ADH1 (ALCOHOL DEHYDROGENASE 1)
250455_at	AT5G09980	85.8	P	35.5	P	1.5	2.82843	PROPEP4 (Elicitor peptide 4 precursor)
248236_at	AT5G53870	279.3	P	94.9	P	1.5	2.82843	plastocyanin-like domain-containing protein
255003_at	AT4G09950	92.4	P	27.5	P	1.5	2.82843	avirulence-responsive family protein / avirulence induced gene (AIG1) family protein
248252_at	AT5G53250	547.8	P	208.1	P	1.5	2.82843	AGP22/ATAGP22 (ARABINOGALACTAN PROTEINS 22)
256252_at	AT3G11340	401.1	P	119.3	P	1.5	2.82843	UDP-glucoronosyl/UDP-glucosyl transferase family protein
245928_s_at	AT5G24770/AT5G24780	3077.9	P	984.7	P	1.5	2.82843	[AT5G24770, VSP2 (VEGETATIVE STORAGE PROTEIN 2); acid phosphatase];[AT5G24780, VSP1 (VEGETATIVE STORAGE PROTEIN 1); acid phosphatase]
259328_at	AT3G16440	365.4	P	147.5	A	1.5	2.82843	ATMLP-300B (MYROSINASE-BINDING PROTEIN-LIKE PROTEIN-300B)
247337_at	AT5G63660	345.1	P	107	P	1.4	2.63902	LCR74/PDF2.5 (Low-molecular-weight cysteine-rich 74)
247965_at	AT5G56540	1896.7	P	729	P	1.4	2.63902	AGP14 (ARABINOGALACTAN PROTEIN 14)
253940_at	AT4G26950	53.2	P	9	A	1.4	2.63902	similar to unknown protein [Arabidopsis thaliana] (TAIR:AT4G04630.1); similar to unnamed protein product [Vitis vinifera] (GB:CAO38947.1); similar to unknown [Picea sitchensis] (GB:ABK21247.1); contains InterPro domain Protein of unknown function DUF584 (InterPro:IPR007608)
249917_at	AT5G22460	909.8	P	241.4	P	1.4	2.63902	esterase/lipase/thioesterase family protein
260173_at	AT1G71930	83.1	P	41.4	A	1.4	2.63902	VND7 (VASCULAR RELATED NAC-DOMAIN PROTEIN 7); transcription factor
266778_at	AT2G29090	552.2	P	140.7	P	1.4	2.63902	CYP707A2 (cytochrome P450, family 707, subfamily A, polypeptide 2); oxygen binding
258707_at	AT3G09480	193.1	P	56.4	P	1.4	2.63902	histone H2B, putative
262281_at	AT1G68570	1649.3	P	641.4	P	1.4	2.63902	proton-dependent oligopeptide transport (POT) family protein
260841_at	AT1G29195	153.6	P	79.4	P	1.4	2.63902	similar to unknown protein [Arabidopsis thaliana] (TAIR:AT2G30230.1); similar to unnamed protein product [Vitis vinifera] (GB:CAO48054.1)
260408_at	AT1G69880	1016	P	389.9	P	1.4	2.63902	ATH8 (thioredoxin H-type 8); thiol-disulfide exchange intermediate
263210_at	AT1G10585	371.4	P	135.9	P	1.4	2.63902	transcription factor
259276_at	AT3G01190	660.6	P	263.3	P	1.4	2.63902	peroxidase 27 (PER27) (P27) (PRXR7)
258252_at	AT3G15720	295.8	P	145.5	P	1.4	2.63902	glycoside hydrolase family 28 protein / polygalacturonase (pectinase) family protein
254562_at	AT4G19230	395.3	P	94.8	A	1.4	2.63902	CYP707A1 (cytochrome P450, family 707, subfamily A, polypeptide 1); oxygen binding
259042_at	AT3G03450	100.6	P	37.9	A	1.4	2.63902	RGL2 (RGA-LIKE 2); transcription factor
262517_at	AT1G17180	665.7	P	304.3	P	1.4	2.63902	ATGSTU25 (Arabidopsis thaliana Glutathione S-transferase (class tau) 25); glutathione transferase
246765_at	AT5G27330	302.3	P	131.6	P	1.3	2.46229	similar to unknown protein [Arabidopsis thaliana] (TAIR:AT3G05130.1); similar to unnamed protein product [Vitis vinifera] (GB:CAO68600.1); contains InterPro domain Prefoldin (InterPro:IPR009053)
258217_at	AT3G17998/AT3G18000	514.7	P	227.2	P	1.3	2.46229	[AT3G17998, CPuORF30 (Conserved peptide upstream open reading frame 30)];[AT3G18000, NMT1 (N-METHYLTRANSFERASE 1); phosphoethanolamine N-methyltransferase]
246229_at	AT4G37160	98	P	19.6	A	1.3	2.46229	SKS15 (SKU5 Similar 15); copper ion binding
249977_at	AT5G18820	122.6	P	34.3	A	1.3	2.46229	EMB3007 (EMBRYO DEFECTIVE 3007); ATP binding / protein binding / unfolded protein binding
265501_at	AT2G15490	539.7	P	258.8	P	1.3	2.46229	UGT73B4; UDP-glycosyltransferase/ transferase, transferring glycosyl groups
248352_at	AT5G52300	356	P	145	P	1.3	2.46229	LTI65/RD29B (RESPONSIVE TO DESSICATION 29B)
249675_at	AT5G35940	101.8	P	35.4	P	1.3	2.46229	jacalin lectin family protein
264146_at	AT1G02205	478.3	P	185.3	P	1.3	2.46229	CER1 (ECERIFERUM 1)
245422_at	AT4G17470	339.7	P	100.3	P	1.3	2.46229	palmitoyl protein thioesterase family protein
262427_s_at	AT1G47600/AT1G51470	637.5	P	257	P	1.3	2.46229	[AT1G47600, glycosyl hydrolase family 1 protein];[AT1G51470, glycosyl hydrolase family 1 protein]
250907_at	AT5G03670	134.7	P	76.1	P	1.3	2.46229	similar to unknown protein [Arabidopsis thaliana] (TAIR:AT2G36420.1); similar to unnamed protein product [Vitis vinifera] (GB:CAO15955.1)
246512_at	AT5G15630	142.1	P	56.8	P	1.3	2.46229	COBL4/IRX6 (COBRA-LIKE4)
267080_at	AT2G41190	975.1	P	386.6	P	1.3	2.46229	amino acid transporter family protein
257679_at	AT3G20470	796.8	P	271.3	P	1.3	2.46229	encodes a glycine-rich protein that is expressed more abundantly in immature seed pods than in stems and leaves. Expression is not detected in roots or flowers.
251833_at	AT3G55160	99.4	P	35.4	A	1.3	2.46229	similar to unnamed protein product [Vitis vinifera] (GB:CAO14954.1); similar to hypothetical protein [Vitis vinifera] (GB:CAN72934.1); similar to unknown [Oryza sativa (japonica cultivar-group)] (GB:AAO72654.1); contains InterPro domain HEAT (InterPro:IPR000357)
266415_at	AT2G38530	10792.4	P	4695.6	P	1.3	2.46229	LTP2 (LIPID TRANSFER PROTEIN 2); lipid binding
246582_at	AT1G31750	99.6	P	40.5	A	1.3	2.46229	proline-rich family protein
262120_at	AT1G02950	218.4	P	101.3	P	1.3	2.46229	ATGSTF4 (GLUTATHIONE S-TRANSFERASE 31); glutathione transferase
252958_at	AT4G38620	499.8	P	212.7	P	1.3	2.46229	MYB4 (myb domain protein 4); transcription factor
265119_at	AT1G62570	1698.1	P	488.1	P	1.3	2.46229	flavin-containing monooxygenase family protein / FMO family protein
266743_at	AT2G02990	304.6	P	111.4	P	1.3	2.46229	RNS1 (RIBONUCLEASE 1); endoribonuclease
248790_at	AT5G47450	495.9	P	233	P	1.2	2.2974	AtTIP2;3 (Arabidopsis thaliana tonoplast intrinsic protein 2;3); water channel
254823_at	AT4G12580	77	P	23.7	A	1.2	2.2974	unknown protein
258347_at	AT3G17520	178.3	P	66.5	A	1.2	2.2974	late embryogenesis abundant domain-containing protein / LEA domain-containing protein
259563_s_at	AT1G20590/AT1G20610	124.6	P	62.7	P	1.2	2.2974	[AT1G20590, cyclin, putative];[AT1G20610, CYCB2;3 (CYCLIN B2;3); cyclin-dependent protein kinase regulator]
266453_at	AT2G43230	72	P	29.7	A	1.2	2.2974	serine/threonine protein kinase, putative
260950_s_at	AT1G06120/AT1G06090	331.6	P	160.9	P	1.2	2.2974	[AT1G06120, fatty acid desaturase family protein];[AT1G06090, fatty acid desaturase family protein]
257517_at	AT3G16330	110	P	42.4	A	1.2	2.2974	similar to unknown protein [Arabidopsis thaliana] (TAIR:AT1G52140.1); similar to hypothetical protein [Vitis vinifera] (GB:CAN64915.1)
256577_at	AT3G28220	1428.2	P	628	P	1.2	2.2974	meprin and TRAF homology domain-containing protein / MATH domain-containing protein
256145_at	AT1G48750	3547.5	P	1556.9	P	1.2	2.2974	protease inhibitor/seed storage/lipid transfer protein (LTP) family protein
266118_at	AT2G02130	9053.5	P	3409	P	1.2	2.2974	LCR68/PDF2.3 (Low-molecular-weight cysteine-rich 68); protease inhibitor
264217_at	AT1G60190	250.7	P	111.1	A	1.2	2.2974	armadillo/beta-catenin repeat family protein / U-box domain-containing protein
250648_at	AT5G06760	219.6	P	99.6	A	1.2	2.2974	late embryogenesis abundant group 1 domain-containing protein / LEA group 1 domain-containing protein
247327_at	AT5G64120	375.7	P	146.9	P	1.2	2.2974	peroxidase, putative
247268_at	AT5G64080	839.4	P	347.6	P	1.2	2.2974	protease inhibitor/seed storage/lipid transfer protein (LTP) family protein
267168_at	AT2G37770	1386.9	P	746.1	P	1.2	2.2974	aldo/keto reductase family protein
246390_at	AT1G77330	893.4	P	409.7	P	1.2	2.2974	1-aminocyclopropane-1-carboxylate oxidase, putative / ACC oxidase, putative
256789_at	AT3G13672	132.3	P	79.1	A	1.2	2.2974	seven in absentia (SINA) family protein
257740_at	AT3G27330	79.6	P	35.4	A	1.2	2.2974	zinc finger (C3HC4-type RING finger) family protein
267260_at	AT2G23130	146.9	P	65.7	A	1.2	2.2974	AGP17 (ARABINOGALACTAN PROTEIN 17)
252625_at	AT3G44750	1411.1	P	611.1	P	1.2	2.2974	HD2A (HISTONE DEACETYLASE 2A); nucleic acid binding / zinc ion binding
257694_at	AT3G12860	204.8	P	69.9	A	1.2	2.2974	nucleolar protein Nop56, putative
263707_at	AT1G09300	156.3	P	55.9	P	1.1	2.14355	metallopeptidase M24 family protein
267388_at	AT2G44450	465.8	P	189.2	P	1.1	2.14355	glycosyl hydrolase family 1 protein
265053_at	AT1G52000	686.2	P	339.7	P	1.1	2.14355	jacalin lectin family protein
247056_at	AT5G66750	185	P	89.6	P	1.1	2.14355	CHR01/DDM1 (DECREASED DNA METHYLATION 1); helicase
265117_at	AT1G62500	195.5	P	90.8	P	1.1	2.14355	protease inhibitor/seed storage/lipid transfer protein (LTP) family protein
263963_at	AT2G36080	397.9	P	142.6	P	1.1	2.14355	DNA-binding protein, putative
258270_at	AT3G15650	186.5	P	106.7	P	1.1	2.14355	phospholipase/carboxylesterase family protein
264988_at	AT1G27140	127.4	P	50.9	P	1.1	2.14355	ATGSTU14 (GLUTATHIONE S-TRANSFERASE 13); glutathione transferase
264577_at	AT1G05260	643	P	273.5	P	1.1	2.14355	RCI3 (RARE COLD INDUCIBLE GENE 3); peroxidase
254080_at	AT4G25630	1829.8	P	794.6	P	1.1	2.14355	FIB2 (FIBRILLARIN 2)
247739_at	AT5G59240	165	P	69.3	P	1.1	2.14355	40S ribosomal protein S8 (RPS8B)
260392_at	AT1G74030	774.9	P	357.5	P	1.1	2.14355	enolase, putative
248307_at	AT5G52850	131.2	P	69.9	P	1.1	2.14355	pentatricopeptide (PPR) repeat-containing protein
247453_at	AT5G62440	453	P	198.6	P	1.1	2.14355	Encodes a protein DOMINO1 that belongs to a plant-specific gene family sharing a common motif present in the tomato DEFECTIVE CHLOROPLASTS AND LEAVES (LeDCL) protein. DOMINO1 is located in the nucleus. Arabidopsis embryos carrying the domino1 mutation grow slowly in comparison with wild type embryos and reach only the globular stage at desiccation. The primary defect of the mutation at the cellul…
247657_at	AT5G59845	147.5	P	55	A	1.1	2.14355	gibberellin-regulated family protein
266269_at	AT2G29480	288	P	147.9	P	1.1	2.14355	ATGSTU2 (GLUTATHIONE S-TRANSFERASE 20); glutathione transferase
258815_at	AT3G04000	1351.2	P	707.4	P	1.1	2.14355	short-chain dehydrogenase/reductase (SDR) family protein
260803_at	AT1G78340	692.3	P	388.1	P	1.1	2.14355	ATGSTU22 (Arabidopsis thaliana Glutathione S-transferase (class tau) 22); glutathione transferase
252123_at	AT3G51240	882.7	P	430	P	1.1	2.14355	F3H (TRANSPARENT TESTA 6); naringenin 3-dioxygenase
247604_at	AT5G60950	191.1	P	80.5	P	1.1	2.14355	COBL5 (COBRA-LIKE PROTEIN 5 PRECURSOR)
252618_at	AT3G45140	4017.1	P	2269.3	P	1.1	2.14355	LOX2 (LIPOXYGENASE 2)
245523_at	AT4G15910	2662.2	P	1157.6	P	1.1	2.14355	ATDI21 (Arabidopsis thaliana drought-induced 21)
266309_at	AT2G27140	158	P	86.2	P	1.1	2.14355	heat shock family protein
245903_at	AT5G11100	118.3	P	47.3	P	1.1	2.14355	ATSYTD/NTMC2T2.2/NTMC2TYPE2.2/SYTD
247606_at	AT5G61000	354.1	P	219.4	P	1.1	2.14355	replication protein, putative
260386_at	AT1G74010	283.6	P	106.9	P	1.1	2.14355	strictosidine synthase family protein
265922_at	AT2G18480	160.5	P	78	A	1.1	2.14355	mannitol transporter, putative
265334_at	AT2G18370	1875	P	943.5	P	1.1	2.14355	protease inhibitor/seed storage/lipid transfer protein (LTP) family protein
263208_at	AT1G10480	294	P	118.5	P	1.1	2.14355	ZFP5 (ZINC FINGER PROTEIN 5); nucleic acid binding / transcription factor/ zinc ion binding
253401_at	AT4G32870	416	P	191.1	P	1.1	2.14355	similar to unknown protein [Arabidopsis thaliana] (TAIR:AT2G25770.2); similar to unknown protein [Arabidopsis thaliana] (TAIR:AT2G25770.1); similar to unknown [Populus trichocarpa x Populus deltoides] (GB:ABK96434.1); contains domain SSF55961 (SSF55961)
253684_at	AT4G29690	234.5	P	105.5	P	1.1	2.14355	type I phosphodiesterase/nucleotide pyrophosphatase family protein
250624_at	AT5G07330	109.1	P	42.6	A	1.1	2.14355	similar to unknown protein [Arabidopsis thaliana] (TAIR:AT1G63060.1); similar to unknown [Xerophyta humilis] (GB:AAT45004.1)
259609_at	AT1G52410	565.6	P	266.5	P	1.1	2.14355	TSA1 (TSK-ASSOCIATING PROTEIN 1); calcium ion binding / protein binding
258652_at	AT3G09910	117.2	P	45.1	P	1.1	2.14355	AtRABC2b/AtRab18C (Arabidopsis Rab GTPase homolog C2b); GTP binding
247755_at	AT5G59090	487.4	P	334.8	P	1.1	2.14355	ATSBT4.12; subtilase
246683_at	AT5G33300	115.4	P	63.6	A	1.1	2.14355	chromosome-associated kinesin-related
249101_at	AT5G43580	808.2	P	270.3	P	1.1	2.14355	serine-type endopeptidase inhibitor
265983_at	AT2G18550	95.8	P	60.6	A	1.1	2.14355	ATHB21/HB-2 (homeobox-2); DNA binding / transcription factor
249955_at	AT5G18840	143.8	P	68.4	P	1.1	2.14355	sugar transporter, putative
266838_at	AT2G25980	598.3	P	359.4	P	1.1	2.14355	jacalin lectin family protein
252004_at	AT3G52780	51.1	P	24.3	A	1.1	2.14355	ATPAP20/PAP20; acid phosphatase/ protein serine/threonine phosphatase
257375_at	AT2G38640	164.3	P	89.6	P	1.1	2.14355	similar to unknown protein [Arabidopsis thaliana] (TAIR:AT5G41590.1); similar to unknown [Populus trichocarpa] (GB:ABK94888.1); contains InterPro domain Protein of unknown function DUF567 (InterPro:IPR007612)
260077_at	AT1G73620	483.6	P	210.1	P	1.1	2.14355	thaumatin-like protein, putative / pathogenesis-related protein, putative
262017_at	AT1G35550	207	P	93	A	1.1	2.14355	elongation factor Tu C-terminal domain-containing protein
249253_at	AT5G42060	159.5	P	78.2	P	1	2	similar to unknown protein [Arabidopsis thaliana] (TAIR:AT1G64490.1); contains InterPro domain DEK C terminal (InterPro:IPR014876)
250679_at	AT5G06550	301.7	P	145.1	P	1	2	Identical to F-box protein At5g06550 [Arabidopsis Thaliana] (GB:Q67XX3;GB:Q9FG15); similar to transcription factor jumonji (jmjC) domain-containing protein [Arabidopsis thaliana] (TAIR:AT1G78280.1); similar to hypothetical protein [Vitis vinifera] (GB:CAN75104.1); contains InterPro domain Transcription factor jumonji (InterPro:IPR013129); contains InterPro domain Cyclin-like F-box (InterPro:IPR00…
261780_at	AT1G76310	175.8	P	60.9	P	1	2	CYCB2;4 (CYCLIN B2;4); cyclin-dependent protein kinase regulator
250881_at	AT5G04080	499.2	P	248.7	P	1	2	similar to unknown protein [Oryza sativa (japonica cultivar-group)] (GB:BAD87214.1)
254820_s_at	AT4G12510/AT4G12520	1757.9	P	723.3	P	1	2	[AT4G12510, protease inhibitor/seed storage/lipid transfer protein (LTP) family protein];[AT4G12520, protease inhibitor/seed storage/lipid transfer protein (LTP) family protein]
253525_at	AT4G31330	223.7	P	129.6	A	1	2	similar to unknown protein [Arabidopsis thaliana] (TAIR:AT5G10580.1); similar to hypothetical protein [Vitis vinifera] (GB:CAN79714.1); contains InterPro domain Protein of unknown function DUF599 (InterPro:IPR006747)
262454_at	AT1G11190	294.3	P	154.4	P	1	2	BFN1 (BIFUNCTIONAL NUCLEASE I); nucleic acid binding
251457_s_at	AT3G60970/AT3G60160	126.1	P	67.3	P	1	2	[AT3G60970, ATMRP15 (Arabidopsis thaliana multidrug resistance-associated protein 15)];[AT3G60160, ATMRP9 (Arabidopsis thaliana multidrug resistance-associated protein 9)]
245385_at	AT4G14020	1505.7	P	801	P	1	2	rapid alkalinization factor (RALF) family protein
259678_at	AT1G77750	683.4	P	375.2	P	1	2	30S ribosomal protein S13, chloroplast, putative
262007_at	AT1G64580	167.8	P	63.7	P	1	2	pentatricopeptide (PPR) repeat-containing protein
260130_s_at	AT1G66280/AT1G66270	3554	P	1993.1	P	1	2	[AT1G66280, glycosyl hydrolase family 1 protein];[AT1G66270, beta-glucosidase (PSR3.2)]
247297_at	AT5G64100	382.2	P	189.5	P	1	2	peroxidase, putative
255278_at	AT4G04940	308.4	P	149	P	1	2	transducin family protein / WD-40 repeat family protein
245854_at	AT5G13490	1771.9	P	832.7	P	1	2	AAC2 (ADP/ATP CARRIER 2); ATP:ADP antiporter/ binding
254313_at	AT4G22460	132.5	P	45.5	A	1	2	protease inhibitor/seed storage/lipid transfer protein (LTP) family protein
261898_at	AT1G80720	187	P	71.1	P	1	2	mitochondrial glycoprotein family protein / MAM33 family protein
254318_at	AT4G22530	217.1	P	122.9	P	1	2	embryo-abundant protein-related
246825_at	AT5G26260	589.4	P	231.5	P	1	2	meprin and TRAF homology domain-containing protein / MATH domain-containing protein
251942_at	AT3G53480	587.8	P	298.4	P	1	2	ATPDR9/PDR9 (PLEIOTROPIC DRUG RESISTANCE 9); ATPase, coupled to transmembrane movement of substances
252888_at	AT4G39210	511.9	P	238	P	1	2	APL3 (large subunit of AGP 3)
253618_at	AT4G30420	131.1	P	71.9	P	1	2	nodulin MtN21 family protein
258751_at	AT3G05890	1645.7	P	719.7	P	1	2	RCI2B (RARE-COLD-INDUCIBLE 2B)
250059_at	AT5G17820	484.6	P	206.1	P	1	2	peroxidase 57 (PER57) (P57) (PRXR10)
254076_at	AT4G25340	739.4	P	357.8	P	1	2	immunophilin-related / FKBP-type peptidyl-prolyl cis-trans isomerase-related
252089_at	AT3G52110	179.3	P	95.4	P	1	2	similar to hypothetical protein OsI_009975 [Oryza sativa (indica cultivar-group)] (GB:EAY88742.1); similar to Os03g0174200 [Oryza sativa (japonica cultivar-group)] (GB:NP_001049125.1)
251527_at	AT3G58650	92.4	P	58.1	A	1	2	similar to unknown protein [Arabidopsis thaliana] (TAIR:AT5G26910.1); similar to unnamed protein product [Vitis vinifera] (GB:CAO17458.1)
260357_at	AT1G69260	627.4	P	295.5	P	1	2	similar to unknown protein [Arabidopsis thaliana] (TAIR:AT1G13740.1); similar to unnamed protein product [Vitis vinifera] (GB:CAO41856.1); contains InterPro domain Protein of unknown function DUF1675 (InterPro:IPR012463)
247575_at	AT5G61030	824	P	465.1	P	1	2	GR-RBP3 (glycine-rich RNA-binding protein 3); RNA binding
257290_at	AT3G15560	89.9	P	51.4	P	1	2	similar to unnamed protein product [Vitis vinifera] (GB:CAO46019.1)
265561_s_at	AT2G05440/AT2G05510	12780.2	P	6495.3	P	1	2	[AT2G05440, glycine-rich protein];[AT2G05510, glycine-rich protein]
259231_at	AT3G11410	2967.2	P	1744	P	1	2	AHG3/ATPP2CA (ARABIDOPSIS THALIANA PROTEIN PHOSPHATASE 2CA); protein binding / protein serine/threonine phosphatase
265147_at	AT1G51380	89	P	35.2	A	1	2	eukaryotic translation initiation factor 4A, putative / eIF-4A, putative
266884_at	AT2G44790	1553.1	P	760.7	P	1	2	UCC2 (UCLACYANIN 2); copper ion binding
263406_at	AT2G04160	1012.2	P	574	P	1	2	AIR3 (Auxin-Induced in Root cultures 3); subtilase
250158_at	AT5G15190	435.5	P	197.4	P	1	2	unknown protein
248139_at	AT5G54970	614.3	P	229.1	P	1	2	similar to unknown protein [Arabidopsis thaliana] (TAIR:AT4G26960.1)
266687_at	AT2G19670	353.1	P	142	P	1	2	protein arginine N-methyltransferase, putative
261191_at	AT1G32900	146	P	93.7	A	1	2	starch synthase, putative
255433_at	AT4G03210	2627.4	P	1414.4	P	1	2	XTH9 (XYLOGLUCAN ENDOTRANSGLUCOSYLASE/HYDROLASE 9); hydrolase, acting on glycosyl bonds
251650_at	AT3G57360	152.2	P	57	P	1	2	similar to unknown protein [Arabidopsis thaliana] (TAIR:AT3G02370.1); similar to unnamed protein product [Vitis vinifera] (GB:CAO23622.1)
266327_at	AT2G46680	1605.1	P	820.3	P	1	2	ATHB-7 (ARABIDOPSIS THALIANA HOMEOBOX 7); transcription factor
257207_at	AT3G14900	210.2	P	92.3	P	1	2	similar to unnamed protein product [Vitis vinifera] (GB:CAO39402.1); contains domain PTHR12839 (PTHR12839)
249233_at	AT5G42150	757.4	P	409.8	P	1	2	electron carrier/ protein disulfide oxidoreductase
E-plus, the RNA sample from the piABA71 transgenic seedlings treated with estradiol. E-minus, the RNA sample from the piABA71 transgenic seedlings not treated with estradiol. P/A/M, Present/Absent/Marginal for scaling_Detection
