# Supplementary material for: MISSA 2.0: an updated synthetic biology toolbox for assembly of orthogonal CRISPR/Cas systems
Source: Sci Rep. 2017 Feb 3;7:41993. doi: 10.1038/srep41993 (PMC5290471; doi:10.1038/srep41993)
Supplement: Supplementary Dataset 2 [file srep41993-s3.xls]

## Sheet: E-plus vs E-minus@depressed
Array Element	Locus Identifier	E-plus scaling_Signal	E-plus scaling_Detection	E-minus scaling_Signal	E minus scaling_Detection	E-plus vs E-minus_Signal Log Ratio	fold change	Annotation
266393_at	AT2G41260	0.5	A	133.4	P	-7.5	181.019	M17
265709_at	AT2G03540	8	A	144	P	-5	32	transposable element gene
261449_at	AT1G21120	0.9	A	30.1	P	-4.8	27.8576	O-methyltransferase, putative
249082_at	AT5G44120	7.1	A	282.4	P	-4.7	25.9921	CRA1 (CRUCIFERINA); nutrient reservoir
252240_at	AT3G50010	5.3	A	50.1	P	-4.6	24.2515	DC1 domain-containing protein
246872_at	AT5G26080	1.4	A	27.2	P	-4.4	21.1121	proline-rich family protein
264564_at	AT1G05290	2	A	34.2	P	-4.3	19.6983	transcription factor
254074_at	AT4G25490	2	A	84	P	-4.2	18.3792	CBF1 (C-REPEAT/DRE BINDING FACTOR 1); DNA binding / transcription activator/ transcription factor
253904_at	AT4G27140	10.2	A	95.8	P	-4.1	17.1484	2S seed storage protein 1 / 2S albumin storage protein / NWMU1-2S albumin 1
254271_at	AT4G23150	1.1	A	31.5	P	-3.8	13.9288	protein kinase family protein
261021_at	AT1G26380	1.8	A	64.5	P	-3.6	12.1257	FAD-binding domain-containing protein
254265_s_at	AT4G23140/AT4G23160	3.4	A	58.2	P	-3.5	11.3137	[AT4G23140, CRK6 (CYSTEINE-RICH RLK 6); kinase];[AT4G23160, protein kinase family protein]
248361_at	AT5G52460	4.7	A	41.1	P	-3.5	11.3137	EDA41 (embryo sac development arrest 41)
246602_at	AT1G31710	8.4	A	102.9	P	-3.4	10.5561	copper amine oxidase, putative
259554_at	AT1G21220	2.4	A	103.5	P	-3.4	10.5561	transposable element gene
267546_at	AT2G32680	3.5	A	57.9	P	-3.2	9.18959	disease resistance family protein
255241_at	AT4G05600	3.3	A	43.1	P	-3.2	9.18959	transposable element gene
249259_at	AT5G41660	3.3	A	56.1	P	-3.1	8.57419	similar to unknown protein [Arabidopsis thaliana] (TAIR:AT3G44430.1)
259784_at	AT1G29450	14.3	A	136	P	-3.1	8.57419	auxin-responsive protein, putative
263584_at	AT2G17040	38.2	A	280.5	P	-2.9	7.46426	ANAC036 (Arabidopsis NAC domain containing protein 36); transcription factor
252265_at	AT3G49620	21.3	A	191.7	P	-2.8	6.9644	DIN11 (DARK INDUCIBLE 11); oxidoreductase
255098_at	no_match	6.1	A	30.9	P	-2.7	6.49802	no_match
249264_s_at	AT5G41750/AT5G41740	20.1	A	120	P	-2.7	6.49802	[AT5G41750, disease resistance protein (TIR-NBS-LRR class), putative];[AT5G41740, disease resistance protein (TIR-NBS-LRR class), putative]
258932_at	AT3G10150	13.7	A	77.3	P	-2.6	6.06287	ATPAP16/PAP16 (purple acid phosphatase 16); acid phosphatase/ protein serine/threonine phosphatase
264866_at	AT1G24140	44.6	A	138.9	P	-2.6	6.06287	matrixin family protein
245329_at	AT4G14365	53.7	A	327.5	P	-2.5	5.65685	zinc finger (C3HC4-type RING finger) family protein / ankyrin repeat family protein
254231_at	AT4G23810	33.1	A	262	P	-2.5	5.65685	WRKY53 (WRKY DNA-binding protein 53); DNA binding / protein binding / transcription activator/ transcription factor
258419_at	AT3G16670	207.9	P	1052.1	P	-2.5	5.65685	similar to unknown protein [Arabidopsis thaliana] (TAIR:AT3G16660.1); similar to unnamed protein product [Vitis vinifera] (GB:CAO44793.1)
253894_at	AT4G27150	9.3	A	89.1	P	-2.4	5.27803	2S seed storage protein 2 / 2S albumin storage protein / NWMU2-2S albumin 2
245675_at	AT4G09146/AT1G56675	11.6	A	57.2	P	-2.4	5.27803	[AT4G09146, transposable element gene];[AT1G56675, transposable element gene]
253767_at	AT4G28520	55.5	P	426.5	P	-2.4	5.27803	CRU3 (CRUCIFERIN 3); nutrient reservoir
249918_at	AT5G19240	209	P	1117	P	-2.4	5.27803	Identical to Uncharacterized GPI-anchored protein At5g19240 precursor [Arabidopsis Thaliana] (GB:Q84VZ5;GB:Q8H7A4); similar to unknown protein [Arabidopsis thaliana] (TAIR:AT5G19230.1); similar to unknown [Populus trichocarpa] (GB:ABK94712.1)
261892_at	AT1G80840	491.9	P	2639.2	P	-2.3	4.92458	WRKY40 (WRKY DNA-binding protein 40); transcription factor
262072_at	AT1G59590	59.2	A	487.9	P	-2.3	4.92458	ZCF37
248794_at	AT5G47220	316.9	P	1340.4	P	-2.3	4.92458	ATERF-2/ATERF2/ERF2 (ETHYLENE RESPONSE FACTOR 2); DNA binding / transcription activator/ transcription factor
259331_at	AT3G03840	10.3	A	52.6	P	-2.3	4.92458	auxin-responsive protein, putative
266800_at	AT2G22880	61.6	P	341.4	P	-2.2	4.59479	VQ motif-containing protein
253643_at	AT4G29780	219.8	P	1095.2	P	-2.2	4.59479	similar to unknown protein [Arabidopsis thaliana] (TAIR:AT5G12010.1); similar to unnamed protein product [Vitis vinifera] (GB:CAO43835.1); contains domain PTHR22930 (PTHR22930)
267028_at	AT2G38470	620.7	P	2467.2	P	-2.1	4.28709	WRKY33 (WRKY DNA-binding protein 33); transcription factor
248717_at	AT5G48175	10.9	A	39.5	P	-2.1	4.28709	unknown protein
255822_at	AT2G40610	364.8	P	1402.3	P	-2	4	ATEXPA8 (ARABIDOPSIS THALIANA EXPANSIN A8)
253207_at	AT4G34770	44.8	P	123.5	P	-2	4	auxin-responsive family protein
247949_at	AT5G57220	36	A	150.5	P	-2	4	CYP81F2 (cytochrome P450, family 81, subfamily F, polypeptide 2); oxygen binding
254241_at	AT4G23190	57.5	P	209	P	-2	4	CRK11 (CYSTEINE-RICH RLK11); kinase
256376_s_at	AT1G66690/AT1G66700	23.8	A	258	P	-2	4	[AT1G66690, S-adenosyl-L-methionine:carboxyl methyltransferase family protein];[AT1G66700, PXMT1; S-adenosylmethionine-dependent methyltransferase]
257206_at	AT3G16530	228.3	P	998.7	P	-1.9	3.73213	legume lectin family protein
260656_at	AT1G19380	250.7	P	816.2	P	-1.9	3.73213	similar to unknown protein [Arabidopsis thaliana] (TAIR:AT5G65650.1); similar to unknown [Vitis pseudoreticulata] (GB:ABC69762.1); similar to unnamed protein product [Vitis vinifera] (GB:CAO61173.1); contains InterPro domain Protein of unknown function DUF1195 (InterPro:IPR010608)
254120_at	AT4G24570	687	P	2614.8	P	-1.9	3.73213	mitochondrial substrate carrier family protein
261046_at	AT1G01390	28.2	A	137.2	P	-1.9	3.73213	UDP-glucoronosyl/UDP-glucosyl transferase family protein
260783_at	AT1G06160	32.5	P	177.1	P	-1.9	3.73213	ethylene-responsive factor, putative
251745_at	AT3G55980	995.8	P	4028.3	P	-1.9	3.73213	zinc finger (CCCH-type) family protein
267083_at	AT2G41100	1953.5	P	6804.8	P	-1.9	3.73213	TCH3 (TOUCH 3)
259790_s_at	AT1G29430/AT5G27780	84.5	P	266.4	P	-1.9	3.73213	[AT1G29430, auxin-responsive family protein];[AT5G27780, auxin-responsive family protein]
245250_at	AT4G17490	251.7	P	957.6	P	-1.8	3.4822	ATERF6 (ETHYLENE RESPONSIVE ELEMENT BINDING FACTOR 6); DNA binding / transcription factor
248822_at	AT5G47000	30.1	A	138.2	P	-1.8	3.4822	peroxidase, putative
267357_at	AT2G40000	2098.3	P	6481.3	P	-1.8	3.4822	similar to unknown protein [Arabidopsis thaliana] (TAIR:AT3G55840.1); similar to unnamed protein product [Vitis vinifera] (GB:CAO41329.1); contains InterPro domain Hs1pro-1, C-terminal (InterPro:IPR009743); contains InterPro domain Hs1pro-1, N-terminal (InterPro:IPR009869)
246821_at	AT5G26920	146.6	P	483.3	P	-1.8	3.4822	calmodulin binding
257701_at	AT3G12710	360.8	P	1204.3	P	-1.8	3.4822	methyladenine glycosylase family protein
266658_at	AT2G25735	91.8	P	374.9	P	-1.8	3.4822	unknown protein
262119_s_at	AT1G02930/AT1G02920	1639.5	P	5370.5	P	-1.8	3.4822	[AT1G02930, ATGSTF6 (EARLY RESPONSIVE TO DEHYDRATION 11); glutathione transferase];[AT1G02920, ATGSTF7 (GLUTATHIONE S-TRANSFERASE 11); glutathione transferase]
260664_at	AT1G19510	35	M	119.1	P	-1.8	3.4822	myb family transcription factor
253414_at	AT4G33050	408.4	P	1234.5	P	-1.8	3.4822	EDA39 (embryo sac development arrest 39); calmodulin binding
245692_at	AT5G04150	70.4	P	236.9	P	-1.7	3.24901	BHLH101; DNA binding / transcription factor
245866_s_at	AT1G57990/AT1G57980	477.6	P	1685.3	P	-1.7	3.24901	[AT1G57990, ATPUP18 (Arabidopsis thaliana purine permease 18); purine transmembrane transporter];[AT1G57980, purine permease-related]
260748_at	AT1G49210	70.2	P	227.6	P	-1.7	3.24901	zinc finger (C3HC4-type RING finger) family protein
261339_at	AT1G35710	34.7	M	205.1	P	-1.7	3.24901	leucine-rich repeat transmembrane protein kinase, putative
256743_at	AT3G29370	16.6	A	73.1	P	-1.7	3.24901	similar to unknown protein [Arabidopsis thaliana] (TAIR:AT5G39240.1)
253103_at	AT4G36110	26.2	A	95.8	P	-1.7	3.24901	auxin-responsive protein, putative
262698_at	AT1G75960	40.6	A	134.4	P	-1.7	3.24901	AMP-binding protein, putative
260804_at	AT1G78410	28.9	A	115.4	P	-1.7	3.24901	VQ motif-containing protein
256522_at	AT1G66160	55.9	P	220.1	P	-1.7	3.24901	U-box domain-containing protein
251625_at	AT3G57260	54.3	A	237.8	P	-1.7	3.24901	BGL2 (PATHOGENESIS-RELATED PROTEIN 2); glucan 1,3-beta-glucosidase/ hydrolase, hydrolyzing O-glycosyl compounds
265588_at	AT2G19970	51	A	222.5	P	-1.7	3.24901	pathogenesis-related protein, putative
256766_at	AT3G22231	223.3	P	666.3	P	-1.7	3.24901	PCC1 (PATHOGEN AND CIRCADIAN CONTROLLED 1)
252529_at	AT3G46490	176.1	A	460.1	P	-1.7	3.24901	oxidoreductase, acting on paired donors, with incorporation or reduction of molecular oxygen, 2-oxoglutarate as one donor, and incorporation of one atom each of oxygen into both donors
247208_at	AT5G64870	29.3	A	76.6	P	-1.7	3.24901	similar to unknown protein [Arabidopsis thaliana] (TAIR:AT5G25250.1); similar to unknown protein [Arabidopsis thaliana] (TAIR:AT5G25260.1); similar to 80C09_16 [Brassica rapa subsp. pekinensis] (GB:AAZ41827.1); contains domain PTHR13806:SF3 (PTHR13806:SF3); contains domain PTHR13806 (PTHR13806)
246932_at	AT5G25190	202.7	P	623.9	P	-1.7	3.24901	ethylene-responsive element-binding protein, putative
248327_at	AT5G52750	175.3	P	479.1	P	-1.6	3.03143	heavy-metal-associated domain-containing protein
260399_at	AT1G72520	55.5	A	161.3	P	-1.6	3.03143	lipoxygenase, putative
266746_s_at	AT2G02930/AT4G02520	1401.5	P	3471.9	P	-1.6	3.03143	[AT2G02930, ATGSTF3 (GLUTATHIONE S-TRANSFERASE 16); glutathione transferase];[AT4G02520, ATGSTF2 (Arabidopsis thaliana Glutathione S-transferase (class phi) 2); glutathione transferase]
250012_x_at	AT5G18060	63.9	A	139.5	P	-1.6	3.03143	auxin-responsive protein, putative
246099_at	AT5G20230	357	P	1032.3	P	-1.6	3.03143	ATBCB (ARABIDOPSIS BLUE-COPPER-BINDING PROTEIN); copper ion binding
245392_at	AT4G15680	63.1	P	274.8	P	-1.6	3.03143	glutaredoxin family protein
263133_at	AT1G78450	63.1	P	221.1	P	-1.6	3.03143	SOUL heme-binding family protein
253819_at	AT4G28350	23.5	A	73.1	P	-1.6	3.03143	lectin protein kinase family protein
256526_at	AT1G66090	71.7	P	222.7	P	-1.6	3.03143	disease resistance protein (TIR-NBS class), putative
261459_at	AT1G21100	143.9	P	335	P	-1.6	3.03143	O-methyltransferase, putative
248509_at	AT5G50335	266.7	P	838.9	P	-1.6	3.03143	unknown protein
260221_at	AT1G74670	3439.3	P	8125.9	P	-1.6	3.03143	gibberellin-responsive protein, putative
260037_at	AT1G68840	1829	P	5209.1	P	-1.6	3.03143	RAV2 (REGULATOR OF THE ATPASE OF THE VACUOLAR MEMBRANE); DNA binding / transcription factor
259839_at	AT1G52190	1491.6	P	4199.6	P	-1.6	3.03143	proton-dependent oligopeptide transport (POT) family protein
259813_at	AT1G49860	114.4	P	297	P	-1.6	3.03143	ATGSTF14 (Arabidopsis thaliana Glutathione S-transferase (class phi) 14); glutathione transferase
248448_at	AT5G51190	278.2	P	835.1	P	-1.6	3.03143	AP2 domain-containing transcription factor, putative
265075_at	AT1G55450	636.8	P	2046.1	P	-1.5	2.82843	embryo-abundant protein-related
265737_at	AT2G01180	237.5	P	751.9	P	-1.5	2.82843	ATPAP1 (PHOSPHATIDIC ACID PHOSPHATASE 1); phosphatidate phosphatase
250471_at	AT5G10170	21.9	A	112.2	P	-1.5	2.82843	inositol-3-phosphate synthase, putative / myo-inositol-1-phosphate synthase, putative / MI-1-P synthase, putative
266070_at	AT2G18660	26.2	A	63.4	P	-1.5	2.82843	EXLB3 (EXPANSIN-LIKE B3 PRECURSOR)
262373_at	AT1G73120	919.1	P	2553.6	P	-1.5	2.82843	similar to hypothetical protein [Vitis vinifera] (GB:CAN69175.1)
246000_at	AT5G20820	37	A	116.1	P	-1.5	2.82843	auxin-responsive protein-related
264788_at	AT2G17880	172.8	P	346.2	P	-1.5	2.82843	DNAJ heat shock protein, putative
263478_at	AT2G31880	786.5	P	2422.9	P	-1.5	2.82843	leucine-rich repeat transmembrane protein kinase, putative
249777_at	AT5G24210	588.2	P	1835.6	P	-1.5	2.82843	lipase class 3 family protein
247693_at	AT5G59730	428.9	P	1280.3	P	-1.5	2.82843	ATEXO70H7 (EXOCYST SUBUNIT EXO70 FAMILY PROTEIN H7); protein binding
258241_at	AT3G27650	31.6	A	140.9	P	-1.5	2.82843	LBD25 (LOB DOMAIN-CONTAINING PROTEIN 25)
253660_at	AT4G30140	747.1	P	2370.4	P	-1.5	2.82843	GDSL-motif lipase/hydrolase family protein
258468_at	AT3G06070	168.5	P	296.9	P	-1.5	2.82843	similar to unknown protein [Arabidopsis thaliana] (TAIR:AT5G19190.1); similar to unnamed protein product [Vitis vinifera] (GB:CAO71112.1)
265265_at	AT2G42900	150.8	P	404.1	P	-1.5	2.82843	similar to unnamed protein product [Vitis vinifera] (GB:CAO70018.1); contains InterPro domain Plant Basic Secretory Protein (InterPro:IPR007541)
247848_at	AT5G58120	124.6	P	333	P	-1.5	2.82843	disease resistance protein (TIR-NBS-LRR class), putative
256525_at	AT1G66180	613.6	P	2796	P	-1.5	2.82843	aspartyl protease family protein
254256_at	AT4G23180	815.7	P	2287.4	P	-1.5	2.82843	CRK10 (CYSTEINE-RICH RLK10); kinase
266071_at	AT2G18680/AT2G18670	44.7	A	155.1	P	-1.5	2.82843	[AT2G18680, similar to unknown protein [Arabidopsis thaliana] (TAIR:AT2G18690.1); similar to hypothetical protein OsI_029427 [Oryza sativa (indica cultivar-group)] (GB:EAZ08195.1)];[AT2G18670, zinc finger (C3HC4-type RING finger) family protein]
245505_at	AT4G15690	59.3	M	202.6	P	-1.4	2.63902	glutaredoxin family protein
256555_at	no_match	16.5	A	44.2	P	-1.4	2.63902	no_match
259879_at	AT1G76650	183.6	P	418.9	P	-1.4	2.63902	CML38; calcium ion binding
249645_at	AT5G36910	145.4	P	443.3	P	-1.4	2.63902	THI2.2 (THIONIN 2.2); toxin receptor binding
264100_at	AT1G78970	801	P	2235.5	P	-1.4	2.63902	LUP1 (LUPEOL SYNTHASE 1); lupeol synthase
259787_at	AT1G29460	46.6	A	93.8	P	-1.4	2.63902	auxin-responsive protein, putative
264624_at	AT1G08930	1138.9	P	2659.5	P	-1.4	2.63902	ERD6 (EARLY RESPONSE TO DEHYDRATION 6); carbohydrate transmembrane transporter/ sugar:hydrogen ion symporter
266017_at	AT2G18690	189.1	P	546.4	P	-1.4	2.63902	similar to unknown protein [Arabidopsis thaliana] (TAIR:AT2G18680.1); similar to hypothetical protein OsI_029427 [Oryza sativa (indica cultivar-group)] (GB:EAZ08195.1)
257083_s_at	AT3G20600/AT3G20590	123.8	P	156.9	P	-1.4	2.63902	[AT3G20600, NDR1 (NON RACE-SPECIFIC DISEASE RESISTANCE 1); signal transducer];[AT3G20590, non-race specific disease resistance protein, putative]
245676_at	AT1G56670	20.9	A	66.4	P	-1.4	2.63902	GDSL-motif lipase/hydrolase family protein
264636_at	AT1G65490	256.7	P	689.6	P	-1.4	2.63902	similar to unknown protein [Arabidopsis thaliana] (TAIR:AT1G65486.1)
252296_at	AT3G48970	116.9	P	289.5	P	-1.4	2.63902	copper-binding family protein
254384_at	AT4G21870	358.7	P	839.5	P	-1.4	2.63902	26.5 kDa class P-related heat shock protein (HSP26.5-P)
249894_at	AT5G22580	1025.4	P	2473.4	P	-1.4	2.63902	Identical to Uncharacterized protein At5g22580 [Arabidopsis Thaliana] (GB:Q9FK81); similar to stable protein 1-related [Arabidopsis thaliana] (TAIR:AT3G17210.1); similar to hypothetical protein [Vitis vinifera] (GB:CAN68720.1); contains InterPro domain Dimeric alpha-beta barrel (InterPro:IPR011008); contains InterPro domain Stress responsive alpha-beta barrel (InterPro:IPR013097)
266385_at	AT2G14610	210.6	P	441.9	P	-1.4	2.63902	PR1 (PATHOGENESIS-RELATED GENE 1)
247377_at	AT5G63180	857.8	P	2156.2	P	-1.4	2.63902	pectate lyase family protein
253423_at	AT4G32280	32.9	A	107.7	P	-1.4	2.63902	IAA29 (indoleacetic acid-induced protein 29); transcription factor
264815_at	AT1G03620	63.1	P	129.3	P	-1.4	2.63902	phagocytosis and cell motility protein ELMO1-related
263800_at	AT2G24600	100.1	P	368.1	P	-1.4	2.63902	ankyrin repeat family protein
252679_at	AT3G44260	370	P	1114.8	P	-1.4	2.63902	CCR4-NOT transcription complex protein, putative
253284_at	AT4G34150	470.7	P	1298.5	P	-1.4	2.63902	C2 domain-containing protein
259364_at	AT1G13260	546.1	P	1377.3	P	-1.4	2.63902	RAV1 (Related to ABI3/VP1 1); DNA binding / transcription factor
257264_at	AT3G22060	111.2	P	257.5	P	-1.4	2.63902	receptor protein kinase-related
259783_at	AT1G29510	151.6	P	504	P	-1.4	2.63902	SAUR68 (SMALL AUXIN UPREGULATED 68)
259398_at	AT1G17700	151.7	P	381.7	P	-1.4	2.63902	prenylated rab acceptor (PRA1) family protein
245265_at	AT4G14400	134.3	P	319.8	P	-1.4	2.63902	ACD6 (ACCELERATED CELL DEATH 6); protein binding
259479_at	AT1G19020	415.8	P	1203.9	P	-1.4	2.63902	similar to unknown protein [Arabidopsis thaliana] (TAIR:AT3G48180.1); similar to unnamed protein product [Vitis vinifera] (GB:CAO40966.1)
260101_at	AT1G73260	1329.7	P	3386.5	P	-1.4	2.63902	trypsin and protease inhibitor family protein / Kunitz family protein
263402_at	AT2G04050	83.5	P	222.7	P	-1.4	2.63902	MATE efflux family protein
262211_at	AT1G74930	295.7	P	830	P	-1.4	2.63902	ORA47; DNA binding / transcription factor
252589_s_at	AT3G45660/AT3G45650	56.6	P	146.4	P	-1.4	2.63902	[AT3G45660, proton-dependent oligopeptide transport (POT) family protein];[AT3G45650, NAXT1 (NITRATE EXCRETION TRANSPORTER1); nitrate efflux transmembrane transporter/ transporter]
251507_at	AT3G59080	86.4	P	264.8	P	-1.4	2.63902	aspartyl protease family protein
266147_at	AT2G12230	8.5	A	31.2	P	-1.4	2.63902	pseudogene, C-1-tetrahydrofolate synthase, blastp match of 91% identity and 2.9e-07 P-value to GP|9843502|emb|CAC03667.1||AL133260 dJ292B18.2 (novel protein similar to methylenetetrahydrofolate dehydrogenase (NADP+ dependent), methenyltetrahydrofolate cyclohydrolase, formyltetrahydrofolate synthetase (MTHFD1) (EC 1.5.1.5, EC 3.5.4.9, EC-TRUNCATED-
253161_at	AT4G35770	4967.2	P	12326.8	P	-1.4	2.63902	SEN1 (DARK INDUCIBLE 1)
253044_at	AT4G37290	62.7	M	133.6	P	-1.4	2.63902	similar to unknown protein [Arabidopsis thaliana] (TAIR:AT2G23270.1); similar to hypothetical protein [Vitis vinifera] (GB:CAN62855.1)
258537_at	AT3G04210	154.4	P	441.6	P	-1.3	2.46229	disease resistance protein (TIR-NBS class), putative
248799_at	AT5G47230	312.2	P	811.7	P	-1.3	2.46229	ERF5 (ETHYLENE RESPONSIVE ELEMENT BINDING FACTOR 5); DNA binding / transcription activator/ transcription factor
254242_at	AT4G23200	21.5	A	53.9	P	-1.3	2.46229	protein kinase family protein
263935_at	AT2G35930	78.2	P	245.9	P	-1.3	2.46229	U-box domain-containing protein
260477_at	AT1G11050	220	P	617.8	P	-1.3	2.46229	protein kinase family protein
258792_at	AT3G04640	500.9	P	1021.9	P	-1.3	2.46229	glycine-rich protein
252183_at	AT3G50740	411.3	P	977.4	P	-1.3	2.46229	UGT72E1 (UDP-glucosyl transferase 72E1); UDP-glycosyltransferase/ coniferyl-alcohol glucosyltransferase/ transferase, transferring glycosyl groups
247474_at	AT5G62280	86.3	P	254.1	P	-1.3	2.46229	similar to unknown protein [Arabidopsis thaliana] (TAIR:AT2G45360.1); similar to unnamed protein product [Vitis vinifera] (GB:CAO49726.1); contains InterPro domain Protein of unknown function DUF1442 (InterPro:IPR009902)
252415_at	AT3G47340	673.2	P	1377.2	P	-1.3	2.46229	ASN1 (DARK INDUCIBLE 6)
260881_at	AT1G21550	84.4	P	221.3	P	-1.3	2.46229	calcium-binding protein, putative
256299_at	AT1G69530	1356.2	P	3241.4	P	-1.3	2.46229	ATEXPA1 (ARABIDOPSIS THALIANA EXPANSIN A1)
267460_at	AT2G33810	103.3	A	215.3	P	-1.3	2.46229	SPL3 (SQUAMOSA PROMOTER BINDING PROTEIN-LIKE 3); transcription factor
254954_at	AT4G10910	210.8	P	369.8	P	-1.3	2.46229	unknown protein
248520_at	AT5G50700/AT5G50600	22.4	A	60.2	P	-1.3	2.46229	[AT5G50700, short-chain dehydrogenase/reductase (SDR) family protein];[AT5G50600, ATHSD1 (HYDROXYSTEROID DEHYDROGENASE 1); oxidoreductase]
263379_at	AT2G40140	1024.7	P	2307.6	P	-1.3	2.46229	CZF1/ZFAR1; transcription factor
250676_at	AT5G06320	1291.2	P	2988.3	P	-1.3	2.46229	NHL3 (NDR1/HIN1-like 3)
255116_at	AT4G08850	513.3	P	1116.3	P	-1.3	2.46229	leucine-rich repeat family protein / protein kinase family protein
262549_at	AT1G31290	52.3	P	107	P	-1.3	2.46229	PAZ domain-containing protein / piwi domain-containing protein
258682_at	AT3G08720	223	P	571.6	P	-1.3	2.46229	ATPK19 (ARABIDOPSIS THALIANA PROTEIN KINASE 19); kinase
254921_at	AT4G11300	125.4	P	352	P	-1.3	2.46229	similar to unknown protein [Arabidopsis thaliana] (TAIR:AT4G23530.1); similar to hypothetical protein [Vitis vinifera] (GB:CAN64338.1); contains InterPro domain Protein of unknown function DUF793 (InterPro:IPR008511)
254878_at	AT4G11660	47.7	P	130.7	P	-1.3	2.46229	AT-HSFB2B (Arabidopsis thaliana heat shock transcription factor B2B); transcription factor
249559_at	AT5G38320	28.7	A	87.5	P	-1.3	2.46229	similar to unknown protein [Arabidopsis thaliana] (TAIR:AT1G67050.1); similar to At1g67050-like protein [Arabidopsis lyrata subsp. petraea] (GB:ABY59212.1); similar to At1g67050-like protein [Arabidopsis lyrata subsp. petraea] (GB:ABY59213.1)
250828_at	AT5G05250	454.4	P	1060.1	P	-1.3	2.46229	similar to unknown protein [Arabidopsis thaliana] (TAIR:AT3G56360.1); similar to unnamed protein product [Vitis vinifera] (GB:CAO41488.1)
255856_at	AT1G66940	334	P	713.3	P	-1.3	2.46229	protein kinase-related
252053_at	AT3G52400	346.3	P	811	P	-1.3	2.46229	SYP122 (syntaxin 122); SNAP receptor
245252_at	AT4G17500	482.9	P	1187.8	P	-1.3	2.46229	ATERF-1 (ETHYLENE RESPONSIVE ELEMENT BINDING FACTOR 1); DNA binding / transcription activator/ transcription factor
266383_at	AT2G14580	219.7	P	430.1	P	-1.3	2.46229	ATPRB1 (Arabidopsis thaliana basic pathogenesis-related protein 1)
266834_s_at	AT2G05050/AT3G27140/AT4G08260/AT2G30020	296.6	P	693.4	P	-1.3	2.46229	[AT2G05050, pseudogene, protein phosphatase 2C, blastp match of 65% identity and 8.1e-74 P-value to GP|30013681|gb|AAP03883.1||AY220484 Avr9/Cf-9 rapidly elicited protein 284 {Nicotiana tabacum}];[AT3G27140, protein phosphatase 2C, putative / PP2C, putative];[AT4G08260, protein phosphatase 2C, putative / PP2C, putative];[AT2G30020, protein phosphatase 2C, putative / PP2C, putative]
267623_at	AT2G39650	232.9	P	658.7	P	-1.3	2.46229	similar to unknown protein [Arabidopsis thaliana] (TAIR:AT4G14620.1); similar to unnamed protein product [Vitis vinifera] (GB:CAO69213.1); contains InterPro domain Protein of unknown function DUF506, plant (InterPro:IPR006502)
266619_at	AT2G35460	48.8	P	91.8	P	-1.3	2.46229	harpin-induced family protein / HIN1 family protein / harpin-responsive family protein
267293_at	AT2G23810	2272.6	P	5888.1	P	-1.3	2.46229	TET8 (TETRASPANIN8)
248868_at	AT5G46780	242.7	P	611.8	P	-1.2	2.2974	VQ motif-containing protein
258100_at	AT3G23550	84.7	P	207.6	P	-1.2	2.2974	MATE efflux family protein
248434_at	AT5G51440	119.2	P	221	P	-1.2	2.2974	23.5 kDa mitochondrial small heat shock protein (HSP23.5-M)
245777_at	AT1G73540	436.8	P	1164.3	P	-1.2	2.2974	ATNUDT21 (Arabidopsis thaliana Nudix hydrolase homolog 21); hydrolase
260915_at	AT1G02660	144.3	P	328.2	P	-1.2	2.2974	lipase class 3 family protein
253046_at	AT4G37370	369.3	P	731.9	P	-1.2	2.2974	CYP81D8 (cytochrome P450, family 81, subfamily D, polypeptide 8); oxygen binding
260522_x_at	AT2G41730	339.8	P	722.2	P	-1.2	2.2974	similar to unknown protein [Arabidopsis thaliana] (TAIR:AT5G24640.1); similar to unnamed protein product [Vitis vinifera] (GB:CAO14635.1)
260429_at	AT1G72450	412.8	P	1063.7	P	-1.2	2.2974	JAZ6/TIFY11B (JASMONATE-ZIM-DOMAIN PROTEIN 6)
256337_at	AT1G72060	85.2	P	190.1	P	-1.2	2.2974	serine-type endopeptidase inhibitor
261650_at	AT1G27770	564.2	P	1153.6	P	-1.2	2.2974	ACA1 (autoinhibited Ca2+ -ATPase 1); calcium-transporting ATPase/ calmodulin binding
249983_at	AT5G18470	103.9	P	210.1	P	-1.2	2.2974	curculin-like (mannose-binding) lectin family protein
252131_at	AT3G50930	64.4	P	175.4	P	-1.2	2.2974	AAA-type ATPase family protein
256755_at	AT3G25600	831.1	P	1911	P	-1.2	2.2974	calmodulin, putative
250445_at	AT5G10760	32.2	A	126.2	P	-1.2	2.2974	aspartyl protease family protein
265249_at	AT2G01940	64.4	A	131.2	P	-1.2	2.2974	ATIDD15/SGR5 (ARABIDOPSIS THALIANA INDETERMINATE(ID)-DOMAIN 15, SHOOT GRAVITROPISM 5); nucleic acid binding / transcription factor/ zinc ion binding
252592_at	AT3G45640	1084.3	P	2685.5	P	-1.2	2.2974	ATMPK3 (MITOGEN-ACTIVATED PROTEIN KINASE 3); MAP kinase/ kinase/ protein kinase
264655_at	AT1G09070	3016.6	P	6869.2	P	-1.2	2.2974	(AT)SRC2/SRC2 (SOYBEAN GENE REGULATED BY COLD-2); protein binding
262643_at	AT1G62770	114.2	P	208	P	-1.2	2.2974	invertase/pectin methylesterase inhibitor family protein
250472_at	AT5G10210	27.4	A	73.1	P	-1.2	2.2974	similar to unknown protein [Arabidopsis thaliana] (TAIR:AT5G65030.1); similar to 80A08_18 [Brassica rapa subsp. pekinensis] (GB:AAZ67603.1); contains InterPro domain C2 calcium-dependent membrane targeting (InterPro:IPR000008)
246270_at	AT4G36500	615	P	1507.4	P	-1.2	2.2974	similar to unknown protein [Arabidopsis thaliana] (TAIR:AT2G18210.1); similar to hypothetical protein [Thellungiella halophila] (GB:ABB45855.1)
267034_at	AT2G38310	661.9	P	1519.4	P	-1.2	2.2974	similar to unknown protein [Arabidopsis thaliana] (TAIR:AT5G05440.1); similar to unnamed protein product [Vitis vinifera] (GB:CAO48777.1); contains InterPro domain Bet v I allergen; (InterPro:IPR000916); contains InterPro domain Streptomyces cyclase/dehydrase (InterPro:IPR005031)
263403_at	AT2G04040	128.7	P	281.4	P	-1.2	2.2974	ATDTX1; antiporter/ multidrug efflux pump/ multidrug transporter/ transporter
254490_at	AT4G20320	281.5	P	605.3	P	-1.2	2.2974	CTP synthase
252417_at	AT3G47480	36.2	A	124.6	P	-1.2	2.2974	calcium-binding EF hand family protein
258618_at	AT3G02885	132.8	P	290.9	P	-1.2	2.2974	GASA5 (GAST1 PROTEIN HOMOLOG 5)
254926_at	AT4G11280	920.1	P	2089.6	P	-1.2	2.2974	ACS6 (1-AMINOCYCLOPROPANE-1-CARBOXYLIC ACID (ACC) SYNTHASE 6)
255844_at	AT2G33580	145.1	P	339.5	P	-1.2	2.2974	protein kinase family protein / peptidoglycan-binding LysM domain-containing protein
252278_at	AT3G49530	602.1	P	1272.2	P	-1.2	2.2974	ANAC062 (Arabidopsis NAC domain containing protein 62); transcription factor
247478_at	AT5G62360	298.9	P	580.2	P	-1.2	2.2974	invertase/pectin methylesterase inhibitor family protein
248719_at	AT5G47910	505.8	P	1145.4	P	-1.2	2.2974	RBOHD (RESPIRATORY BURST OXIDASE PROTEIN D)
260475_at	AT1G11080	123.1	P	230.5	P	-1.2	2.2974	SCPL31 (serine carboxypeptidase-like 31); serine carboxypeptidase
247708_at	AT5G59550	531.6	P	1157.6	P	-1.2	2.2974	zinc finger (C3HC4-type RING finger) family protein
264346_at	AT1G12010	85.8	A	146.7	P	-1.2	2.2974	1-aminocyclopropane-1-carboxylate oxidase, putative / ACC oxidase, putative
256366_at	AT1G66880	105.7	P	212	P	-1.2	2.2974	serine/threonine protein kinase family protein
252906_at	AT4G39640	235.4	P	591.6	P	-1.2	2.2974	GGT1 (GAMMA-GLUTAMYL TRANSPEPTIDASE 1); gamma-glutamyltransferase/ glutathione gamma-glutamylcysteinyltransferase
259163_at	AT3G01490	250.8	P	587.8	P	-1.2	2.2974	protein kinase, putative
258764_at	AT3G10720	428.2	P	844.7	P	-1.2	2.2974	pectinesterase, putative
260070_at	AT1G73830	632.9	P	1065.2	P	-1.1	2.14355	BEE3 (BR ENHANCED EXPRESSION 3); DNA binding / transcription factor
260296_at	AT1G63750	61.4	P	171	P	-1.1	2.14355	ATP binding / nucleoside-triphosphatase/ nucleotide binding / protein binding
250435_at	AT5G10380	270.7	P	595.2	P	-1.1	2.14355	zinc finger (C3HC4-type RING finger) family protein
261193_at	AT1G32920	2609.6	P	5326.5	P	-1.1	2.14355	similar to unknown protein [Arabidopsis thaliana] (TAIR:AT1G32928.1)
249583_at	AT5G37770	709.4	P	1507.4	P	-1.1	2.14355	TCH2 (TOUCH 2); calcium ion binding
258897_at	AT3G05730	2296.4	P	4847.9	P	-1.1	2.14355	Encodes a defensin-like (DEFL) family protein.
265136_at	AT1G51270	80.5	P	184.2	P	-1.1	2.14355	structural molecule
252965_at	AT4G38860	128.4	P	363.4	P	-1.1	2.14355	auxin-responsive protein, putative
264042_at	AT2G03760	472.2	P	1142.8	P	-1.1	2.14355	ST (steroid sulfotransferase); sulfotransferase
250829_at	AT5G04720	843.5	P	1805.3	P	-1.1	2.14355	ADR1-L2 (ADR1-LIKE 2); ATP binding / nucleoside-triphosphatase/ nucleotide binding / protein binding
263182_at	AT1G05575	175.4	P	318.2	P	-1.1	2.14355	unknown protein
252483_at	AT3G46600	792.7	P	1814.4	P	-1.1	2.14355	scarecrow transcription factor family protein
256497_at	AT1G31580	5510	P	11619.3	P	-1.1	2.14355	ECS1
255502_at	AT4G02410	611.6	P	1166.5	P	-1.1	2.14355	lectin protein kinase family protein
247023_at	AT5G67060	97.1	P	236.1	P	-1.1	2.14355	HEC1 (HECATE 1); transcription factor
247745_at	AT5G59030	902.1	P	1520.8	P	-1.1	2.14355	COPT1 (COPPER TRANSPORTER 1); copper ion transmembrane transporter
252126_at	AT3G50950	948.2	P	2210.2	P	-1.1	2.14355	disease resistance protein (CC-NBS-LRR class), putative
256050_at	AT1G07000	189.1	P	299.9	P	-1.1	2.14355	ATEXO70B2 (exocyst subunit EXO70 family protein B2); protein binding
266516_at	AT2G47880	231.7	P	424.3	P	-1.1	2.14355	glutaredoxin family protein
248528_at	AT5G50760	496.3	P	734.5	P	-1.1	2.14355	auxin-responsive family protein
252437_at	AT3G47380	45.2	P	125	P	-1.1	2.14355	invertase/pectin methylesterase inhibitor family protein
245736_at	AT1G73330	2443.9	P	5121.9	P	-1.1	2.14355	ATDR4 (Arabidopsis thaliana drought-repressed 4)
245088_at	AT2G39850	209.5	P	481	P	-1.1	2.14355	subtilase
258436_at	AT3G16720	343	P	731.7	P	-1.1	2.14355	ATL2 (Arabidopsis T?xicos en Levadura 2); protein binding / zinc ion binding
259417_at	AT1G02340	84.3	P	203	P	-1.1	2.14355	HFR1 (LONG HYPOCOTYL IN FAR-RED); DNA binding / transcription factor
246108_at	AT5G28630	52.1	A	125.4	P	-1.1	2.14355	glycine-rich protein
248875_at	AT5G46470	33.7	A	89	P	-1.1	2.14355	disease resistance protein (TIR-NBS-LRR class), putative
256185_at	AT1G51700	505.7	P	877.1	P	-1.1	2.14355	ADOF1 (Arabidopsis dof zinc finger protein 1); DNA binding / transcription factor
261143_at	AT1G19770	1832.8	P	4570.9	P	-1.1	2.14355	ATPUP14 (Arabidopsis thaliana purine permease 14); purine transmembrane transporter
254326_at	AT4G22610	87.4	P	194.8	P	-1.1	2.14355	protease inhibitor/seed storage/lipid transfer protein (LTP) family protein
261648_at	AT1G27730	1503.8	P	3024.1	P	-1.1	2.14355	STZ (SALT TOLERANCE ZINC FINGER); nucleic acid binding / transcription factor/ zinc ion binding
249923_at	AT5G19120	3565.1	P	6981.1	P	-1.1	2.14355	aspartic-type endopeptidase/ pepsin A
255307_at	AT4G04900	15.4	A	21.5	P	-1.1	2.14355	RIC10 (ROP-INTERACTIVE CRIB MOTIF-CONTAINING PROTEIN 10)
247880_at	AT5G57780	183.7	P	389.2	P	-1.1	2.14355	transcription regulator
252539_at	AT3G45730	163	P	400.7	P	-1.1	2.14355	unknown protein
247426_at	AT5G62570	442.6	P	711	P	-1.1	2.14355	calmodulin-binding protein
265184_at	AT1G23710	569.1	P	1219.6	P	-1.1	2.14355	similar to unknown protein [Arabidopsis thaliana] (TAIR:AT1G70420.1); similar to unnamed protein product [Vitis vinifera] (GB:CAO66069.1); contains InterPro domain Protein of unknown function DUF1645 (InterPro:IPR012442)
247800_at	AT5G58570	317.9	P	614	P	-1.1	2.14355	unknown protein
265452_at	AT2G46510	291	P	628.2	P	-1.1	2.14355	basic helix-loop-helix (bHLH) family protein
259272_at	AT3G01290	757.2	P	1705.2	P	-1.1	2.14355	band 7 family protein
258786_at	AT3G11820	393.9	P	905.7	P	-1.1	2.14355	SYP121 (syntaxin 121); SNAP receptor
250910_at	AT5G03720	39.2	A	98.2	P	-1.1	2.14355	AT-HSFA3 (Arabidopsis thaliana heat shock transcription factor A3); DNA binding / transcription factor
247085_at	AT5G66310	76.5	P	184.9	P	-1	2	kinesin motor family protein
253061_at	AT4G37610	1250.3	P	2726.6	P	-1	2	BT5 (BTB and TAZ domain protein 5); protein binding / transcription regulator
255733_at	AT1G25400	501.6	P	897.1	P	-1	2	similar to unknown protein [Arabidopsis thaliana] (TAIR:AT1G68440.1); similar to unnamed protein product [Vitis vinifera] (GB:CAO42150.1)
256356_s_at	AT5G43620/AT1G66500	167.1	P	432.9	P	-1	2	[AT5G43620, S-locus protein-related];[AT1G66500, zinc finger (C2H2-type) family protein]
245757_at	AT1G35140	246.3	P	374.2	P	-1	2	PHI-1 (PHOSPHATE-INDUCED 1)
247137_at	AT5G66210	279.7	P	547.7	P	-1	2	CPK28 (calcium-dependent protein kinase 28); calmodulin-dependent protein kinase
260419_at	AT1G69730	145.5	A	336.2	P	-1	2	protein kinase family protein
255503_at	AT4G02420	115.3	P	252.8	P	-1	2	lectin protein kinase, putative
257325_at	ATMG01220	49.2	A	93.4	P	-1	2	hypothetical protein
258021_at	AT3G19380	131.4	P	333.9	P	-1	2	U-box domain-containing protein
252989_at	AT4G38420	377	P	751.3	P	-1	2	SKS9 (SKU5 Similar 9); copper ion binding / oxidoreductase
245336_at	AT4G16515	142.1	P	302.5	P	-1	2	unknown protein
255802_s_at	AT4G10150/AT4G10160	36.7	P	80	P	-1	2	[AT4G10150, zinc finger (C3HC4-type RING finger) family protein];[AT4G10160, zinc finger (C3HC4-type RING finger) family protein]
259211_at	AT3G09020	36.8	A	80.7	P	-1	2	alpha 1,4-glycosyltransferase family protein / glycosyltransferase sugar-binding DXD motif-containing protein
264774_at	AT1G22890	334.2	P	720.2	P	-1	2	unknown protein
267069_at	AT2G41010	60.6	A	162.3	P	-1	2	ATCAMBP25 (ARABIDOPSIS THALIANA CALMODULIN (CAM)-BINDING PROTEIN OF 25 KDA); calmodulin binding
248964_at	AT5G45340	168.8	P	351.1	P	-1	2	CYP707A3 (cytochrome P450, family 707, subfamily A, polypeptide 3); oxygen binding
253911_at	AT4G27300	258.8	P	656.3	P	-1	2	S-locus protein kinase, putative
247707_at	AT5G59450	274	P	544.2	P	-1	2	scarecrow-like transcription factor 11 (SCL11)
264232_at	AT1G67470	149.6	P	374.4	P	-1	2	protein kinase family protein
251636_at	AT3G57530	868.3	P	1619	P	-1	2	CPK32 (CALCIUM-DEPENDENT PROTEIN KINASE 32); calmodulin-dependent protein kinase/ kinase
256633_at	AT3G28340	158.2	P	284.3	P	-1	2	GATL10 (Galacturonosyltransferase-like 10); polygalacturonate 4-alpha-galacturonosyltransferase/ transferase, transferring hexosyl groups
260411_at	AT1G69890	406.7	P	799.4	P	-1	2	similar to unknown protein [Arabidopsis thaliana] (TAIR:AT1G27100.1); similar to unknown [Populus trichocarpa] (GB:ABK94560.1); contains InterPro domain Protein of unknown function DUF569 (InterPro:IPR007679); contains InterPro domain Actin-crosslinking proteins (InterPro:IPR008999)
252072_at	AT3G51710	49.1	P	109.7	P	-1	2	curculin-like (mannose-binding) lectin family protein / PAN domain-containing protein
245051_at	AT2G23320	524.9	P	674.9	P	-1	2	WRKY15 (WRKY DNA-binding protein 15); transcription factor
260568_at	AT2G43570	208.8	P	383.8	P	-1	2	chitinase, putative
257427_at	AT1G79060	48.9	A	68.6	P	-1	2	similar to unknown protein [Arabidopsis thaliana] (TAIR:AT1G56020.1); similar to hypothetical protein [Vitis vinifera] (GB:CAN69700.1)
262382_at	AT1G72920	340.5	P	741.9	P	-1	2	disease resistance protein (TIR-NBS class), putative
255895_at	AT1G18020/AT1G17990	794.8	P	1490.2	P	-1	2	[AT1G18020, 12-oxophytodienoate reductase, putative];[AT1G17990, 12-oxophytodienoate reductase, putative]
265194_at	AT1G05010	4898	P	8653.2	P	-1	2	EFE (ETHYLENE FORMING ENZYME)
246777_at	AT5G27420	288.4	P	536.9	P	-1	2	zinc finger (C3HC4-type RING finger) family protein
261037_at	AT1G17420	69.4	A	130.3	P	-1	2	LOX3 (Lipoxygenase 3); iron ion binding / lipoxygenase/ metal ion binding / oxidoreductase, acting on single donors with incorporation of molecular oxygen, incorporation of two atoms of oxygen
259561_at	AT1G21250	159.4	P	246.5	P	-1	2	WAK1 (CELL WALL-ASSOCIATED KINASE); kinase
251705_at	AT3G56400	655.7	P	1505.2	P	-1	2	WRKY70 (WRKY DNA-binding protein 70); transcription factor
261063_at	AT1G07520	129.4	P	222.8	P	-1	2	scarecrow transcription factor family protein
254592_at	AT4G18880	532.4	P	1125.1	P	-1	2	AT-HSFA4A (Arabidopsis thaliana heat shock transcription factor A4A); DNA binding / transcription factor
266396_at	AT2G38790	138.8	P	259.6	P	-1	2	unknown protein
259773_at	AT1G29500	100.2	P	330.2	P	-1	2	auxin-responsive protein, putative
260205_at	AT1G70700	141.7	P	282.6	P	-1	2	JAZ9/TIFY7 (JASMONATE-ZIM-DOMAIN PROTEIN 9)
266749_at	AT2G47060	595.2	P	841.3	P	-1	2	serine/threonine protein kinase, putative
245690_at	AT5G04230	128.2	P	231.3	P	-1	2	PAL3 (PHENYL ALANINE AMMONIA-LYASE 3); phenylalanine ammonia-lyase
260401_at	AT1G69840	1642.5	P	2494.1	P	-1	2	band 7 family protein
248623_at	AT5G49170	123	P	275.4	P	-1	2	similar to unknown protein [Arabidopsis thaliana] (TAIR:AT3G06840.1); similar to unnamed protein product [Vitis vinifera] (GB:CAO44815.1)
265611_at	AT2G25510	3463.1	P	6618.1	P	-1	2	unknown protein
259076_at	AT3G02140	66.3	P	164.2	P	-1	2	TMAC2 (TWO OR MORE ABRES-CONTAINING GENE 2)
262374_s_at	AT1G72910/AT1G72930	2140.7	P	4234.7	P	-1	2	[AT1G72910, disease resistance protein (TIR-NBS class), putative];[AT1G72930, TIR (TOLL/INTERLEUKIN-1 RECEPTOR-LIKE); transmembrane receptor]
245041_at	AT2G26530	626.6	P	1140	P	-1	2	AR781
264783_at	AT1G08650	330.2	P	589.9	P	-1	2	PPCK1 (PHOSPHOENOLPYRUVATE CARBOXYLASE KINASE); kinase
259373_at	AT1G69160	136.5	A	249.9	P	-1	2	unknown protein
E-plus, the RNA sample from the piABA71 transgenic seedlings treated with estradiol. E-minus, the RNA sample from the piABA71 transgenic seedlings not treated with estradiol. P/A/M, Present/Absent/Marginal for scaling_Detection
