# Supplementary material for: MISSA 2.0: an updated synthetic biology toolbox for assembly of orthogonal CRISPR/Cas systems
Source: Sci Rep. 2017 Feb 3;7:41993. doi: 10.1038/srep41993 (PMC5290471; doi:10.1038/srep41993)
Supplement: Supplementary Dataset 3 [file srep41993-s4.zip]

Archive with 61 entries (51 files):
- Donor system/
- Donor system/Donor strains/
- Donor system/Donor strains/F'DOT-TE.gb
- Donor system/Donor strains/F'DOT.gb
- Donor system/Donor strains/P254D.gb
- Donor system/Donor vectors-I/
- Donor system/Donor vectors-I/pLC2-ccdB.gb
- Donor system/Donor vectors-I/pRG2-ccdB.gb
- Donor system/Donor vectors-I/pSL-ccdB.gb
- Donor system/Donor vectors-I/pSR-ccdB.gb
- Donor system/Donor vectors-I/pVLC-ccdB.gb
- Donor system/Donor vectors-I/pVRG-ccdB.gb
- Donor system/Donor vectors-II/
- Donor system/Donor vectors-II/pLC2-GUS.gb
- Donor system/Donor vectors-II/pLC2-Hyg.gb
- Donor system/Donor vectors-II/pRG2-GUS.gb
- Donor system/Donor vectors-II/pRG2-Hyg.gb
- Donor system/Donor vectors-II/pSL2-2LB.gb
- Donor system/Donor vectors-II/pSL2-iSc.gb
- Donor system/Donor vectors-II/pSR1-2LB.gb
- Donor system/Donor vectors-II/pSR1-iSc.gb
- Donor system/Donor vectors-II/pVLC-GUS.gb
- Donor system/Donor vectors-II/pVLC-Hyg.gb
- Donor system/Donor vectors-II/pVRG-GUS.gb
- Donor system/Donor vectors-II/pVRG-Hyg.gb
- Donor system/Donor vectors-III for GOI/
- Donor system/Donor vectors-III for GOI/pLC2-RCAR11@pABA61.gb
- Donor system/Donor vectors-III for GOI/pRG2-CBF3@pABA61.gb
- Donor system/Donor vectors-III for GOI/pRG2-NCED3@pABA61.gb
- Donor system/Donor vectors-III for GOI/pVLC-Gly@pTEST51.gb
- Donor system/Donor vectors-III for GOI/pVRG-gNHX8@pTEST51.gb
- Donor system/Donor vectors-IV for XVE/
- Donor system/Donor vectors-IV for XVE/pL2-Hyg-ST.gb
- Donor system/Donor vectors-IV for XVE/pLC2-olexA-GUS.gb
- Donor system/Donor vectors-IV for XVE/pLC2-olexA.gb
- Donor system/Donor vectors-IV for XVE/pLC2-XVE.gb
- Donor system/Donor vectors-IV for XVE/pRG2-olexA-GUS.gb
- Donor system/Donor vectors-IV for XVE/pRG2-olexA-zCre.gb
- Donor system/Donor vectors-IV for XVE/pRG2-olexA.gb
- Donor system/Donor vectors-IV for XVE/pRG2-XVE.gb
- Recipient system/
- Recipient system/Recipient strains/
- Recipient system/Recipient strains/DH10B-SRP.gb
- Recipient system/Recipient strains/pAH57-Cre-TF.gb
- Recipient system/Recipient vectors/
- Recipient system/Recipient vectors/DH10B-RV.gb
- Recipient system/Recipient vectors/pCB-LTR.gb
- Recipient system/Recipient vectors/pCB-RTL.gb
- Recipient system/Recipient vectors/pSAH.gb
- Methods for viewing the gb sequence files .txt
- CRISPR vectors/
- CRISPR vectors/pCB-RTL2.gb
- CRISPR vectors/pCBC-D12@Sa.gb
- CRISPR vectors/pVLC-2sgR-1.gb
- CRISPR vectors/pVLC-2sgR-3.gb
- CRISPR vectors/pVLC-EPCU6A.gb
- CRISPR vectors/pVLC-LBHU6A.gb
- CRISPR vectors/pVRG-2sgR-2.gb
- CRISPR vectors/pVRG-EPCU6A@Sa.gb
- CRISPR vectors/pVRG-GSCU6A@Sa.gb
- CRISPR vectors/pVRG-mCheU6A.gb
