# Supplementary material for: MISSA 2.0: an updated synthetic biology toolbox for assembly of orthogonal CRISPR/Cas systems
Source: Sci Rep. 2017 Feb 3;7:41993. doi: 10.1038/srep41993 (PMC5290471; doi:10.1038/srep41993)
Supplement: Supplementary Dataset 3 [file srep41993-s4.zip › Donor system/Donor strains/P254D.gb]

LOCUS       P254D                  12327 bp    DNA     linear   SYN  6-AUG-2015
SOURCE      
  ORGANISM 
COMMENT     This file is created by Vector NTI
            http://www.invitrogen.com/
FEATURES             Location/Qualifiers
     CDS             complement(8272..9561)
                     /vntifkey="4"
                     /label=bioA
     CDS             complement(7737..8213)
                     /vntifkey="4"
                     /label=ybhB
     CDS             complement(1..1284)
                     /vntifkey="4"
                     /label=ybhC
     operon          complement(1332..4455)
                     /vntifkey="103"
                     /label=trfB\region
     operon          complement(4462..7690)
                     /vntifkey="103"
                     /label=trfA\region
     CDS             complement(5479..6627)
                     /vntifkey="4"
                     /label=trfA
     CDS             complement(3415..3720)
                     /vntifkey="4"
                     /label=trfB
     CDS             complement(10062..10562)
                     /vntifkey="4"
                     /label=uidA\3'\residual
     CDS             complement(11727..12327)
                     /vntifkey="4"
                     /label=uidA\5'\residual
     CDS             10654..11571
                     /vntifkey="4"
                     /label=pir106L
     misc_feature    complement(5866..5868)
                     /vntifkey="21"
                     /label=254D
     misc_feature    complement(5851..5868)
                     /vntifkey="21"
                     /label=5\point\mutations
     misc_structure  9562..10061
                     /vntifkey="88"
                     /label=partial\region\between\bioA\and\uidA
     misc_feature    6019..6021
                     /vntifkey="21"
                     /label=203Q
BASE COUNT     2529 a      3437 c      3175 g      2686 t       500 others
ORIGIN
        1 ttacttcttc gcctctgcaa ccactttact acccacgccg cggttattgt attcccacat 
       61 gcggttgtag ttagtgtcat tcagattgcg ctgtatttcg tcgttatcat ctacgctgcc 
      121 ggtattaccc gcaaacggac gattagagat caccgcatcg gcccacggtt tagccgtgtt 
      181 aaaaccttcg ttgatggcgc tatcacggat caccacctga ccgttggtat tggcatcaac 
      241 atccagcgag cggcccagtt gcgccacacc atcaccgaaa gcattgaaac ggctgtttac 
      301 ggcgaggaaa ccgtagtaaa tgttggacag cgtagccggt gcaaacacat acgcttcttg 
      361 ctgagtacgt gagttcacca cgcggaattc ggtgttatcg aacaccactg cgccgcgacc 
      421 agaaacgata tccacatccc cttcaatgta gctgttggtc accagcgtac gcggctgacg 
      481 attcgtttcc agacggttct gcacaccgct gttggtgaca aagaaggtgt tctgacgacc 
      541 gagaatgtta acgttgttaa tctgtacctg gtcaccatca gtacgcagtg ccaccgccgg 
      601 atggttacct gcatctacgc tatcgcccag cgtgttttcg atggtcagat tttgcagttg 
      661 caggccattg ttttgtgacc agaagaccgc agagcagaga acaccgatac tgtcgctgcg 
      721 tttgctctgg cagctatcgt acatatacca cgctggttta cctggcatat atttgccgcg 
      781 cgggttgacg tcgtgacgcc agtcggcagg gctcatgcca ccatcaaggg aaagcccaat 
      841 cttcacatca atcggttttt cacctgtacc gtacagagta attccacccg gagcggcagg 
      901 gacatatacc gttccctgat actcaccagg catcacggca atatactggc gcttgttggt 
      961 acgcttgata attgccgcat ctaccgccgc ctgaatcgtg gtatgcgtta caccttgagt 
     1021 gcccgccggg ccgacaacaa agtcaggttg cgcaggcagg gtaatcgggg aaggattcca 
     1081 cgctgcagca cctggtgtca gggatgcaaa atagtgttga gcatcgaaat tctgcgcttc 
     1141 ttttgccgac agaatcgggc gagaagaggt accaggcgcg gtttgatcag aaggacgttg 
     1201 atcgggcggg gttgagctac aggcggtcag cgtcacgcca aaagccaatg ccagcgccag 
     1261 acgggaaact gaaaatgtgt tcacaggttg ctccgggcta tgaaatagaa aaatgaatcc 
     1321 gttgagaatt cgtgcgcagc agctcgttat cgaccggctg cggcgtcggg gccgccgcct 
     1381 tgcgctgcgg tcggtgttcc ttcttcggct cgcgcagctt gaacagcatg atcgcggaaa 
     1441 ccagcagcaa cgccgcgcct acgcctcccg cgatgtagaa cagcatcgga ttcattcttc 
     1501 ggtcctcctt gtagcggaac cgttgtctgt gcggcgcggg tggcccgcgc cgctgtcttt 
     1561 ggggatcagc cctcgatgag cgcgaccagt ttcacgtcgg caaggttcgc ctcgaactcc 
     1621 tggccgtcgt cctcgtactt caaccaggca tagccttccg ccggcggccg acggttgagg 
     1681 ataaggcggg cagggcgctc gtcgtgctcg acctggacga tggccttttt cagcttgtcc 
     1741 gggtccggct ccttcgcgcc cttttccttg gcgtccttac cgtcctggtc gccgtcctcg 
     1801 ccgtcctggc cgtcgccggc ctccgcgtca cgctcggcat cagtctggcc gttgaaggca 
     1861 tcgacggtgt tgggatcgcg gcccttctcg tccaggaact cgcgcagcag cttgaccgtg 
     1921 ccgcgcgtga tttcctgggt gtcgtcgtca agccacgcct cgacttcctc cgggcgcttc 
     1981 ttgaaggccg tcaccagctc gttcaccacg gtcacgtcgc gcacgcggcc ggtgttgaac 
     2041 gcatcggcga tcttctccgg caggtccagc agcgtgacgt gctgggtgat gaacgccggc 
     2101 gacttgccga tttccttggc gatatcgcct ttcttcttgc ccttcgccag ctcgcggcca 
     2161 atgaagtcgg caatttcgcg cggggtcagc tcgttgcgtt gcaggttctc gataacctgg 
     2221 tcggcttcgt tgtagtcgtt gtcgatgaac gccgggatgg acttcttgcc ggcccacttc 
     2281 gagccacggt agcggcgggc gccgtgattg atgatatagc ggcccggctg ctcctggttc 
     2341 tcgcgcaccg aaatgggtga cttcaccccg cgctctttga tcgtggcacc gatttccgcg 
     2401 atgctctccg gggaaaagcc ggggttgtcg gccgtccgcg gctgatgcgg atcttcgtcg 
     2461 atcaggtcca ggtccagctc gatagggccg gaaccgccct gagacgccgc aggagcgtcc 
     2521 aggaggctcg acaggtcgcc gatgctatcc aaccccaggc cggacggctg cgccgcgcct 
     2581 gcggcttcct gagcggccgc agcggtgttt ttcttggtgg tcttggcttg agccgcagtc 
     2641 attgggaaat ctccatcttc gtgaacacgt aatcagccag ggcgcgaacc tctttcgatg 
     2701 ccttgcgcgc ggccgttttc ttgatcttcc agaccggcac accggatgcg agggcatcgg 
     2761 cgatgctgct gcgcaggcca acggtggccg gaatcatcat cttggggtac gcggccagca 
     2821 gctcggcttg gtggcgcgcg tggcgcggat tccgcgcatc gaccttgctg ggcaccatgc 
     2881 caaggaattg cagcttggcg ttcttctggc gcacgttcgc aatggtcgtg accatcttct 
     2941 tgatgccctg gatgctgtac gcctcaagct cgatggggga cagcacatag tcggccgcga 
     3001 agagggcggc cgccaggccg acgccaaggg tcggggccgt gtcgatcagg cacacgtcga 
     3061 agccttggtt cgccagggcc ttgatgttcg ccccgaacag ctcgcgggcg tcgtccagcg 
     3121 acagccgttc ggcgttcgcc agtaccgggt tggactcgat gagggcgagg cgcgcggcct 
     3181 ggccgtcgcc ggctgcgggt gcggtttcgg tccagccgcc ggcagggaca gcgccgaaca 
     3241 gcttgcttgc atgcaggccg gtagcaaagt ccttgagcgt gtaggacgca ttgccctggg 
     3301 ggtccaggtc gatcacggca acccgcaagc cgcgctcgaa aaagtcgaag gcaagatgca 
     3361 caagggtcga agtcttgccg acgccgcctt tctggttggc cgtgaccaaa gttttcatcg 
     3421 tttggtttcc tgttttttct tggcgtccgc ttcccacttc cggacgatgt acgcctgatg 
     3481 ttccggcaga accgccgtta cccgcgcgta cccctcgggc aagttcttgt cctcgaacgc 
     3541 ggcccacacg cgatgcaccg cttgcgacac tgcgcccctg gtcagtccca gcgacgttgc 
     3601 gaacgtcgcc tgtggcttcc catcgactaa gacgccccgc gctatctcga tggtctgctg 
     3661 ccccacttcc agcccctgga tcgcctcctg gaactggctt tcggtaagcc gtttcttcat 
     3721 ggataacacc cataatttgc tccgcgcctt ggttgaacat agcggtgaca gccgccagca 
     3781 catgagagaa gtttagctaa acatttctcg cacgtcaaca cctttagccg ctaaaactcg 
     3841 tccttggcgt aacaaaacaa aagcccggaa accgggcttt cgtctcttgc cgcttatggc 
     3901 tctgcacccg gctccatcac caacaggtcg cgcacgcgct tcactcggtt gcggatcgac 
     3961 actgccagcc caacaaagcc ggttgccgcc gccgccagga tcgcgccgat gatgccggcc 
     4021 acaccggcca tcgcccacca ggtcgccgcc ttccggttcc attcctgctg gtactgcttc 
     4081 gcaatgctgg acctcggctc accataggct gaccgctcga tggcgtatgc cgcttctccc 
     4141 cttggcgtaa aacccagcgc cgcaggcggc attgccatgc tgcccgccgc tttcccgacc 
     4201 acgacgcgcg caccaggctt gcggtccaga ccttcggcca cggcgagctg cgcaaggaca 
     4261 taatcagccg ccgacttggc tccacgcgcc tcgatcagct cttgcactcg cgcgaaatcc 
     4321 ttggcctcca cggccgccat gaatcgcgca cgcggcgaag gctccgcagg gccggcgtcg 
     4381 tgatcgccgc cgagaatgcc cttcaccaag ttcgacgaca cgaaaatcat gctgacggct 
     4441 atcaccatca tgcagtctag ataggttaaa cccgctccga tcaggccgag ccacgccagg 
     4501 ccgagaacat tggttccttg taggcatcgg gattggcgga tcaaacacta aagctactgg 
     4561 aacgagcaga agtcctccgg ccgccagttg ccaggccgta aaggtgagca gaggcacggg 
     4621 aggttgccac ttgcgggtca gcacggttcc gaacgccatg gaaaccgccc ccgccaggcc 
     4681 cgctgcgacg ccgacaggat ctagcgctgc gtttggtgtc aacaccaaca gcgccacgcc 
     4741 cgcagttccg caaatagccc ccaggaccgc catcaatcgt atcgggctac ctagcagagc 
     4801 ggcagagatg aacacgacca tcagcggctg cacagcgcct accgtcgccg cgacccgccc 
     4861 ggcaggcggt agaccgaaat aaacaacaag ctccagaata gcgaaatatt aagtgcgccg 
     4921 aggatgaaga tgcgcatcca ccagattccc gttggaatct gtcggacgat catcacgagc 
     4981 aataaacccg ccggcaacgc ccgcagcagc ataccggcga cccctcggcc tcgctgttcg 
     5041 ggctccacga aaacgccgga cagatgcgcc ttgtgagcgt ccttggggcc gtcctcctgt 
     5101 ttgaagaccg acagcccaat gatctcgccg tcgatgtagg cgccgaatgc cacggcatct 
     5161 cgcaaccgtt cagcgaacgc ctccatgggc tttttctcct cgtgctcgta aacggacccg 
     5221 aacatctctg gagctttctt cagggccgac aatcggatct cgcggaaatc ctgcacgtcg 
     5281 gccgctccaa gccgtcgaat ctgagcctta atcacaattg tcaattttaa tcctctgttt 
     5341 atcggcagtt cgtagagcgc gccgtgcgcc cgagcgatac tgagcgaagc aagtgcgtcg 
     5401 agcagtgccc gcttgttcct gaaatgccag taaagcgctg gctgctgaac ccccagccgg 
     5461 aactgacccc acaaggccct agcgtttgca atgcaccagg tcatcattga cccaggcgtg 
     5521 ttccaccagg ccgctgcctc gcaactcttc gcaggcttcg ccgacctgct cgcgccactt 
     5581 cttcacgcgg gtggaatccg atccgcacat gaggcggaag gtttccagct tgagcgggta 
     5641 cggctcccgg tgcgagctga aatagtcgaa catccgtcgg gccgtcggcg acagcttgcg 
     5701 gtacttctcc catatgaatt tcgtgtagtg gtcgccagca aacagcacga cgatttcctc 
     5761 gtcgatcagg acctggcaac gggacgtttt cttgccacgg tccaggacgc ggaagcggtg 
     5821 cagcagcgac accgattcca ggtgcccaac acgatcagac gtgaaatcca tcgccgtcgc 
     5881 ctgtaggcgc gacaggcatt cctcggcctt cgtgtaatac cggccattga tcgaccagcc 
     5941 caggtcctgg caaagctcgt agaacgtgaa ggtgatcggc tcgccgatag gggtgcgctt 
     6001 cgcgtactcc aacacctgct gccacaccag ttcgtcatcg tcggcccgca gctcgacgcc 
     6061 ggtgtaggtg atcttcacgt ccttgttgac gtggaaaatg accttgtttt gcagcgcctc 
     6121 gcgcgggatt ttcttgttgc gcgtggtgaa cagggcagag cgggccgtgt cgtttggcat 
     6181 cgctcgcatc gtgtccggcc acggcgcaat atcgaacaag gaaagctgca tttccttgat 
     6241 ctgctgcttc gtgtgtttca gcaacgcggc ctgcttggcc tcgctgacct gttttgccag 
     6301 gtcctcgccg gcggtttttc gcttcttggt cgtcatagtt cctcgcgtgt cgatggtcat 
     6361 cgacttcgcc aaacctgccg cctcctgttc gagacgacgc gaacgctcca cggcggccga 
     6421 tggcgcgggc agggcagggg gagccagttg cacgctgtcg cgctcgatct tggccgtagc 
     6481 ttgctggacc atcgagccga cggactggaa ggtttcgcgg ggcgcacgca tgacggtgcg 
     6541 gcttgcgatg gtttcggcat cctcggcgga aaaccccgcg tcgatcagtt cttgcctgta 
     6601 tgccttccgg tcaaacgtcc gattcattca ccctccttgc gggattgccc cgactcacgc 
     6661 cggggcaatg tgcccttatt cctgatttga cccgcctggt gccttggtgt ccagataatc 
     6721 caccttatcg gcaatgaagt cggtcccgta gaccgtctgg ccgtccttct cgtacttggt 
     6781 attccgaatc ttgccctgca cgaataccag cgaccccttg cccaaatact tgccgtgggc 
     6841 ctcggcctga gagccaaaac acttgatgcg gaagaagtcg gtgcgctcct gcttgtcgcc 
     6901 ggcatcgttg cgccactctt cattaaccgc tatatcgaaa attgcttgcg gcttgttaga 
     6961 attgccatga cgtacctcgg tgtcacgggt aagattaccg ataaactgga actgattatg 
     7021 gctcatatcg aaagtctcct tgagaaagga gactctagtt tagctaaaca ttggttccgc 
     7081 tgtcaagaac tttagcggct aaaattttgc gggccgcgac caaaggtgcg aggggcggct 
     7141 tccgctgtgt acaaccagat atttttcacc aacatccttc gtctgctcga tgagcggggc 
     7201 atgacgaaac atgagctgtc ggagagggca ggggtttcaa tttcgttttt atcagactta 
     7261 accaacggta aggccaaccc ctcgttgaag gtgatggagg ccattgccga cgccctggaa 
     7321 actcccctac ctcttctcct ggagtccacc gaccttgacc gcgaggcact cgcggagatt 
     7381 gcgggtcatc ctttcaagag cagcgtgccg cccggatacg aacgcatcag tgtggttttg 
     7441 ccgtcacata aggcgtttat cgtaaagaaa tggggcgacg acacccgaaa aaagctgcgt 
     7501 ggaaggctct gacgccaagg gttagggctt gcacttcctt ctttagccgc taaaacggcc 
     7561 ccttctctgc gggccgtcgg ctcgcgcatc atatcgacat cctcaacgga agccgtgccg 
     7621 cgaatggcat cgggcgggtg cgctttgaca gttgttttct atcagaaccc ctacgtcgtg 
     7681 cggttcgatt aagctttaag tgataccaga tggcattgcg ccatctggca gagtgattaa 
     7741 ctaaacatcg cagtaatcga ggcgcttgcc agagagtgga aatgaacgtt aaacccgacc 
     7801 atcgcgccgc tggcaccttc atcgacatca atacgttcta tatccagcgc gtgaacggta 
     7861 aaaatgtagc gatgagtttc gcctttcggc ggtgctgcgc catcgtaccc ggttttacca 
     7921 aagtcggtac gcgtctgcaa aacgccgtct ggcattgcta ccagaccaga gccaaaccct 
     7981 tgcggtaata cgcgggtatc agcgggtaag ttaacaacta cccagtgcca ccagccggag 
     8041 ccggttggcg catccgggtc gtagcaggtg acaacaaaac ttttcgttcc cgcaggaaca 
     8101 tcatcccacg ccagatgcgg tgaaatatta tcgccatcgt aacccatgcc gttaaagaca 
     8161 tgacgatgcg gcaatttatc gccatcgcgc agatcgttac tgatgagttt catgaaccct 
     8221 cctttcttgt ttgcagaaag tgtagccaga aaccctcacg cggacttctc gttattggca 
     8281 aaaaaatgtt tcatcctgta ccgcgcggtt aaccgctgcg gtcagacgct gcaactgttg 
     8341 cgggagaata atatagggcg gcatcaggta aatcagtttg ccaaaaggcc ggatccagac 
     8401 accctgttcg acaaagaatt tttgcagcgc cgccatattc accggatgag tggtttcgac 
     8461 cacgccaatg gcccccagta cgcgcacatc ggcaaccatt tcggcatcac gggcgggggc 
     8521 aagttgctcg cgcagctgta cttcaatatc cgccacctgt tgctgccagt cgccagattc 
     8581 gagaatcgcc aggctggcgt ttgctgccgc gcaggccagc ggattgccca taaaagttgg 
     8641 cccatgcata aagcaaccgg cttcaccgtt actgatggtt tctgcaacct cgcgcgtggt 
     8701 gagtgtggcg gaaagggtca ttgtgccgcc ggttaaggct ttaccgaggc acaaaatgtc 
     8761 cggcgcgatt tctgcatgtt cacaggcaaa cagtttcccg gtacgaccaa atccagtggc 
     8821 gatctcgtcg gcaatcagca agataccttc gcgatcgcat attttgcgga ttcgttttaa 
     8881 ccattccgga tggtacatgc gcatcccgcc tgcgccctgg acaatcggct caatgatcac 
     8941 cgccgcgatt tcatgacgat gcgccgccat caggcgggca aagcccacca tatcgcgctc 
     9001 atcccattcg ccatccatgc ggctttgcgg ggcgggagca aacaggtttt ctggcaggta 
     9061 gcctttccac agactgtgca ttgagttatc cggatcgcac accgacatcg cgccaaaggt 
     9121 atcgccatga taaccattgc ggaaggtcag aaaacgctgg cgcgcttcgc ctttggcttg 
     9181 ccagtactgc aacgccattt tcatcgccac ttccaccgct acggaaccgg agtccgcgag 
     9241 aaaaacgcac tccagcggtt gcggcgtcat cgccaccagt ttgcggcaca gctcaatggc 
     9301 tggcgcatgg gtgataccgc caaacatcac atgcgacatg gcatcaattt gcgacttcat 
     9361 cgccgcatta agctgcgggt gattgtagcc gtggatcgcc gcccaccagg acgacatacc 
     9421 gtcaaccagg cgtctgccgt cagacaaaat cagctcgcaa ccttcggcgc tcaccaccgg 
     9481 ataaaccggc agaggggagg tcatggatgt gtatgggtgc cagatatggc gttggtcaaa 
     9541 ggcaagatcg tccgttgtca tnnnnnnnnn nnnnnnnnnn nnnnnnnnnn nnnnnnnnnn 
     9601 nnnnnnnnnn nnnnnnnnnn nnnnnnnnnn nnnnnnnnnn nnnnnnnnnn nnnnnnnnnn 
     9661 nnnnnnnnnn nnnnnnnnnn nnnnnnnnnn nnnnnnnnnn nnnnnnnnnn nnnnnnnnnn 
     9721 nnnnnnnnnn nnnnnnnnnn nnnnnnnnnn nnnnnnnnnn nnnnnnnnnn nnnnnnnnnn 
     9781 nnnnnnnnnn nnnnnnnnnn nnnnnnnnnn nnnnnnnnnn nnnnnnnnnn nnnnnnnnnn 
     9841 nnnnnnnnnn nnnnnnnnnn nnnnnnnnnn nnnnnnnnnn nnnnnnnnnn nnnnnnnnnn 
     9901 nnnnnnnnnn nnnnnnnnnn nnnnnnnnnn nnnnnnnnnn nnnnnnnnnn nnnnnnnnnn 
     9961 nnnnnnnnnn nnnnnnnnnn nnnnnnnnnn nnnnnnnnnn nnnnnnnnnn nnnnnnnnnn 
    10021 nnnnnnnnnn nnnnnnnnnn nnnnnnnnnn nnnnnnnnnn ntcattgttt gcctccctgc 
    10081 tgcggttttt caccgaagtt catgccagtc cagcgttttt gcagcagaaa agccgccgac 
    10141 ttcggtttgc ggtcgcgagt gaagatccct ttcttgttac cgccaacgcg caatatgcct 
    10201 tgcgaggtcg caaaatcggc gaaattccat acctgttcac cgacgacggc gctgacgcga 
    10261 tcaaagacgc ggtgatacat atccagccat gcacactgat actcttcact ccacatgtcg 
    10321 gtgtacattg agtgcagccc ggctaacgta tccacgccgt attcggtgat gataatcggc 
    10381 tgatgcagtt tctcctgcca ggccagaagt tctttttcca gtaccttctc tgccgtttcc 
    10441 aaatcgccgc tttggacata ccatccgtaa taacggttca ggcacagcac atcaaagaga 
    10501 tcgctgatgg tatcggtgtg agcgtcgcag aacattacat tgacgcaggt gatcggacgc 
    10561 gtcatgagtg gatagtacgt tgctaaaaca tgagataaaa attgactctc atgttattgg 
    10621 gcgttaagat atacagaatg atgaggtttt tttatgagac tcaaggtcat gatggacgtg 
    10681 aacaaaaaaa cgaaaattcg ccaccgaaac gagctaaatc acaccctggc tcaacttcct 
    10741 ttgcccgcaa agcgagtgat gtatatggcg cttgctccca ttgatagcaa agaacctctt 
    10801 gaacgagggc gagttttcaa aattagggct gaagaccttg cagcgctcgc caaaatcacc 
    10861 ccatcgcttg cttatcgaca attaaaagag ggtggtaaat tacttggtgc cagcaaaatt 
    10921 tcgctaagag gggatgatat cattgcttta gctaaagagc ttaacctgcc ctttactgct 
    10981 aaaaactccc ctgaagagtt agatcttaac attattgagt ggatagctta ttcaaatgat 
    11041 gaaggatact tgtctttaaa attcaccaga accatagaac catatatctc tagccttatt 
    11101 gggaaaaaaa ataaattcac aacgcaattg ttaacggcaa gcttacgctt aagtagccag 
    11161 tattcatctt ctctttatca acttatcagg aagcattact ctaattttaa gaagaaaaat 
    11221 tattttatta tttccgttga tgagttaaag gaagagttaa cagcttatac ttttgataaa 
    11281 gatggaaata ttgagtacaa ataccctgac tttcctattt ttaaaaggga tgtgttaaat 
    11341 aaagccattg ctgaaattaa aaagaaaaca gaaatatcgt ttgttggctt cactgttcat 
    11401 gaaaaagaag gaagaaaaat tagtaagctg aagttcgaat ttgtcgttga tgaagatgaa 
    11461 ttttctggcg ataaagatga tgaagctttt tttatgaatt tatctgaagc tgatgcagct 
    11521 tttctcaagg tatttaatga aaccgtacct cccaaaaaag ctaaggggtg atatatggct 
    11581 aaaatttacg atttccctca aggagccgaa cgccgcacga tgcaccgcaa aatccagtgg 
    11641 aacaacgctg taaaattatc taaaaatggc tggagtaagc cagaggttaa acgctggtct 
    11701 tttttagcat tcatctcaac tggctgacgc gtggttacag tcttgcgcga catgcgtcac 
    11761 cacggtgata tcgtccaccc aggtgttcgg cgtggtgtag agcattacgc tgcgatggat 
    11821 cccggcatag ttaaagaaat catggaagta agactgcttt ttcttgccgt tttcgtcggt 
    11881 aatcaccatt cccggcggga tagtctgcca gttcagttcg ttgttcacac aaacggtgat 
    11941 acgtacactt ttcccggcaa taacatacgg cgtgacatcg gcttcaaatg gcgtatagcc 
    12001 gccctgatgc tccatcactt cctgattatt gacccacact ttgccgtaat gagtgaccgc 
    12061 atcgaaacgc agcacgatac gctggcctgc ccaacctttc ggtataaaga cttcgcgctg 
    12121 ataccagacg ttgcccgcat aattacgaat atctgcatcg gcgaactgat cgttaaaact 
    12181 gcctggcaca gcaattgccc ggctttcttg taacgcgctt tcccaccaac gctgatcaat 
    12241 tccacagttt tcgcgatcca gactgaatgc ccacaggccg tcgagttttt tgatttcacg 
    12301 ggttggggtt tctacaggac gtaacat 
//
