# Supplementary material for: MISSA 2.0: an updated synthetic biology toolbox for assembly of orthogonal CRISPR/Cas systems
Source: Sci Rep. 2017 Feb 3;7:41993. doi: 10.1038/srep41993 (PMC5290471; doi:10.1038/srep41993)
Supplement: Supplementary Dataset 3 [file srep41993-s4.zip › Donor system/Donor vectors-I/pLC2-ccdB.gb]

LOCUS       pLC2-ccdB               5562 bp    DNA     circular SYN  6-AUG-2015
SOURCE      
  ORGANISM  
COMMENT     This file is created by Vector NTI
            http://www.invitrogen.com/
FEATURES             Location/Qualifiers
     terminator      complement(1007..1050)
                     /invitrogen="2580000"
                     /vntifkey="43"
                     /label=rrnB-T1
     terminator      complement(1182..1209)
                     /invitrogen="2590000"
                     /vntifkey="43"
                     /label=rrnB-T2
     misc_feature    1295..1318
                     /vntifkey="21"
                     /label=SP6
     primer_bind     1250..1273
                     /vntifkey="28"
                     /label=M13-47
     misc_feature    complement(3181..3202)
                     /vntifkey="21"
                     /label=T7
     primer_bind     complement(3226..3249)
                     /vntifkey="28"
                     /label=RV-M
     misc_recomb     1..34
                     /vntifkey="86"
                     /label=loxP
     rep_origin      4806..5227
                     /vntifkey="33"
                     /label=oriR6k��
     oriT            complement(5235..5556)
                     /vntifkey="104"
                     /label=oriT-RK2
     CDS             complement(3384..4367)
                     /vntifkey="4"
                     /label=pheS\Gly294
     oriT            complement(4476..4793)
                     /vntifkey="104"
                     /label=oriT-F
     rep_origin      2004..2677
                     /vntifkey="33"
                     /label=pUC\origin
     CDS             1575..1880
                     /vntifkey="4"
                     /label=ccdB
     misc_recomb     1327..1426
                     /invitrogen="2670000"
                     /vntifkey="86"
                     /label=attL1
     misc_recomb     complement(3067..3166)
                     /invitrogen="2680000"
                     /vntifkey="86"
                     /label=attL2
     insertion_seq   1427..3066
                     /vntifkey="14"
                     /label=GOI\region
     CDS             146..805
                     /vntifkey="4"
                     /label=CmR
BASE COUNT     1394 a      1343 c      1375 g      1450 t 
ORIGIN
        1 ataacttcgt atagcataca ttatacgaag ttatgtcgat tacgcattag gcacccccag 
       61 gctttacact ttatgcttcc ggctcgtata atgtgtggat tttgagttag gatcgtcgag 
      121 attttcagga gctaaggaag ctaaaatgga gaaaaaaatc actggatata ccaccgttga 
      181 tatatcccaa tggcatcgta aagaacattt tgaggcattt cagtcagttg ctcaatgtac 
      241 ctataaccag accgttcagc tggatattac ggccttttta aagaccgtaa agaaaagtaa 
      301 gcacaagttt tatccggcct ttattcacat tcttgcccgc ctgatgaatg ctcatccgga 
      361 gttccgtatg gcaatgaaag acggtgagct ggtgatatgg gatagtgttc acccttgtta 
      421 caccgttttc catgagcaaa ctgaaacgtt ttcatcgctc tggagtgaat accacgacga 
      481 tttccggcag tttctacaca tatattcgca agatgtggcg tgttacggtg aaaacctggc 
      541 ctatttccct aaagggttta ttgagaatat gtttttcgtc tcagccaatc cctgggtgag 
      601 tttcaccagt tttgatttaa acgtggccaa tatggacaac ttcttcgccc ccgttttcac 
      661 aatgggcaaa tattatacgc aaggcgacaa ggtgctgatg ccgctggcga ttcaggttca 
      721 tcatgccgtt tgtgatggct tccatgtcgg cagaatgctt aatgaattac aacagtactg 
      781 cgatgagtgg cagggcgggg cgtaattttt ttaaggcagt tattggtgcg atcctctagc 
      841 tagaaattcg ttcaagccga cgccgcttcg cggcgcggct taactcaagc gttagatgca 
      901 ctaagcacat aattgctcac agccaaacta tcaggacggt cgactctagc atggatctcg 
      961 gggacgtcta actactaagc gagagtaggg aactgccagg catcaaataa aacgaaaggc 
     1021 tcagtcggaa gactgggcct ttcgttttat ctgttgtttg tcggtgaacg ctctcctgag 
     1081 taggacaaat ccgccgggag cggatttgaa cgttgtgaag caacggcccg gagggtggcg 
     1141 ggcaggacgc ccgccataaa ctgccaggca tcaaactaag cagaaggcca tcctgacgga 
     1201 tggccttttt gcgtttctac aaactcttcc tgttagttag ttacttaagc gccagggttt 
     1261 tcccagtcac gacgttgtaa aacgacggcc agtgcatacg atttaggtga cactatagaa 
     1321 gggccccaaa taatgatttt attttgactg atagtgacct gttcgttgca acaaattgat 
     1381 aagcaatgct tttttataat gccaactttg tacaaaaaag caggcttttt aattaacgac 
     1441 tttaggtcca agcttccctc atgagcttac taaaagccat aacagtatgc gtatttgcgc 
     1501 gctgattttt gcggtataag aatatatact gatatgtata cccgaagtat gtcaaaaaga 
     1561 ggtgtgcttc tagaatgcag tttaaggttt acacctataa aagagagagc cgttatcgtc 
     1621 tgtttgtgga tgtacagagt gatattattg acacgcccgg gcgacggata gtgatccccc 
     1681 tggccagtgc acgtctgctg tcagataaag tctcccgtga actttacccg gtggtgcata 
     1741 tcggggatga aagctggcgc atgatgacca ccgatatggc cagtgtgccg gtctccgtta 
     1801 tcggggaaga agtggctgat ctcagccacc gcgaaaatga catcaaaaac gccattaacc 
     1861 tgatgttctg gggaatatag tgctgatatc gacccaagta ccgccaccta acaattcgtt 
     1921 caagccgaga tcggcttccc ggccgcggag ttgttcggta aattgtcaca acgccgcccg 
     1981 ccccgttcca ctgagcgtca gacccggtag aaaagatcaa aggatcttct tgagatcctt 
     2041 tttttctgcg cgtaatctgc tgcttgcaaa caaaaaaacc accgctacca gcggtggttt 
     2101 gtttgccgga tcaagagcta ccaactcttt ttccgaaggt aactggcttc agcagagcgc 
     2161 agataccaaa tactgttctt ctagtgtagc cgtagttagg ccaccacttc aagaactctg 
     2221 tagcaccgcc tacatacctc gctctgctaa tcctgttacc agtggctgct gccagtggcg 
     2281 ataagtcgtg tcttaccggg ttggactcaa gacgatagtt accggataag gcgcagcggt 
     2341 cgggctgaac ggggggttcg tgcacacagc ccagcttgga gcgaacgacc tacaccgaac 
     2401 tgagatacct acagcgtgag ctatgagaaa gcgccacgct tcccgaaggg agaaaggcgg 
     2461 acaggtatcc ggtaagcggc agggtcggaa caggagagcg cacgagggag cttccagggg 
     2521 gaaacgcctg gtatctttat agtcctgtcg ggtttcgcca cctctgactt gagcgtcgat 
     2581 ttttgtgatg ctcgtcaggg gggcggagcc tatggaaaaa cgccagcaac gcggcctttt 
     2641 tacggttcct ggccttttgc tggccttttg ctcacatgtt ctttcctgcg ttatcccctg 
     2701 attctgtgga taaccgtatt accgctagca tggatctcgg ggacgtctaa ctactaagcg 
     2761 agagtaggga actgccaggc atcaaataaa acgaaaggct cagtcggaag actgggcctt 
     2821 tcgttttatc tgttgtttgt cggtgaacgc tctcctgagt aggacaaatc cgccgggagc 
     2881 ggatttgaac gttgtgaagc aacggcccgg agggtggcgg gcaggacgcc cgccataaac 
     2941 tgccaggcat caaactaagc agaaggccat cctgacggat ggcctttttg cgtttctaca 
     3001 aactcttcct gttagttagt tacttaaggc tagcggaatt cgacctaaag tcggcgcgcc 
     3061 agctagaccc agctttcttg tacaaagttg gcattataag aaagcattgc ttatcaattt 
     3121 gttgcaacga acaggtcact atcagtcaaa ataaaatcat tatttgccat ccagctgcag 
     3181 gccctatagt gagtcgtatt accgtaatca tggtcatagc tgtttcctgt gtgaaattgt 
     3241 tatccgctct catggcggcc gcatcgatcc cccaacttcc aggcccgcca tagtgatttg 
     3301 atttgccagc gcatcgctat caatcgccgg gttcacccat tcgcgtaacc acagttcact 
     3361 gaatttcata atctattcct gccttattta aactgtttga ggaaacgcag atcgttttcg 
     3421 aagaatgaac gcaggtcggt gacgccgtaa cgcaacatag tcagacgctc catccccatc 
     3481 ccgaagccga aaccagagta aacttccggg tcgatgccaa cgttacgcaa cacgttcgga 
     3541 tgcaccatcc cgcagcccag cacttccagc catttaccgt ttttacccat gacatccact 
     3601 tccgcagaag gttcggtaaa cgggaagtag gaaggacgga agcgaatctg caaatcttcc 
     3661 tcaaagaagt tacgcaggaa gtcgtgcagc gtgcctttca ggttggtaaa gctgatgttg 
     3721 gtatcaacaa tcagaccttc catctgatgg aacatcggcg tgtgagtctg gtcgtagtcg 
     3781 ttacgataaa cacggccagg cgcgatgata cgaatcggtg gctgctgggc tttcatggtg 
     3841 cggatctgta cgccagaggt ctgggtacgc agcaggcggg tagtgtcaaa ccagaaagtg 
     3901 tcgtggtcag cgcgcgccgg gtggtgacca ggaatgttca gagcatcgaa gttatgataa 
     3961 tcgtcttcga tttccggccc ggttgccacg gtaaagccaa gctcaccgaa gaaactttcg 
     4021 atacggtcga tggtacgggt aaccggatgc agaccgccgt tttcaatgcg acgacctggc 
     4081 agagagacat caatcgtttc cgccgccaga cgcgcattca gtgcagcgct ttccagttcc 
     4141 gctttacgcg cattcagcgc ctgctgaacc tgctctttcg cttcgttgat aaccgcacca 
     4201 gctgccggac gctcttctgg cggcagctca cgcagggtcg tcatctgaag ggttaagtgc 
     4261 ccttttttac ccaaatattc gacgcgcaca ttatctaacg cggcaacatc tgacgcctgg 
     4321 ctaatggccg ccttcgcact ggcaaccagt tctgcgagat gtgacatggt tttcctcatt 
     4381 gtgtcagtgg tgacactggt tcgttggact tagagcctat cccatcaggc tattttactt 
     4441 gccattttgg tccccgatac cgtcgagaca ctagaaggga cgcaccgcta gcagcgcccc 
     4501 tagcggtatc ctataaaaaa acacaccgcg ccgctagcag cacccctaat ataaaataat 
     4561 gttttttata aaaatagtca gtaccacccc tacaaaacgg tgtcggcgcg ttgttgtagc 
     4621 cgcgccgaca ccgctttttt aaatatcata aagagagtaa gagaaactaa tttttcataa 
     4681 cactctattt ataaagaaaa atcagcaaaa acttgttttt gcgtggggtg tggtgctttt 
     4741 ggtggtgaga accaccaacc tgttgagcct ttttgtggag tgggttaaat tatactagcg 
     4801 tcgagcccat gtcagccgtt aagtgttcct gtgtcactca aaattgcttt gagaggctct 
     4861 aagggcttct cagtgcgtta catccctggc ttgttgtcca caaccgttaa accttaaaag 
     4921 ctagaaaagc cttatatatt cttttttttc ttataaaact taaaacctta gaggctattt 
     4981 aagttgctga tttatattaa ttttattgtt caaacatgag agcttagtac gtgaaacatg 
     5041 agagcttagt acgttagcca tgagagctta gtacgttagc catgagggtt tagttcgtta 
     5101 aacatgagag cttagtacgt taaacatgag agcttagtac gtgaaacatg agagcttagt 
     5161 acgtactatc aacaggttga actgctgatc ttcagatcct ctacgccgga cgcatcgtgg 
     5221 ccggatcaat tccgttttcc gctgcataac cctgcttcgg ggtcattata gcgatttttt 
     5281 cggtatatcc atcctttttc gcacgatata caggattttg ccaaagggtt cgtgtagact 
     5341 ttccttggtg tatccaacgg cgtcagccgg gcaggatagg tgaagtaggc ccacccgcga 
     5401 gcgggtgttc cttcttcact gtcccttatt cgcacctggc ggtgctcaac gggaatcctg 
     5461 ctctgcgagg ctggccggct accgccggcg taacagatga gggcaagcgg atggctgatg 
     5521 aaaccaagcc aaccaggaag ggcagcccac ctatcatcat gg 
//
