# Supplementary material for: MISSA 2.0: an updated synthetic biology toolbox for assembly of orthogonal CRISPR/Cas systems
Source: Sci Rep. 2017 Feb 3;7:41993. doi: 10.1038/srep41993 (PMC5290471; doi:10.1038/srep41993)
Supplement: Supplementary Dataset 3 [file srep41993-s4.zip › Donor system/Donor vectors-I/pSL-ccdB.gb]

LOCUS       pSL-ccdB                5644 bp    DNA     circular SYN  6-AUG-2015
SOURCE      
  ORGANISM  
COMMENT     This file is created by Vector NTI
            http://www.invitrogen.com/
FEATURES             Location/Qualifiers
     terminator      complement(103..146)
                     /invitrogen="2580000"
                     /vntifkey="43"
                     /label=rrnB-T1
     terminator      complement(278..305)
                     /invitrogen="2590000"
                     /vntifkey="43"
                     /label=rrnB-T2
     misc_feature    391..414
                     /vntifkey="21"
                     /label=SP6
     primer_bind     346..369
                     /vntifkey="28"
                     /label=M13-47
     misc_feature    complement(2277..2298)
                     /vntifkey="21"
                     /label=T7
     misc_recomb     1..34
                     /vntifkey="86"
                     /label=loxP
     misc_recomb     423..522
                     /invitrogen="2670000"
                     /vntifkey="86"
                     /label=attL1
     misc_recomb     complement(2163..2262)
                     /invitrogen="2680000"
                     /vntifkey="86"
                     /label=attL2
     rep_origin      4891..5312
                     /vntifkey="33"
                     /label=oriR6k��
     oriT            complement(5320..5641)
                     /vntifkey="104"
                     /label=oriT-RK2
     CDS             2524..3312
                     /vntifkey="4"
                     /label=SpR
     promoter        2443..2523
                     /vntifkey="30"
                     /label=pEm7
     CDS             3376..4359
                     /vntifkey="4"
                     /label=pheS\Gly294
     misc_feature    2352..2369
                     /vntifkey="21"
                     /label=I-SceI
     misc_feature    4526..4543
                     /vntifkey="21"
                     /label=I-SceI
     rep_origin      1100..1773
                     /vntifkey="33"
                     /label=pUC\origin
     CDS             671..976
                     /vntifkey="4"
                     /label=ccdB
     insertion_seq   35..2162
                     /vntifkey="14"
                     /label=Final\GOI\region
     oriT            complement(4561..4878)
                     /vntifkey="104"
                     /label=oriT-F
BASE COUNT     1429 a      1349 c      1431 g      1435 t 
ORIGIN
        1 ataacttcgt atagcataca ttatacgaag ttatgtcgac tctagcatgg atctcgggga 
       61 cgtctaacta ctaagcgaga gtagggaact gccaggcatc aaataaaacg aaaggctcag 
      121 tcggaagact gggcctttcg ttttatctgt tgtttgtcgg tgaacgctct cctgagtagg 
      181 acaaatccgc cgggagcgga tttgaacgtt gtgaagcaac ggcccggagg gtggcgggca 
      241 ggacgcccgc cataaactgc caggcatcaa actaagcaga aggccatcct gacggatggc 
      301 ctttttgcgt ttctacaaac tcttcctgtt agttagttac ttaagcgcca gggttttccc 
      361 agtcacgacg ttgtaaaacg acggccagtg catacgattt aggtgacact atagaagggc 
      421 cccaaataat gattttattt tgactgatag tgacctgttc gttgcaacaa attgataagc 
      481 aatgcttttt tataatgcca actttgtaca aaaaagcagg ctttttaatt aacgacttta 
      541 ggtccaagct tccctcatga gcttactaaa agccataaca gtatgcgtat ttgcgcgctg 
      601 atttttgcgg tataagaata tatactgata tgtatacccg aagtatgtca aaaagaggtg 
      661 tgcttctaga atgcagttta aggtttacac ctataaaaga gagagccgtt atcgtctgtt 
      721 tgtggatgta cagagtgata ttattgacac gcccgggcga cggatagtga tccccctggc 
      781 cagtgcacgt ctgctgtcag ataaagtctc ccgtgaactt tacccggtgg tgcatatcgg 
      841 ggatgaaagc tggcgcatga tgaccaccga tatggccagt gtgccggtct ccgttatcgg 
      901 ggaagaagtg gctgatctca gccaccgcga aaatgacatc aaaaacgcca ttaacctgat 
      961 gttctgggga atatagtgct gatatcgacc caagtaccgc cacctaacaa ttcgttcaag 
     1021 ccgagatcgg cttcccggcc gcggagttgt tcggtaaatt gtcacaacgc cgcccgcccc 
     1081 gttccactga gcgtcagacc cggtagaaaa gatcaaagga tcttcttgag atcctttttt 
     1141 tctgcgcgta atctgctgct tgcaaacaaa aaaaccaccg ctaccagcgg tggtttgttt 
     1201 gccggatcaa gagctaccaa ctctttttcc gaaggtaact ggcttcagca gagcgcagat 
     1261 accaaatact gttcttctag tgtagccgta gttaggccac cacttcaaga actctgtagc 
     1321 accgcctaca tacctcgctc tgctaatcct gttaccagtg gctgctgcca gtggcgataa 
     1381 gtcgtgtctt accgggttgg actcaagacg atagttaccg gataaggcgc agcggtcggg 
     1441 ctgaacgggg ggttcgtgca cacagcccag cttggagcga acgacctaca ccgaactgag 
     1501 atacctacag cgtgagctat gagaaagcgc cacgcttccc gaagggagaa aggcggacag 
     1561 gtatccggta agcggcaggg tcggaacagg agagcgcacg agggagcttc cagggggaaa 
     1621 cgcctggtat ctttatagtc ctgtcgggtt tcgccacctc tgacttgagc gtcgattttt 
     1681 gtgatgctcg tcaggggggc ggagcctatg gaaaaacgcc agcaacgcgg cctttttacg 
     1741 gttcctggcc ttttgctggc cttttgctca catgttcttt cctgcgttat cccctgattc 
     1801 tgtggataac cgtattaccg ctagcatgga tctcggggac gtctaactac taagcgagag 
     1861 tagggaactg ccaggcatca aataaaacga aaggctcagt cggaagactg ggcctttcgt 
     1921 tttatctgtt gtttgtcggt gaacgctctc ctgagtagga caaatccgcc gggagcggat 
     1981 ttgaacgttg tgaagcaacg gcccggaggg tggcgggcag gacgcccgcc ataaactgcc 
     2041 aggcatcaaa ctaagcagaa ggccatcctg acggatggcc tttttgcgtt tctacaaact 
     2101 cttcctgtta gttagttact taaggctagc ggaattcgac ctaaagtcgg cgcgccagct 
     2161 agacccagct ttcttgtaca aagttggcat tataagaaag cattgcttat caatttgttg 
     2221 caacgaacag gtcactatca gtcaaaataa aatcattatt tgccatccag ctgcaggccc 
     2281 tatagtgagt cgtattaccg taatcatggt catagctgtt tcctgtgtga aattgttatc 
     2341 cgctcgactc cattaccctg ttatccctat tcggggaaat gtgcgcggaa cccctatttg 
     2401 tttatttttc taaatacatt caaatatgta tccgctcatg gtctgttgac aattaatcat 
     2461 cggcatagta tatcggcata gtataatacg acaaggtgag gaactaaacc caggaggcag 
     2521 atcatgggtg aagcggtgat cgccgaagta tcgactcaac tatcagaggt agttggcgtc 
     2581 atcgagcgcc atctcgaacc gacgttgctg gccgtacatt tgtacggctc cgcagtggat 
     2641 ggcggcctga agccacacag tgatattgat ttgctggtta cggtgaccgt aaggcttgat 
     2701 gaaacaacgc ggcgagcttt gatcaacgac cttttggaaa cttcggcttc ccctggagag 
     2761 agcgagattc tccgcgctgt agaagtcacc attgttgtgc acgacgacat cattccgtgg 
     2821 cgttatccag ctaagcgcga actgcaattt ggagaatggc agcgcaatga cattcttgca 
     2881 ggtatcttcg agccagccac gatcgacatt gatctggcta tcttgctgac aaaagcaaga 
     2941 gaacatagcg ttgccttggt aggtccagcg gcggaggaac tctttgatcc ggttcctgaa 
     3001 caggatctat ttgaggcgct aaatgaaacc ttaacgctat ggaactcgcc gcccgactgg 
     3061 gctggcgatg agcgaaatgt agtgcttacg ttgtcccgca tttggtacag cgcagtaacc 
     3121 ggcaaaatcg cgccgaagga tgtcgctgcc gactgggcaa tggagcgcct gccggcccag 
     3181 tatcagcccg tcatacttga agctaggcag gcttatcttg gacaagaaga tcgcttggcc 
     3241 tcgcgcgcag atcagttgga agaatttgtt cactacgtga aaggcgagat caccaaggta 
     3301 gtcggcaaat aagctagatg ggataggctc taagtccaac gaaccagtgt caccactgac 
     3361 acaatgagga aaaccatgtc acatctcgca gaactggttg ccagtgcgaa ggcggccatt 
     3421 agccaggcgt cagatgttgc cgcgttagat aatgtgcgcg tcgaatattt gggtaaaaaa 
     3481 gggcacttaa cccttcagat gacgaccctg cgtgagctgc cgccagaaga gcgtccggca 
     3541 gctggtgcgg ttatcaacga agcgaaagag caggttcagc aggcgctgaa tgcgcgtaaa 
     3601 gcggaactgg aaagcgctgc actgaatgcg cgtctggcgg cggaaacgat tgatgtctct 
     3661 ctgccaggtc gtcgcattga aaacggcggt ctgcatccgg ttacccgtac catcgaccgt 
     3721 atcgaaagtt tcttcggtga gcttggcttt accgtggcaa ccgggccgga aatcgaagac 
     3781 gattatcata acttcgatgc tctgaacatt cctggtcacc acccggcgcg cgctgaccac 
     3841 gacactttct ggtttgacac tacccgcctg ctgcgtaccc agacctctgg cgtacagatc 
     3901 cgcaccatga aagcccagca gccaccgatt cgtatcatcg cgcctggccg tgtttatcgt 
     3961 aacgactacg accagactca cacgccgatg ttccatcaga tggaaggtct gattgttgat 
     4021 accaacatca gctttaccaa cctgaaaggc acgctgcacg acttcctgcg taacttcttt 
     4081 gaggaagatt tgcagattcg cttccgtcct tcctacttcc cgtttaccga accttctgcg 
     4141 gaagtggatg tcatgggtaa aaacggtaaa tggctggaag tgctgggctg cgggatggtg 
     4201 catccgaacg tgttgcgtaa cgttggcatc gacccggaag tttactctgg tttcggcttc 
     4261 gggatgggga tggagcgtct gactatgttg cgttacggcg tcaccgacct gcgttcattc 
     4321 ttcgaaaacg atctgcgttt cctcaaacag tttaaataag gcaggaatag attatgaacc 
     4381 atgactgtca gaccaagttt actcatatat actttagatt gatttaaaac ttcattttta 
     4441 atttaaaagg atctaggtga agatcctttt tgataatccc atgaccaaaa tcccttaacg 
     4501 tgagttttcg ttccactgag cgtcataggg ataacagggt aatggagtcg agacactaga 
     4561 agggacgcac cgctagcagc gcccctagcg gtatcctata aaaaaacaca ccgcgccgct 
     4621 agcagcaccc ctaatataaa ataatgtttt ttataaaaat agtcagtacc acccctacaa 
     4681 aacggtgtcg gcgcgttgtt gtagccgcgc cgacaccgct tttttaaata tcataaagag 
     4741 agtaagagaa actaattttt cataacactc tatttataaa gaaaaatcag caaaaacttg 
     4801 tttttgcgtg gggtgtggtg cttttggtgg tgagaaccac caacctgttg agcctttttg 
     4861 tggagtgggt taaattatac tagcgtcgag cccatgtcag ccgttaagtg ttcctgtgtc 
     4921 actcaaaatt gctttgagag gctctaaggg cttctcagtg cgttacatcc ctggcttgtt 
     4981 gtccacaacc gttaaacctt aaaagcctta aaagccttat atattctttt ttttcttata 
     5041 aaacttaaaa ccttagaggc tatttaagtt gctgatttat attaatttta ttgttcaaac 
     5101 atgagagctt agtacgtgaa acatgagagc ttagtacgtt agccatgaga gcttagtacg 
     5161 ttagccatga gggtttagtt cgttaaacat gagagcttag tacgttaaac atgagagctt 
     5221 agtacgtgaa acatgagagc ttagtacgta ctatcaacag gttgaactgc tgatcttcag 
     5281 atcctctacg ccggacgcat cgtggccgga tcaattccgt tttccgctgc ataaccctgc 
     5341 ttcggggtca ttatagcgat tttttcggta tatccatcct ttttcgcacg atatacagga 
     5401 ttttgccaaa gggttcgtgt agactttcct tggtgtatcc aacggcgtca gccgggcagg 
     5461 ataggtgaag taggcccacc cgcgagcggg tgttccttct tcactgtccc ttattcgcac 
     5521 ctggcggtgc tcaacgggaa tcctgctctg cgaggctggc cggctaccgc cggcgtaaca 
     5581 gatgagggca agcggatggc tgatgaaacc aagccaacca ggaagggcag cccacctatc 
     5641 atgg 
//
