# Supplementary material for: MISSA 2.0: an updated synthetic biology toolbox for assembly of orthogonal CRISPR/Cas systems
Source: Sci Rep. 2017 Feb 3;7:41993. doi: 10.1038/srep41993 (PMC5290471; doi:10.1038/srep41993)
Supplement: Supplementary Dataset 3 [file srep41993-s4.zip › Donor system/Donor vectors-I/pSR-ccdB.gb]

LOCUS       pSR-ccdB                5713 bp    DNA     circular SYN  6-AUG-2015
SOURCE      
  ORGANISM  
COMMENT     This file is created by Vector NTI
            http://www.invitrogen.com/
FEATURES             Location/Qualifiers
     misc_feature    complement(2346..2367)
                     /vntifkey="21"
                     /label=T7
     rep_origin      4960..5381
                     /vntifkey="33"
                     /label=oriR6k��
     oriT            complement(5389..5710)
                     /vntifkey="104"
                     /label=oriT-RK2
     oriT            complement(4630..4947)
                     /vntifkey="104"
                     /label=oriT-F
     CDS             2593..3381
                     /vntifkey="4"
                     /label=SpR
     promoter        2512..2592
                     /vntifkey="30"
                     /label=pEm7
     CDS             3445..4428
                     /vntifkey="4"
                     /label=pheS\Gly294
     misc_feature    2421..2438
                     /vntifkey="21"
                     /label=I-SceI
     misc_feature    4595..4612
                     /vntifkey="21"
                     /label=I-SceI
     misc_recomb     1..34
                     /vntifkey="86"
                     /label=loxP
     terminator      complement(103..146)
                     /invitrogen="2580000"
                     /vntifkey="43"
                     /label=rrnB-T1
     terminator      complement(278..305)
                     /invitrogen="2590000"
                     /vntifkey="43"
                     /label=rrnB-T2
     misc_feature    391..414
                     /vntifkey="21"
                     /label=SP6
     primer_bind     346..369
                     /vntifkey="28"
                     /label=M13-47
     terminator      1922..1965
                     /vntifkey="43"
                     /label=T1
     terminator      2097..2124
                     /vntifkey="43"
                     /label=T2
     rep_origin      1140..1813
                     /vntifkey="33"
                     /label=pUC\origin
     CDS             711..1016
                     /vntifkey="4"
                     /label=ccdB
     misc_recomb     complement(430..554)
                     /vntifkey="86"
                     /label=attR2
     misc_recomb     2207..2331
                     /vntifkey="86"
                     /label=attR1
     insertion_seq   35..2206
                     /vntifkey="14"
                     /label=Final\GOI\region
BASE COUNT     1459 a      1353 c      1439 g      1462 t 
ORIGIN
        1 ataacttcgt atagcataca ttatacgaag ttatgtcgac tctagcatgg atctcgggga 
       61 cgtctaacta ctaagcgaga gtagggaact gccaggcatc aaataaaacg aaaggctcag 
      121 tcggaagact gggcctttcg ttttatctgt tgtttgtcgg tgaacgctct cctgagtagg 
      181 acaaatccgc cgggagcgga tttgaacgtt gtgaagcaac ggcccggagg gtggcgggca 
      241 ggacgcccgc cataaactgc caggcatcaa actaagcaga aggccatcct gacggatggc 
      301 ctttttgcgt ttctacaaac tcttcctgtt agttagttac ttaagcgcca gggttttccc 
      361 agtcacgacg ttgtaaaacg acggccagtg catacgattt aggtgacact atagaagggc 
      421 cccatcgacc atagtgactg gatatgttgt gttttacagt attatgtagt ctgtttttta 
      481 tgcaaaatct aatttaatat attgatattt atatcatttt acgtttctcg ttcagctttc 
      541 ttgtacaaag tggttcgata attcttaatt aacgacttta ggtccaagct tccctcatga 
      601 gcttactaaa agccataaca gtatgcgtat ttgcgcgctg atttttgcgg tataagaata 
      661 tatactgata tgtatacccg aagtatgtca aaaagaggtg tgcttctaga atgcagttta 
      721 aggtttacac ctataaaaga gagagccgtt atcgtctgtt tgtggatgta cagagtgata 
      781 ttattgacac gcccgggcga cggatagtga tccccctggc cagtgcacgt ctgctgtcag 
      841 ataaagtctc ccgtgaactt tacccggtgg tgcatatcgg ggatgaaagc tggcgcatga 
      901 tgaccaccga tatggccagt gtgccggtct ccgttatcgg ggaagaagtg gctgatctca 
      961 gccaccgcga aaatgacatc aaaaacgcca ttaacctgat gttctgggga atatagtgct 
     1021 gatatcgacc caagtaccgc cacctaacaa ttcgttcaag ccgagatcgg cttcccggcc 
     1081 gcggagttgt tcggtaaatt gtcacaacgc cgcccgcccc gttccactga gcgtcagacc 
     1141 cggtagaaaa gatcaaagga tcttcttgag atcctttttt tctgcgcgta atctgctgct 
     1201 tgcaaacaaa aaaaccaccg ctaccagcgg tggtttgttt gccggatcaa gagctaccaa 
     1261 ctctttttcc gaaggtaact ggcttcagca gagcgcagat accaaatact gttcttctag 
     1321 tgtagccgta gttaggccac cacttcaaga actctgtagc accgcctaca tacctcgctc 
     1381 tgctaatcct gttaccagtg gctgctgcca gtggcgataa gtcgtgtctt accgggttgg 
     1441 actcaagacg atagttaccg gataaggcgc agcggtcggg ctgaacgggg ggttcgtgca 
     1501 cacagcccag cttggagcga acgacctaca ccgaactgag atacctacag cgtgagctat 
     1561 gagaaagcgc cacgcttccc gaagggagaa aggcggacag gtatccggta agcggcaggg 
     1621 tcggaacagg agagcgcacg agggagcttc cagggggaaa cgcctggtat ctttatagtc 
     1681 ctgtcgggtt tcgccacctc tgacttgagc gtcgattttt gtgatgctcg tcaggggggc 
     1741 ggagcctatg gaaaaacgcc agcaacgcgg cctttttacg gttcctggcc ttttgctggc 
     1801 cttttgctca catgttcttt cctgcgttat cccctgattc tgtggataac cgtattaccg 
     1861 ctagcatgga tctcggggac gtctaactac taagcgagag tagggaactg ccaggcatca 
     1921 aataaaacga aaggctcagt cggaagactg ggcctttcgt tttatctgtt gtttgtcggt 
     1981 gaacgctctc ctgagtagga caaatccgcc gggagcggat ttgaacgttg tgaagcaacg 
     2041 gcccggaggg tggcgggcag gacgcccgcc ataaactgcc aggcatcaaa ctaagcagaa 
     2101 ggccatcctg acggatggcc tttttgcgtt tctacaaact cttcctgtta gttagttact 
     2161 taaggctagc ggaattcgac ctaaagtcgg cgcgccaagc tatcaaacaa gtttgtacaa 
     2221 aaaagctgaa cgagaaacgt aaaatgatat aaatatcaat atattaaatt agattttgca 
     2281 taaaaaacag actacataat actgtaaaac acaacatatc cagtcactat ggcggccggc 
     2341 tgcaggccct atagtgagtc gtattaccgt aatcatggtc atagctgttt cctgtgtgaa 
     2401 attgttatcc gctcgactcc attaccctgt tatccctatt cggggaaatg tgcgcggaac 
     2461 ccctatttgt ttatttttct aaatacattc aaatatgtat ccgctcatgg tctgttgaca 
     2521 attaatcatc ggcatagtat atcggcatag tataatacga caaggtgagg aactaaaccc 
     2581 aggaggcaga tcatgggtga agcggtgatc gccgaagtat cgactcaact atcagaggta 
     2641 gttggcgtca tcgagcgcca tctcgaaccg acgttgctgg ccgtacattt gtacggctcc 
     2701 gcagtggatg gcggcctgaa gccacacagt gatattgatt tgctggttac ggtgaccgta 
     2761 aggcttgatg aaacaacgcg gcgagctttg atcaacgacc ttttggaaac ttcggcttcc 
     2821 cctggagaga gcgagattct ccgcgctgta gaagtcacca ttgttgtgca cgacgacatc 
     2881 attccgtggc gttatccagc taagcgcgaa ctgcaatttg gagaatggca gcgcaatgac 
     2941 attcttgcag gtatcttcga gccagccacg atcgacattg atctggctat cttgctgaca 
     3001 aaagcaagag aacatagcgt tgccttggta ggtccagcgg cggaggaact ctttgatccg 
     3061 gttcctgaac aggatctatt tgaggcgcta aatgaaacct taacgctatg gaactcgccg 
     3121 cccgactggg ctggcgatga gcgaaatgta gtgcttacgt tgtcccgcat ttggtacagc 
     3181 gcagtaaccg gcaaaatcgc gccgaaggat gtcgctgccg actgggcaat ggagcgcctg 
     3241 ccggcccagt atcagcccgt catacttgaa gctaggcagg cttatcttgg acaagaagat 
     3301 cgcttggcct cgcgcgcaga tcagttggaa gaatttgttc actacgtgaa aggcgagatc 
     3361 accaaggtag tcggcaaata agctagatgg gataggctct aagtccaacg aaccagtgtc 
     3421 accactgaca caatgaggaa aaccatgtca catctcgcag aactggttgc cagtgcgaag 
     3481 gcggccatta gccaggcgtc agatgttgcc gcgttagata atgtgcgcgt cgaatatttg 
     3541 ggtaaaaaag ggcacttaac ccttcagatg acgaccctgc gtgagctgcc gccagaagag 
     3601 cgtccggcag ctggtgcggt tatcaacgaa gcgaaagagc aggttcagca ggcgctgaat 
     3661 gcgcgtaaag cggaactgga aagcgctgca ctgaatgcgc gtctggcggc ggaaacgatt 
     3721 gatgtctctc tgccaggtcg tcgcattgaa aacggcggtc tgcatccggt tacccgtacc 
     3781 atcgaccgta tcgaaagttt cttcggtgag cttggcttta ccgtggcaac cgggccggaa 
     3841 atcgaagacg attatcataa cttcgatgct ctgaacattc ctggtcacca cccggcgcgc 
     3901 gctgaccacg acactttctg gtttgacact acccgcctgc tgcgtaccca gacctctggc 
     3961 gtacagatcc gcaccatgaa agcccagcag ccaccgattc gtatcatcgc gcctggccgt 
     4021 gtttatcgta acgactacga ccagactcac acgccgatgt tccatcagat ggaaggtctg 
     4081 attgttgata ccaacatcag ctttaccaac ctgaaaggca cgctgcacga cttcctgcgt 
     4141 aacttctttg aggaagattt gcagattcgc ttccgtcctt cctacttccc gtttaccgaa 
     4201 ccttctgcgg aagtggatgt catgggtaaa aacggtaaat ggctggaagt gctgggctgc 
     4261 gggatggtgc atccgaacgt gttgcgtaac gttggcatcg acccggaagt ttactctggt 
     4321 ttcggcttcg ggatggggat ggagcgtctg actatgttgc gttacggcgt caccgacctg 
     4381 cgttcattct tcgaaaacga tctgcgtttc ctcaaacagt ttaaataagg caggaataga 
     4441 ttatgaacca tgactgtcag accaagttta ctcatatata ctttagattg atttaaaact 
     4501 tcatttttaa tttaaaagga tctaggtgaa gatccttttt gataatccca tgaccaaaat 
     4561 cccttaacgt gagttttcgt tccactgagc gtcataggga taacagggta atggagtcga 
     4621 gacactagaa gggacgcacc gctagcagcg cccctagcgg tatcctataa aaaaacacac 
     4681 cgcgccgcta gcagcacccc taatataaaa taatgttttt tataaaaata gtcagtacca 
     4741 cccctacaaa acggtgtcgg cgcgttgttg tagccgcgcc gacaccgctt ttttaaatat 
     4801 cataaagaga gtaagagaaa ctaatttttc ataacactct atttataaag aaaaatcagc 
     4861 aaaaacttgt ttttgcgtgg ggtgtggtgc ttttggtggt gagaaccacc aacctgttga 
     4921 gcctttttgt ggagtgggtt aaattatact agcgtcgagc ccatgtcagc cgttaagtgt 
     4981 tcctgtgtca ctcaaaattg ctttgagagg ctctaagggc ttctcagtgc gttacatccc 
     5041 tggcttgttg tccacaaccg ttaaacctta aaagccttaa aagccttata tattcttttt 
     5101 tttcttataa aacttaaaac cttagaggct atttaagttg ctgatttata ttaattttat 
     5161 tgttcaaaca tgagagctta gtacgtgaaa catgagagct tagtacgtta gccatgagag 
     5221 cttagtacgt tagccatgag ggtttagttc gttaaacatg agagcttagt acgttaaaca 
     5281 tgagagctta gtacgtgaaa catgagagct tagtacgtac tatcaacagg ttgaactgct 
     5341 gatcttcaga tcctctacgc cggacgcatc gtggccggat caattccgtt ttccgctgca 
     5401 taaccctgct tcggggtcat tatagcgatt ttttcggtat atccatcctt tttcgcacga 
     5461 tatacaggat tttgccaaag ggttcgtgta gactttcctt ggtgtatcca acggcgtcag 
     5521 ccgggcagga taggtgaagt aggcccaccc gcgagcgggt gttccttctt cactgtccct 
     5581 tattcgcacc tggcggtgct caacgggaat cctgctctgc gaggctggcc ggctaccgcc 
     5641 ggcgtaacag atgagggcaa gcggatggct gatgaaacca agccaaccag gaagggcagc 
     5701 ccacctatca tgg 
//
