# Supplementary material for: MISSA 2.0: an updated synthetic biology toolbox for assembly of orthogonal CRISPR/Cas systems
Source: Sci Rep. 2017 Feb 3;7:41993. doi: 10.1038/srep41993 (PMC5290471; doi:10.1038/srep41993)
Supplement: Supplementary Dataset 3 [file srep41993-s4.zip › Donor system/Donor vectors-I/pVRG-ccdB.gb]

LOCUS       pVRG-ccdB               5769 bp    DNA     circular SYN  6-AUG-2015
SOURCE      
  ORGANISM  
COMMENT     This file is created by Vector NTI
            http://www.invitrogen.com/
FEATURES             Location/Qualifiers
     terminator      complement(942..985)
                     /invitrogen="2580000"
                     /vntifkey="43"
                     /label=rrnB-T1
     terminator      complement(1117..1144)
                     /invitrogen="2590000"
                     /vntifkey="43"
                     /label=rrnB-T2
     misc_feature    1230..1253
                     /vntifkey="21"
                     /label=SP6\primer
     primer_bind     1185..1208
                     /vntifkey="28"
                     /label=M13-47
     misc_recomb     1..34
                     /vntifkey="86"
                     /label=loxP
     rep_origin      1979..2652
                     /vntifkey="33"
                     /label=pUC\origin
     CDS             1550..1855
                     /vntifkey="4"
                     /label=ccdB
     misc_recomb     complement(1269..1393)
                     /vntifkey="86"
                     /label=attR2
     misc_recomb     3046..3170
                     /vntifkey="86"
                     /label=attR1
     misc_feature    complement(3185..3206)
                     /vntifkey="21"
                     /label=T7
     primer_bind     complement(3230..3253)
                     /vntifkey="28"
                     /label=RV-M
     oriT            complement(5442..5763)
                     /vntifkey="104"
                     /label=oriT-RK2
     oriT            complement(4480..4797)
                     /vntifkey="104"
                     /label=oriT-F
     rep_origin      4810..5430
                     /vntifkey="33"
                     /label=oriV-RK2
     CDS             complement(3388..4371)
                     /vntifkey="4"
                     /label=pheS\Gly294
     CDS             271..804
                     /vntifkey="4"
                     /label=GmR
     insertion_seq   1394..3045
                     /vntifkey="14"
                     /label=GOI\region
BASE COUNT     1381 a      1472 c      1509 g      1407 t 
ORIGIN
        1 ataacttcgt atagcataca ttatacgaag ttatgtcgaa caccgtggaa acggatgaag 
       61 gcacgaaccc agttgacata agcctgttcg gttcgtaaac tgtaatgcaa gtagcgtatg 
      121 cgctcacgca actggtccag aaccttgacc gaacgcagcg gtggtaacgg cgcagtggcg 
      181 gttttcatgg cttgttatga ctgttttttt gtacagtcta tgcctcgggc atccaagcag 
      241 caagcgcgtt acgccgtggg tcgatgtttg atgttatgga gcagcaacga tgttacgcag 
      301 cagggcagtc gccctaaaac aaagttaggt ggctcaagta tgggcatcat tcgcacatgt 
      361 aggctcggcc ctgaccaagt caaatccatg cgggctgctc ttgatctttt cggtcgtgag 
      421 ttcggagacg tagccaccta ctcccaacat cagccggact ccgattacct cgggaacttg 
      481 ctccgtagta agacattcat cgcgcttgct gccttcgacc aagaagcggt tgttggcgct 
      541 ctcgcggctt acgttctgcc caggtttgag cagccgcgta gtgagatcta tatctatgat 
      601 ctcgcagtct ccggcgagca ccggaggcag ggcattgcca ccgcgctcat caatctcctc 
      661 aagcatgagg ccaacgcgct tggtgcttat gtgatctacg tgcaagcaga ttacggtgac 
      721 gatcccgcag tggctctcta tacaaagttg ggcatacggg aagaagtgat gcactttgat 
      781 atcgacccaa gtaccgccac ctaacaattc gttcaagccg agatcggctt cccggccgcg 
      841 gagttgttcg gtaaattgtc acaacgccgc agaatcgact ctagcatgga tctcggggac 
      901 gtctaactac taagcgagag tagggaactg ccaggcatca aataaaacga aaggctcagt 
      961 cggaagactg ggcctttcgt tttatctgtt gtttgtcggt gaacgctctc ctgagtagga 
     1021 caaatccgcc gggagcggat ttgaacgttg tgaagcaacg gcccggaggg tggcgggcag 
     1081 gacgcccgcc ataaactgcc aggcatcaaa ctaagcagaa ggccatcctg acggatggcc 
     1141 tttttgcgtt tctacaaact cttcctgtta gttagttact taagcgccag ggttttccca 
     1201 gtcacgacgt tgtaaaacga cggccagtgc atacgattta ggtgacacta tagaagggcc 
     1261 ccatcgacca tagtgactgg atatgttgtg ttttacagta ttatgtagtc tgttttttat 
     1321 gcaaaatcta atttaatata ttgatattta tatcatttta cgtttctcgt tcagctttct 
     1381 tgtacaaagt ggttcgataa ttcttaatta acgactttag gtccaagctt ccctcatgag 
     1441 cttactaaaa gccataacag tatgcgtatt tgcgcgctga tttttgcggt ataagaatat 
     1501 atactgatat gtatacccga agtatgtcaa aaagaggtgt gcttctagaa tgcagtttaa 
     1561 ggtttacacc tataaaagag agagccgtta tcgtctgttt gtggatgtac agagtgatat 
     1621 tattgacacg cccgggcgac ggatagtgat ccccctggcc agtgcacgtc tgctgtcaga 
     1681 taaagtctcc cgtgaacttt acccggtggt gcatatcggg gatgaaagct ggcgcatgat 
     1741 gaccaccgat atggccagtg tgccggtctc cgttatcggg gaagaagtgg ctgatctcag 
     1801 ccaccgcgaa aatgacatca aaaacgccat taacctgatg ttctggggaa tatagtgctg 
     1861 atatcgaccc aagtaccgcc acctaacaat tcgttcaagc cgagatcggc ttcccggccg 
     1921 cggagttgtt cggtaaattg tcacaacgcc gcccgccccg ttccactgag cgtcagaccc 
     1981 ggtagaaaag atcaaaggat cttcttgaga tccttttttt ctgcgcgtaa tctgctgctt 
     2041 gcaaacaaaa aaaccaccgc taccagcggt ggtttgtttg ccggatcaag agctaccaac 
     2101 tctttttccg aaggtaactg gcttcagcag agcgcagata ccaaatactg ttcttctagt 
     2161 gtagccgtag ttaggccacc acttcaagaa ctctgtagca ccgcctacat acctcgctct 
     2221 gctaatcctg ttaccagtgg ctgctgccag tggcgataag tcgtgtctta ccgggttgga 
     2281 ctcaagacga tagttaccgg ataaggcgca gcggtcgggc tgaacggggg gttcgtgcac 
     2341 acagcccagc ttggagcgaa cgacctacac cgaactgaga tacctacagc gtgagctatg 
     2401 agaaagcgcc acgcttcccg aagggagaaa ggcggacagg tatccggtaa gcggcagggt 
     2461 cggaacagga gagcgcacga gggagcttcc agggggaaac gcctggtatc tttatagtcc 
     2521 tgtcgggttt cgccacctct gacttgagcg tcgatttttg tgatgctcgt caggggggcg 
     2581 gagcctatgg aaaaacgcca gcaacgcggc ctttttacgg ttcctggcct tttgctggcc 
     2641 ttttgctcac atgttctttc ctgcgttatc ccctgattct gtggataacc gtattaccgc 
     2701 tagcatggat ctcggggacg tctaactact aagcgagagt agggaactgc caggcatcaa 
     2761 ataaaacgaa aggctcagtc ggaagactgg gcctttcgtt ttatctgttg tttgtcggtg 
     2821 aacgctctcc tgagtaggac aaatccgccg ggagcggatt tgaacgttgt gaagcaacgg 
     2881 cccggagggt ggcgggcagg acgcccgcca taaactgcca ggcatcaaac taagcagaag 
     2941 gccatcctga cggatggcct ttttgcgttt ctacaaactc ttcctgttag ttagttactt 
     3001 aaggctagcg gaattcgacc taaagtcggc gcgccaagct atcaaacaag tttgtacaaa 
     3061 aaagctgaac gagaaacgta aaatgatata aatatcaata tattaaatta gattttgcat 
     3121 aaaaaacaga ctacataata ctgtaaaaca caacatatcc agtcactatg gcggccggct 
     3181 gcaggcccta tagtgagtcg tattaccgta atcatggtca tagctgtttc ctgtgtgaaa 
     3241 ttgttatccg ctctcatggc ggccgcatcg atcccccaac ttccaggccc gccatagtga 
     3301 tttgatttgc cagcgcatcg ctatcaatcg ccgggttcac ccattcgcgt aaccacagtt 
     3361 cactgaattt cataatctat tcctgcctta tttaaactgt ttgaggaaac gcagatcgtt 
     3421 ttcgaagaat gaacgcaggt cggtgacgcc gtaacgcaac atagtcagac gctccatccc 
     3481 catcccgaag ccgaaaccag agtaaacttc cgggtcgatg ccaacgttac gcaacacgtt 
     3541 cggatgcacc atcccgcagc ccagcacttc cagccattta ccgtttttac ccatgacatc 
     3601 cacttccgca gaaggttcgg taaacgggaa gtaggaagga cggaagcgaa tctgcaaatc 
     3661 ttcctcaaag aagttacgca ggaagtcgtg cagcgtgcct ttcaggttgg taaagctgat 
     3721 gttggtatca acaatcagac cttccatctg atggaacatc ggcgtgtgag tctggtcgta 
     3781 gtcgttacga taaacacggc caggcgcgat gatacgaatc ggtggctgct gggctttcat 
     3841 ggtgcggatc tgtacgccag aggtctgggt acgcagcagg cgggtagtgt caaaccagaa 
     3901 agtgtcgtgg tcagcgcgcg ccgggtggtg accaggaatg ttcagagcat cgaagttatg 
     3961 ataatcgtct tcgatttccg gcccggttgc cacggtaaag ccaagctcac cgaagaaact 
     4021 ttcgatacgg tcgatggtac gggtaaccgg atgcagaccg ccgttttcaa tgcgacgacc 
     4081 tggcagagag acatcaatcg tttccgccgc cagacgcgca ttcagtgcag cgctttccag 
     4141 ttccgcttta cgcgcattca gcgcctgctg aacctgctct ttcgcttcgt tgataaccgc 
     4201 accagctgcc ggacgctctt ctggcggcag ctcacgcagg gtcgtcatct gaagggttaa 
     4261 gtgccctttt ttacccaaat attcgacgcg cacattatct aacgcggcaa catctgacgc 
     4321 ctggctaatg gccgccttcg cactggcaac cagttctgcg agatgtgaca tggttttcct 
     4381 cattgtgtca gtggtgacac tggttcgttg gacttagagc ctatcccatc aggctatttt 
     4441 acttgccatt ttggtccccg ataccgtcga gacactagaa gggacgcacc gctagcagcg 
     4501 cccctagcgg tatcctataa aaaaacacac cgcgccgcta gcagcacccc taatataaaa 
     4561 taatgttttt tataaaaata gtcagtacca cccctacaaa acggtgtcgg cgcgttgttg 
     4621 tagccgcgcc gacaccgctt ttttaaatat cataaagaga gtaagagaaa ctaatttttc 
     4681 ataacactct atttataaag aaaaatcagc aaaaacttgt ttttgcgtgg ggtgtggtgc 
     4741 ttttggtggt gagaaccacc aacctgttga gcctttttgt ggagtgggtt aaattatact 
     4801 agcgtcgagc tggttgccct cgccgctggg ctggcggccg tctatggccc tgcaaacgcg 
     4861 ccagaaacgc cgtcgaagcc gtgtgcgaga caccgcggcc ggccgccggc gttgtggata 
     4921 cctcgcggaa aacttggccc tcactgacag atgaggggcg gacgttgaca cttgaggggc 
     4981 cgactcaccc ggcgcggcgt tgacagatga ggggcaggct cgatttcggc cggcgacgtg 
     5041 gagctggcca gcctcgcaaa tcggcgaaaa cgcctgattt tacgcgagtt tcccacagat 
     5101 gatgtggaca agcctgggga taagtgccct gcggtattga cacttgaggg gcgcgactac 
     5161 tgacagatga ggggcgcgat ccttgacact tgaggggcag agtgctgaca gatgaggggc 
     5221 gcacctattg acatttgagg ggctgtccac aggcagaaaa tccagcattt gcaagggttt 
     5281 ccgcccgttt ttcggccacc gctaacctgt cttttaacct gcttttaaac caatatttat 
     5341 aaaccttgtt tttaaccagg gctgcgccct gtgcgcgtga ccgcgcacgc cgaagggggg 
     5401 tgccccccct tctcgaaccc tcccggtcga gatcaattcc gttttccgct gcataaccct 
     5461 gcttcggggt cattatagcg attttttcgg tatatccatc ctttttcgca cgatatacag 
     5521 gattttgcca aagggttcgt gtagactttc cttggtgtat ccaacggcgt cagccgggca 
     5581 ggataggtga agtaggccca cccgcgagcg ggtgttcctt cttcactgtc ccttattcgc 
     5641 acctggcggt gctcaacggg aatcctgctc tgcgaggctg gccggctacc gccggcgtaa 
     5701 cagatgaggg caagcggatg gctgatgaaa ccaagccaac caggaagggc agcccaccta 
     5761 tcatcatgg 
//
