# Supplementary material for: MISSA 2.0: an updated synthetic biology toolbox for assembly of orthogonal CRISPR/Cas systems
Source: Sci Rep. 2017 Feb 3;7:41993. doi: 10.1038/srep41993 (PMC5290471; doi:10.1038/srep41993)
Supplement: Supplementary Dataset 3 [file srep41993-s4.zip › Donor system/Donor vectors-II/pLC2-GUS.gb]

LOCUS       pLC2-GUS                7008 bp    DNA     circular SYN  6-AUG-2015
SOURCE      
  ORGANISM  
COMMENT     This file is created by Vector NTI
            http://www.invitrogen.com/
FEATURES             Location/Qualifiers
     terminator      complement(1007..1050)
                     /invitrogen="2580000"
                     /vntifkey="43"
                     /label=rrnB-T1
     terminator      complement(1182..1209)
                     /invitrogen="2590000"
                     /vntifkey="43"
                     /label=rrnB-T2
     misc_feature    1295..1318
                     /vntifkey="21"
                     /label=SP6
     primer_bind     1250..1273
                     /vntifkey="28"
                     /label=M13-47
     misc_feature    complement(4627..4648)
                     /vntifkey="21"
                     /label=T7
     primer_bind     complement(4672..4695)
                     /vntifkey="28"
                     /label=RV-M
     misc_recomb     1..34
                     /vntifkey="86"
                     /label=loxP
     rep_origin      6252..6673
                     /vntifkey="33"
                     /label=oriR6k��
     oriT            complement(6681..7002)
                     /vntifkey="104"
                     /label=oriT-RK2
     CDS             complement(4830..5813)
                     /vntifkey="4"
                     /label=pheS\Gly294
     oriT            complement(5922..6239)
                     /vntifkey="104"
                     /label=oriT-F
     misc_recomb     1327..1426
                     /invitrogen="2670000"
                     /vntifkey="86"
                     /label=attL1
     misc_recomb     complement(4513..4612)
                     /invitrogen="2680000"
                     /vntifkey="86"
                     /label=attL2
     CDS             146..805
                     /vntifkey="4"
                     /label=CmR
     terminator      4227..4479
                     /vntifkey="43"
                     /label=Noster
     CDS             2345..4156
                     /vntifkey="4"
                     /label=GUS
     promoter        1474..2308
                     /vntifkey="29"
                     /label=CaMV35S\promoter
BASE COUNT     1873 a      1655 c      1718 g      1762 t 
ORIGIN
        1 ataacttcgt atagcataca ttatacgaag ttatgtcgat tacgcattag gcacccccag 
       61 gctttacact ttatgcttcc ggctcgtata atgtgtggat tttgagttag gatcgtcgag 
      121 attttcagga gctaaggaag ctaaaatgga gaaaaaaatc actggatata ccaccgttga 
      181 tatatcccaa tggcatcgta aagaacattt tgaggcattt cagtcagttg ctcaatgtac 
      241 ctataaccag accgttcagc tggatattac ggccttttta aagaccgtaa agaaaagtaa 
      301 gcacaagttt tatccggcct ttattcacat tcttgcccgc ctgatgaatg ctcatccgga 
      361 gttccgtatg gcaatgaaag acggtgagct ggtgatatgg gatagtgttc acccttgtta 
      421 caccgttttc catgagcaaa ctgaaacgtt ttcatcgctc tggagtgaat accacgacga 
      481 tttccggcag tttctacaca tatattcgca agatgtggcg tgttacggtg aaaacctggc 
      541 ctatttccct aaagggttta ttgagaatat gtttttcgtc tcagccaatc cctgggtgag 
      601 tttcaccagt tttgatttaa acgtggccaa tatggacaac ttcttcgccc ccgttttcac 
      661 aatgggcaaa tattatacgc aaggcgacaa ggtgctgatg ccgctggcga ttcaggttca 
      721 tcatgccgtt tgtgatggct tccatgtcgg cagaatgctt aatgaattac aacagtactg 
      781 cgatgagtgg cagggcgggg cgtaattttt ttaaggcagt tattggtgcg atcctctagc 
      841 tagaaattcg ttcaagccga cgccgcttcg cggcgcggct taactcaagc gttagatgca 
      901 ctaagcacat aattgctcac agccaaacta tcaggacggt cgactctagc atggatctcg 
      961 gggacgtcta actactaagc gagagtaggg aactgccagg catcaaataa aacgaaaggc 
     1021 tcagtcggaa gactgggcct ttcgttttat ctgttgtttg tcggtgaacg ctctcctgag 
     1081 taggacaaat ccgccgggag cggatttgaa cgttgtgaag caacggcccg gagggtggcg 
     1141 ggcaggacgc ccgccataaa ctgccaggca tcaaactaag cagaaggcca tcctgacgga 
     1201 tggccttttt gcgtttctac aaactcttcc tgttagttag ttacttaagc gccagggttt 
     1261 tcccagtcac gacgttgtaa aacgacggcc agtgcatacg atttaggtga cactatagaa 
     1321 gggccccaaa taatgatttt attttgactg atagtgacct gttcgttgca acaaattgat 
     1381 aagcaatgct tttttataat gccaactttg tacaaaaaag caggcttttt aattaacgac 
     1441 tttaggtcca agcttgcatg cctgcaggtc cccagattag ccttttcaat ttcagaaaga 
     1501 atgctaaccc acagatggtt agagaggctt acgcagcagg tctcatcaag acgatctacc 
     1561 cgagcaataa tctccaggaa atcaaatacc ttcccaagaa ggttaaagat gcagtcaaaa 
     1621 gattcaggac taactgcatc aagaacacag agaaagatat atttctcaag atcagaagta 
     1681 ctattccagt atggacgatt caaggcttgc ttcacaaacc aaggcaagta atagagattg 
     1741 gagtctctaa aaaggtagtt cccactgaat caaaggccat ggagtcaaag attcaaatag 
     1801 aggacctaac agaactcgcc gtaaagactg gcgaacagtt catacagagt ctcttacgac 
     1861 tcaatgacaa gaagaaaatc ttcgtcaaca tggtggagca cgacacactt gtctactcca 
     1921 aaaatatcaa agatacagtc tcagaagacc aaagggcaat tgagactttt caacaaaggg 
     1981 taatatccgg aaacctcctc ggattccatt gcccagctat ctgtcacttt attgtgaaga 
     2041 tagtggaaaa ggaaggtggc tcctacaaat gccatcattg cgataaagga aaggccatcg 
     2101 ttgaagatgc ctctgccgac agtggtccca aagatggacc cccacccacg aggagcatcg 
     2161 tggaaaaaga agacgttcca accacgtctt caaagcaagt ggattgatgt gatatctcca 
     2221 ctgacgtaag ggatgacgca caatcccact atccttcgca agacccttcc tctatataag 
     2281 gaagttcatt tcatttggag agaacacggg ggactctaga ggatccccgg gtggtcagtc 
     2341 ccttatgtta cgtcctgtag aaaccccaac ccgtgaaatc aaaaaactcg acggcctgtg 
     2401 ggcattcagt ctggatcgcg aaaactgtgg aattgatcag cgttggtggg aaagcgcgtt 
     2461 acaagaaagc cgggcaattg ctgtgccagg cagttttaac gatcagttcg ccgatgcaga 
     2521 tattcgtaat tatgcgggca acgtctggta tcagcgcgaa gtctttatac cgaaaggttg 
     2581 ggcaggccag cgtatcgtgc tgcgtttcga tgcggtcact cattacggca aagtgtgggt 
     2641 caataatcag gaagtgatgg agcatcaggg cggctatacg ccatttgaag ccgatgtcac 
     2701 gccgtatgtt attgccggga aaagtgtacg tatcaccgtt tgtgtgaaca acgaactgaa 
     2761 ctggcagact atcccgccgg gaatggtgat taccgacgaa aacggcaaga aaaagcagtc 
     2821 ttacttccat gatttcttta actatgccgg aatccatcgc agcgtaatgc tctacaccac 
     2881 gccgaacacc tgggtggacg atatcaccgt ggtgacgcat gtcgcgcaag actgtaacca 
     2941 cgcgtctgtt gactggcagg tggtggccaa tggtgatgtc agcgttgaac tgcgtgatgc 
     3001 ggatcaacag gtggttgcaa ctggacaagg cactagcggg actttgcaag tggtgaatcc 
     3061 gcacctctgg caaccgggtg aaggttatct ctatgaactg tgcgtcacag ccaaaagcca 
     3121 gacagagtgt gatatctacc cgcttcgcgt cggcatccgg tcagtggcag tgaagggcga 
     3181 acagttcctg attaaccaca aaccgttcta ctttactggc tttggtcgtc atgaagatgc 
     3241 ggacttgcgt ggcaaaggat tcgataacgt gctgatggtg cacgaccacg cattaatgga 
     3301 ctggattggg gccaactcct accgtacctc gcattaccct tacgctgaag agatgctcga 
     3361 ctgggcagat gaacatggca tcgtggtgat tgatgaaact gctgctgtcg gctttaacct 
     3421 ctctttaggc attggtttcg aagcgggcaa caagccgaaa gaactgtaca gcgaagaggc 
     3481 agtcaacggg gaaactcagc aagcgcactt acaggcgatt aaagagctga tagcgcgtga 
     3541 caaaaaccac ccaagcgtgg tgatgtggag tattgccaac gaaccggata cccgtccgca 
     3601 aggtgcacgg gaatatttcg cgccactggc ggaagcaacg cgtaaactcg acccgacgcg 
     3661 tccgatcacc tgcgtcaatg taatgttctg cgacgctcac accgatacca tcagcgatct 
     3721 ctttgatgtg ctgtgcctga accgttatta cggatggtat gtccaaagcg gcgatttgga 
     3781 aacggcagag aaggtactgg aaaaagaact tctggcctgg caggagaaac tgcatcagcc 
     3841 gattatcatc accgaatacg gcgtggatac gttagccggg ctgcactcaa tgtacaccga 
     3901 catgtggagt gaagagtatc agtgtgcatg gctggatatg tatcaccgcg tctttgatcg 
     3961 cgtcagcgcc gtcgtcggtg aacaggtatg gaatttcgcc gattttgcga cctcgcaagg 
     4021 catattgcgc gttggcggta acaagaaagg gatcttcact cgcgaccgca aaccgaagtc 
     4081 ggcggctttt ctgctgcaaa aacgctggac tggcatgaac ttcggtgaaa aaccgcagca 
     4141 gggaggcaaa caatgaatca acaactctcc tggcgcacca tcgtcggcta cagcctcggg 
     4201 aattgctacc gagctcgaat ttccccgatc gttcaaacat ttggcaataa agtttcttaa 
     4261 gattgaatcc tgttgccggt cttgcgatga ttatcatata atttctgttg aattacgtta 
     4321 agcatgtaat aattaacatg taatgcatga cgttatttat gagatgggtt tttatgatta 
     4381 gagtcccgca attatacatt taatacgcga tagaaaacaa aatatagcgc gcaaactagg 
     4441 ataaattatc gcgcgcggtg tcatctatgt tactagatcg ggaattcgac ctaaagtcgg 
     4501 cgcgccagct agacccagct ttcttgtaca aagttggcat tataagaaag cattgcttat 
     4561 caatttgttg caacgaacag gtcactatca gtcaaaataa aatcattatt tgccatccag 
     4621 ctgcaggccc tatagtgagt cgtattaccg taatcatggt catagctgtt tcctgtgtga 
     4681 aattgttatc cgctctcatg gcggccgcat cgatccccca acttccaggc ccgccatagt 
     4741 gatttgattt gccagcgcat cgctatcaat cgccgggttc acccattcgc gtaaccacag 
     4801 ttcactgaat ttcataatct attcctgcct tatttaaact gtttgaggaa acgcagatcg 
     4861 ttttcgaaga atgaacgcag gtcggtgacg ccgtaacgca acatagtcag acgctccatc 
     4921 cccatcccga agccgaaacc agagtaaact tccgggtcga tgccaacgtt acgcaacacg 
     4981 ttcggatgca ccatcccgca gcccagcact tccagccatt taccgttttt acccatgaca 
     5041 tccacttccg cagaaggttc ggtaaacggg aagtaggaag gacggaagcg aatctgcaaa 
     5101 tcttcctcaa agaagttacg caggaagtcg tgcagcgtgc ctttcaggtt ggtaaagctg 
     5161 atgttggtat caacaatcag accttccatc tgatggaaca tcggcgtgtg agtctggtcg 
     5221 tagtcgttac gataaacacg gccaggcgcg atgatacgaa tcggtggctg ctgggctttc 
     5281 atggtgcgga tctgtacgcc agaggtctgg gtacgcagca ggcgggtagt gtcaaaccag 
     5341 aaagtgtcgt ggtcagcgcg cgccgggtgg tgaccaggaa tgttcagagc atcgaagtta 
     5401 tgataatcgt cttcgatttc cggcccggtt gccacggtaa agccaagctc accgaagaaa 
     5461 ctttcgatac ggtcgatggt acgggtaacc ggatgcagac cgccgttttc aatgcgacga 
     5521 cctggcagag agacatcaat cgtttccgcc gccagacgcg cattcagtgc agcgctttcc 
     5581 agttccgctt tacgcgcatt cagcgcctgc tgaacctgct ctttcgcttc gttgataacc 
     5641 gcaccagctg ccggacgctc ttctggcggc agctcacgca gggtcgtcat ctgaagggtt 
     5701 aagtgccctt ttttacccaa atattcgacg cgcacattat ctaacgcggc aacatctgac 
     5761 gcctggctaa tggccgcctt cgcactggca accagttctg cgagatgtga catggttttc 
     5821 ctcattgtgt cagtggtgac actggttcgt tggacttaga gcctatccca tcaggctatt 
     5881 ttacttgcca ttttggtccc cgataccgtc gagacactag aagggacgca ccgctagcag 
     5941 cgcccctagc ggtatcctat aaaaaaacac accgcgccgc tagcagcacc cctaatataa 
     6001 aataatgttt tttataaaaa tagtcagtac cacccctaca aaacggtgtc ggcgcgttgt 
     6061 tgtagccgcg ccgacaccgc ttttttaaat atcataaaga gagtaagaga aactaatttt 
     6121 tcataacact ctatttataa agaaaaatca gcaaaaactt gtttttgcgt ggggtgtggt 
     6181 gcttttggtg gtgagaacca ccaacctgtt gagccttttt gtggagtggg ttaaattata 
     6241 ctagcgtcga gcccatgtca gccgttaagt gttcctgtgt cactcaaaat tgctttgaga 
     6301 ggctctaagg gcttctcagt gcgttacatc cctggcttgt tgtccacaac cgttaaacct 
     6361 taaaagctag aaaagcctta tatattcttt tttttcttat aaaacttaaa accttagagg 
     6421 ctatttaagt tgctgattta tattaatttt attgttcaaa catgagagct tagtacgtga 
     6481 aacatgagag cttagtacgt tagccatgag agcttagtac gttagccatg agggtttagt 
     6541 tcgttaaaca tgagagctta gtacgttaaa catgagagct tagtacgtga aacatgagag 
     6601 cttagtacgt actatcaaca ggttgaactg ctgatcttca gatcctctac gccggacgca 
     6661 tcgtggccgg atcaattccg ttttccgctg cataaccctg cttcggggtc attatagcga 
     6721 ttttttcggt atatccatcc tttttcgcac gatatacagg attttgccaa agggttcgtg 
     6781 tagactttcc ttggtgtatc caacggcgtc agccgggcag gataggtgaa gtaggcccac 
     6841 ccgcgagcgg gtgttccttc ttcactgtcc cttattcgca cctggcggtg ctcaacggga 
     6901 atcctgctct gcgaggctgg ccggctaccg ccggcgtaac agatgagggc aagcggatgg 
     6961 ctgatgaaac caagccaacc aggaagggca gcccacctat catcatgg 
//
