# Supplementary material for: MISSA 2.0: an updated synthetic biology toolbox for assembly of orthogonal CRISPR/Cas systems
Source: Sci Rep. 2017 Feb 3;7:41993. doi: 10.1038/srep41993 (PMC5290471; doi:10.1038/srep41993)
Supplement: Supplementary Dataset 3 [file srep41993-s4.zip › Donor system/Donor vectors-II/pRG2-GUS.gb]

LOCUS       pRG2-GUS                7012 bp    DNA     circular SYN  6-AUG-2015
SOURCE      
  ORGANISM  
COMMENT     This file is created by Vector NTI
            http://www.invitrogen.com/
FEATURES             Location/Qualifiers
     terminator      complement(942..985)
                     /invitrogen="2580000"
                     /vntifkey="43"
                     /label=rrnB-T1
     terminator      complement(1117..1144)
                     /invitrogen="2590000"
                     /vntifkey="43"
                     /label=rrnB-T2
     misc_feature    1230..1253
                     /vntifkey="21"
                     /label=SP6\primer
     primer_bind     1185..1208
                     /vntifkey="28"
                     /label=M13-47
     misc_feature    complement(4631..4652)
                     /vntifkey="21"
                     /label=T7\primer
     primer_bind     complement(4676..4699)
                     /vntifkey="28"
                     /label=RV-M
     misc_recomb     1..34
                     /vntifkey="86"
                     /label=loxP
     oriT            complement(5926..6243)
                     /vntifkey="104"
                     /label=oriT-F
     rep_origin      6256..6677
                     /vntifkey="33"
                     /label=oriR6k��
     oriT            complement(6685..7006)
                     /vntifkey="104"
                     /label=oriT-RK2
     misc_recomb     complement(1269..1393)
                     /vntifkey="86"
                     /label=attR2
     misc_recomb     4492..4616
                     /vntifkey="86"
                     /label=attR1
     CDS             complement(4834..5817)
                     /vntifkey="4"
                     /label=pheS\Gly294
     CDS             271..804
                     /vntifkey="4"
                     /label=GmR
     terminator      4202..4454
                     /vntifkey="43"
                     /label=Noster
     CDS             2320..4131
                     /vntifkey="4"
                     /label=GUS
     promoter        1449..2283
                     /vntifkey="29"
                     /label=CaMV35S\promoter
BASE COUNT     1857 a      1682 c      1744 g      1729 t 
ORIGIN
        1 ataacttcgt atagcataca ttatacgaag ttatgtcgaa caccgtggaa acggatgaag 
       61 gcacgaaccc agttgacata agcctgttcg gttcgtaaac tgtaatgcaa gtagcgtatg 
      121 cgctcacgca actggtccag aaccttgacc gaacgcagcg gtggtaacgg cgcagtggcg 
      181 gttttcatgg cttgttatga ctgttttttt gtacagtcta tgcctcgggc atccaagcag 
      241 caagcgcgtt acgccgtggg tcgatgtttg atgttatgga gcagcaacga tgttacgcag 
      301 cagggcagtc gccctaaaac aaagttaggt ggctcaagta tgggcatcat tcgcacatgt 
      361 aggctcggcc ctgaccaagt caaatccatg cgggctgctc ttgatctttt cggtcgtgag 
      421 ttcggagacg tagccaccta ctcccaacat cagccggact ccgattacct cgggaacttg 
      481 ctccgtagta agacattcat cgcgcttgct gccttcgacc aagaagcggt tgttggcgct 
      541 ctcgcggctt acgttctgcc caggtttgag cagccgcgta gtgagatcta tatctatgat 
      601 ctcgcagtct ccggcgagca ccggaggcag ggcattgcca ccgcgctcat caatctcctc 
      661 aagcatgagg ccaacgcgct tggtgcttat gtgatctacg tgcaagcaga ttacggtgac 
      721 gatcccgcag tggctctcta tacaaagttg ggcatacggg aagaagtgat gcactttgat 
      781 attgacccaa gtaccgccac ctaacaattc gttcaagccg agatcggctt cccggcggcg 
      841 gagttgttcg gtaaattgtc acaacgccgc agaatcgact ctagcatgga tctcggggac 
      901 gtctaactac taagcgagag tagggaactg ccaggcatca aataaaacga aaggctcagt 
      961 cggaagactg ggcctttcgt tttatctgtt gtttgtcggt gaacgctctc ctgagtagga 
     1021 caaatccgcc gggagcggat ttgaacgttg tgaagcaacg gcccggaggg tggcgggcag 
     1081 gacgcccgcc ataaactgcc aggcatcaaa ctaagcagaa ggccatcctg acggatggcc 
     1141 tttttgcgtt tctacaaact cttcctgtta gttagttact taagcgccag ggttttccca 
     1201 gtcacgacgt tgtaaaacga cggccagtgc atacgattta ggtgacacta tagaagggcc 
     1261 ccatcgacca tagtgactgg atatgttgtg ttttacagta ttatgtagtc tgttttttat 
     1321 gcaaaatcta atttaatata ttgatattta tatcatttta cgtttctcgt tcagctttct 
     1381 tgtacaaagt ggttcgataa ttcttaatta acgactttag gtccaagctt gcatgcctgc 
     1441 aggtccccag attagccttt tcaatttcag aaagaatgct aacccacaga tggttagaga 
     1501 ggcttacgca gcaggtctca tcaagacgat ctacccgagc aataatctcc aggaaatcaa 
     1561 ataccttccc aagaaggtta aagatgcagt caaaagattc aggactaact gcatcaagaa 
     1621 cacagagaaa gatatatttc tcaagatcag aagtactatt ccagtatgga cgattcaagg 
     1681 cttgcttcac aaaccaaggc aagtaataga gattggagtc tctaaaaagg tagttcccac 
     1741 tgaatcaaag gccatggagt caaagattca aatagaggac ctaacagaac tcgccgtaaa 
     1801 gactggcgaa cagttcatac agagtctctt acgactcaat gacaagaaga aaatcttcgt 
     1861 caacatggtg gagcacgaca cacttgtcta ctccaaaaat atcaaagata cagtctcaga 
     1921 agaccaaagg gcaattgaga cttttcaaca aagggtaata tccggaaacc tcctcggatt 
     1981 ccattgccca gctatctgtc actttattgt gaagatagtg gaaaaggaag gtggctccta 
     2041 caaatgccat cattgcgata aaggaaaggc catcgttgaa gatgcctctg ccgacagtgg 
     2101 tcccaaagat ggacccccac ccacgaggag catcgtggaa aaagaagacg ttccaaccac 
     2161 gtcttcaaag caagtggatt gatgtgatat ctccactgac gtaagggatg acgcacaatc 
     2221 ccactatcct tcgcaagacc cttcctctat ataaggaagt tcatttcatt tggagagaac 
     2281 acgggggact ctagaggatc cccgggtggt cagtccctta tgttacgtcc tgtagaaacc 
     2341 ccaacccgtg aaatcaaaaa actcgacggc ctgtgggcat tcagtctgga tcgcgaaaac 
     2401 tgtggaattg atcagcgttg gtgggaaagc gcgttacaag aaagccgggc aattgctgtg 
     2461 ccaggcagtt ttaacgatca gttcgccgat gcagatattc gtaattatgc gggcaacgtc 
     2521 tggtatcagc gcgaagtctt tataccgaaa ggttgggcag gccagcgtat cgtgctgcgt 
     2581 ttcgatgcgg tcactcatta cggcaaagtg tgggtcaata atcaggaagt gatggagcat 
     2641 cagggcggct atacgccatt tgaagccgat gtcacgccgt atgttattgc cgggaaaagt 
     2701 gtacgtatca ccgtttgtgt gaacaacgaa ctgaactggc agactatccc gccgggaatg 
     2761 gtgattaccg acgaaaacgg caagaaaaag cagtcttact tccatgattt ctttaactat 
     2821 gccggaatcc atcgcagcgt aatgctctac accacgccga acacctgggt ggacgatatc 
     2881 accgtggtga cgcatgtcgc gcaagactgt aaccacgcgt ctgttgactg gcaggtggtg 
     2941 gccaatggtg atgtcagcgt tgaactgcgt gatgcggatc aacaggtggt tgcaactgga 
     3001 caaggcacta gcgggacttt gcaagtggtg aatccgcacc tctggcaacc gggtgaaggt 
     3061 tatctctatg aactgtgcgt cacagccaaa agccagacag agtgtgatat ctacccgctt 
     3121 cgcgtcggca tccggtcagt ggcagtgaag ggcgaacagt tcctgattaa ccacaaaccg 
     3181 ttctacttta ctggctttgg tcgtcatgaa gatgcggact tgcgtggcaa aggattcgat 
     3241 aacgtgctga tggtgcacga ccacgcatta atggactgga ttggggccaa ctcctaccgt 
     3301 acctcgcatt acccttacgc tgaagagatg ctcgactggg cagatgaaca tggcatcgtg 
     3361 gtgattgatg aaactgctgc tgtcggcttt aacctctctt taggcattgg tttcgaagcg 
     3421 ggcaacaagc cgaaagaact gtacagcgaa gaggcagtca acggggaaac tcagcaagcg 
     3481 cacttacagg cgattaaaga gctgatagcg cgtgacaaaa accacccaag cgtggtgatg 
     3541 tggagtattg ccaacgaacc ggatacccgt ccgcaaggtg cacgggaata tttcgcgcca 
     3601 ctggcggaag caacgcgtaa actcgacccg acgcgtccga tcacctgcgt caatgtaatg 
     3661 ttctgcgacg ctcacaccga taccatcagc gatctctttg atgtgctgtg cctgaaccgt 
     3721 tattacggat ggtatgtcca aagcggcgat ttggaaacgg cagagaaggt actggaaaaa 
     3781 gaacttctgg cctggcagga gaaactgcat cagccgatta tcatcaccga atacggcgtg 
     3841 gatacgttag ccgggctgca ctcaatgtac accgacatgt ggagtgaaga gtatcagtgt 
     3901 gcatggctgg atatgtatca ccgcgtcttt gatcgcgtca gcgccgtcgt cggtgaacag 
     3961 gtatggaatt tcgccgattt tgcgacctcg caaggcatat tgcgcgttgg cggtaacaag 
     4021 aaagggatct tcactcgcga ccgcaaaccg aagtcggcgg cttttctgct gcaaaaacgc 
     4081 tggactggca tgaacttcgg tgaaaaaccg cagcagggag gcaaacaatg aatcaacaac 
     4141 tctcctggcg caccatcgtc ggctacagcc tcgggaattg ctaccgagct cgaatttccc 
     4201 cgatcgttca aacatttggc aataaagttt cttaagattg aatcctgttg ccggtcttgc 
     4261 gatgattatc atataatttc tgttgaatta cgttaagcat gtaataatta acatgtaatg 
     4321 catgacgtta tttatgagat gggtttttat gattagagtc ccgcaattat acatttaata 
     4381 cgcgatagaa aacaaaatat agcgcgcaaa ctaggataaa ttatcgcgcg cggtgtcatc 
     4441 tatgttacta gatcgggaat tcgacctaaa gtcggcgcgc caagctatca aacaagtttg 
     4501 tacaaaaaag ctgaacgaga aacgtaaaat gatataaata tcaatatatt aaattagatt 
     4561 ttgcataaaa aacagactac ataatactgt aaaacacaac atatccagtc actatggcgg 
     4621 ccggctgcag gccctatagt gagtcgtatt accgtaatca tggtcatagc tgtttcctgt 
     4681 gtgaaattgt tatccgctct catggcggcc gcatcgatcc cccaacttcc aggcccgcca 
     4741 tagtgatttg atttgccagc gcatcgctat caatcgccgg gttcacccat tcgcgtaacc 
     4801 acagttcact gaatttcata atctattcct gccttattta aactgtttga ggaaacgcag 
     4861 atcgttttcg aagaatgaac gcaggtcggt gacgccgtaa cgcaacatag tcagacgctc 
     4921 catccccatc ccgaagccga aaccagagta aacttccggg tcgatgccaa cgttacgcaa 
     4981 cacgttcgga tgcaccatcc cgcagcccag cacttccagc catttaccgt ttttacccat 
     5041 gacatccact tccgcagaag gttcggtaaa cgggaagtag gaaggacgga agcgaatctg 
     5101 caaatcttcc tcaaagaagt tacgcaggaa gtcgtgcagc gtgcctttca ggttggtaaa 
     5161 gctgatgttg gtatcaacaa tcagaccttc catctgatgg aacatcggcg tgtgagtctg 
     5221 gtcgtagtcg ttacgataaa cacggccagg cgcgatgata cgaatcggtg gctgctgggc 
     5281 tttcatggtg cggatctgta cgccagaggt ctgggtacgc agcaggcggg tagtgtcaaa 
     5341 ccagaaagtg tcgtggtcag cgcgcgccgg gtggtgacca ggaatgttca gagcatcgaa 
     5401 gttatgataa tcgtcttcga tttccggccc ggttgccacg gtaaagccaa gctcaccgaa 
     5461 gaaactttcg atacggtcga tggtacgggt aaccggatgc agaccgccgt tttcaatgcg 
     5521 acgacctggc agagagacat caatcgtttc cgccgccaga cgcgcattca gtgcagcgct 
     5581 ttccagttcc gctttacgcg cattcagcgc ctgctgaacc tgctctttcg cttcgttgat 
     5641 aaccgcacca gctgccggac gctcttctgg cggcagctca cgcagggtcg tcatctgaag 
     5701 ggttaagtgc ccttttttac ccaaatattc gacgcgcaca ttatctaacg cggcaacatc 
     5761 tgacgcctgg ctaatggccg ccttcgcact ggcaaccagt tctgcgagat gtgacatggt 
     5821 tttcctcatt gtgtcagtgg tgacactggt tcgttggact tagagcctat cccatcaggc 
     5881 tattttactt gccattttgg tccccgatac cgtcgagaca ctagaaggga cgcaccgcta 
     5941 gcagcgcccc tagcggtatc ctataaaaaa acacaccgcg ccgctagcag cacccctaat 
     6001 ataaaataat gttttttata aaaatagtca gtaccacccc tacaaaacgg tgtcggcgcg 
     6061 ttgttgtagc cgcgccgaca ccgctttttt aaatatcata aagagagtaa gagaaactaa 
     6121 tttttcataa cactctattt ataaagaaaa atcagcaaaa acttgttttt gcgtggggtg 
     6181 tggtgctttt ggtggtgaga accaccaacc tgttgagcct ttttgtggag tgggttaaat 
     6241 tatactagcg tcgagcccat gtcagccgtt aagtgttcct gtgtcactca aaattgcttt 
     6301 gagaggctct aagggcttct cagtgcgtta catccctggc ttgttgtcca caaccgttaa 
     6361 accttaaaag ctagaaaagc cttatatatt cttttttttc ttataaaact taaaacctta 
     6421 gaggctattt aagttgctga tttatattaa ttttattgtt caaacatgag agcttagtac 
     6481 gtgaaacatg agagcttagt acgttagcca tgagagctta gtacgttagc catgagggtt 
     6541 tagttcgtta aacatgagag cttagtacgt taaacatgag agcttagtac gtgaaacatg 
     6601 agagcttagt acgtactatc aacaggttga actgctgatc ttcagatcct ctacgccgga 
     6661 cgcatcgtgg ccggatcaat tccgttttcc gctgcataac cctgcttcgg ggtcattata 
     6721 gcgatttttt cggtatatcc atcctttttc gcacgatata caggattttg ccaaagggtt 
     6781 cgtgtagact ttccttggtg tatccaacgg cgtcagccgg gcaggatagg tgaagtaggc 
     6841 ccacccgcga gcgggtgttc cttcttcact gtcccttatt cgcacctggc ggtgctcaac 
     6901 gggaatcctg ctctgcgagg ctggccggct accgccggcg taacagatga gggcaagcgg 
     6961 atggctgatg aaaccaagcc aaccaggaag ggcagcccac ctatcatcat gg 
//
