# Supplementary material for: MISSA 2.0: an updated synthetic biology toolbox for assembly of orthogonal CRISPR/Cas systems
Source: Sci Rep. 2017 Feb 3;7:41993. doi: 10.1038/srep41993 (PMC5290471; doi:10.1038/srep41993)
Supplement: Supplementary Dataset 3 [file srep41993-s4.zip › Donor system/Donor vectors-II/pSL2-2LB.gb]

LOCUS       pSL2-2LB                3931 bp    DNA     circular SYN  6-AUG-2015
SOURCE      
  ORGANISM  
COMMENT     This file is created by Vector NTI
            http://www.invitrogen.com/
FEATURES             Location/Qualifiers
     terminator      complement(103..146)
                     /invitrogen="2580000"
                     /vntifkey="43"
                     /label=rrnB-T1
     terminator      complement(278..305)
                     /invitrogen="2590000"
                     /vntifkey="43"
                     /label=rrnB-T2
     misc_feature    complement(564..585)
                     /vntifkey="21"
                     /label=T7
     misc_recomb     1..34
                     /vntifkey="86"
                     /label=loxP
     misc_recomb     complement(450..549)
                     /invitrogen="2680000"
                     /vntifkey="86"
                     /label=attL2
     rep_origin      3178..3599
                     /vntifkey="33"
                     /label=oriR6k��
     oriT            complement(3607..3928)
                     /vntifkey="104"
                     /label=oriT-RK2
     CDS             811..1599
                     /vntifkey="4"
                     /label=SpR
     promoter        730..810
                     /vntifkey="30"
                     /label=pEm7
     CDS             1663..2646
                     /vntifkey="4"
                     /label=pheS\Gly294
     misc_feature    639..656
                     /vntifkey="21"
                     /label=I-SceI
     misc_feature    2813..2830
                     /vntifkey="21"
                     /label=I-SceI
     oriT            complement(2848..3165)
                     /vntifkey="104"
                     /label=oriT-F
     misc_feature    393..418
                     /vntifkey="21"
                     /label=LB
     misc_feature    346..371
                     /vntifkey="21"
                     /label=LB
BASE COUNT     1004 a       924 c       991 g      1012 t 
ORIGIN
        1 ataacttcgt atagcataca ttatacgaag ttatgtcgac tctagcatgg atctcgggga 
       61 cgtctaacta ctaagcgaga gtagggaact gccaggcatc aaataaaacg aaaggctcag 
      121 tcggaagact gggcctttcg ttttatctgt tgtttgtcgg tgaacgctct cctgagtagg 
      181 acaaatccgc cgggagcgga tttgaacgtt gtgaagcaac ggcccggagg gtggcgggca 
      241 ggacgcccgc cataaactgc caggcatcaa actaagcaga aggccatcct gacggatggc 
      301 ctttttgcgt ttctacaaac tcttcctgtt agttagttac ttaagtggca ggatatattg 
      361 tggtgtaaac agtcgagctg ttggctggct ggtggcagga tatattgtgg tgtaaacaga 
      421 attcgaccta aagtcggcgc gccagctaga cccagctttc ttgtacaaag ttggcattat 
      481 aagaaagcat tgcttatcaa tttgttgcaa cgaacaggtc actatcagtc aaaataaaat 
      541 cattatttgc catccagctg caggccctat agtgagtcgt attaccgtaa tcatggtcat 
      601 agctgtttcc tgtgtgaaat tgttatccgc tcgactccat taccctgtta tccctattcg 
      661 gggaaatgtg cgcggaaccc ctatttgttt atttttctaa atacattcaa atatgtatcc 
      721 gctcatggtc tgttgacaat taatcatcgg catagtatat cggcatagta taatacgaca 
      781 aggtgaggaa ctaaacccag gaggcagatc atgggtgaag cggtgatcgc cgaagtatcg 
      841 actcaactat cagaggtagt tggcgtcatc gagcgccatc tcgaaccgac gttgctggcc 
      901 gtacatttgt acggctccgc agtggatggc ggcctgaagc cacacagtga tattgatttg 
      961 ctggttacgg tgaccgtaag gcttgatgaa acaacgcggc gagctttgat caacgacctt 
     1021 ttggaaactt cggcttcccc tggagagagc gagattctcc gcgctgtaga agtcaccatt 
     1081 gttgtgcacg acgacatcat tccgtggcgt tatccagcta agcgcgaact gcaatttgga 
     1141 gaatggcagc gcaatgacat tcttgcaggt atcttcgagc cagccacgat cgacattgat 
     1201 ctggctatct tgctgacaaa agcaagagaa catagcgttg ccttggtagg tccagcggcg 
     1261 gaggaactct ttgatccggt tcctgaacag gatctatttg aggcgctaaa tgaaacctta 
     1321 acgctatgga actcgccgcc cgactgggct ggcgatgagc gaaatgtagt gcttacgttg 
     1381 tcccgcattt ggtacagcgc agtaaccggc aaaatcgcgc cgaaggatgt cgctgccgac 
     1441 tgggcaatgg agcgcctgcc ggcccagtat cagcccgtca tacttgaagc taggcaggct 
     1501 tatcttggac aagaagatcg cttggcctcg cgcgcagatc agttggaaga atttgttcac 
     1561 tacgtgaaag gcgagatcac caaggtagtc ggcaaataag ctagatggga taggctctaa 
     1621 gtccaacgaa ccagtgtcac cactgacaca atgaggaaaa ccatgtcaca tctcgcagaa 
     1681 ctggttgcca gtgcgaaggc ggccattagc caggcgtcag atgttgccgc gttagataat 
     1741 gtgcgcgtcg aatatttggg taaaaaaggg cacttaaccc ttcagatgac gaccctgcgt 
     1801 gagctgccgc cagaagagcg tccggcagct ggtgcggtta tcaacgaagc gaaagagcag 
     1861 gttcagcagg cgctgaatgc gcgtaaagcg gaactggaaa gcgctgcact gaatgcgcgt 
     1921 ctggcggcgg aaacgattga tgtctctctg ccaggtcgtc gcattgaaaa cggcggtctg 
     1981 catccggtta cccgtaccat cgaccgtatc gaaagtttct tcggtgagct tggctttacc 
     2041 gtggcaaccg ggccggaaat cgaagacgat tatcataact tcgatgctct gaacattcct 
     2101 ggtcaccacc cggcgcgcgc tgaccacgac actttctggt ttgacactac ccgcctgctg 
     2161 cgtacccaga cctctggcgt acagatccgc accatgaaag cccagcagcc accgattcgt 
     2221 atcatcgcgc ctggccgtgt ttatcgtaac gactacgacc agactcacac gccgatgttc 
     2281 catcagatgg aaggtctgat tgttgatacc aacatcagct ttaccaacct gaaaggcacg 
     2341 ctgcacgact tcctgcgtaa cttctttgag gaagatttgc agattcgctt ccgtccttcc 
     2401 tacttcccgt ttaccgaacc ttctgcggaa gtggatgtca tgggtaaaaa cggtaaatgg 
     2461 ctggaagtgc tgggctgcgg gatggtgcat ccgaacgtgt tgcgtaacgt tggcatcgac 
     2521 ccggaagttt actctggttt cggcttcggg atggggatgg agcgtctgac tatgttgcgt 
     2581 tacggcgtca ccgacctgcg ttcattcttc gaaaacgatc tgcgtttcct caaacagttt 
     2641 aaataaggca ggaatagatt atgaaccatg actgtcagac caagtttact catatatact 
     2701 ttagattgat ttaaaacttc atttttaatt taaaaggatc taggtgaaga tcctttttga 
     2761 taatcccatg accaaaatcc cttaacgtga gttttcgttc cactgagcgt catagggata 
     2821 acagggtaat ggagtcgaga cactagaagg gacgcaccgc tagcagcgcc cctagcggta 
     2881 tcctataaaa aaacacaccg cgccgctagc agcaccccta atataaaata atgtttttta 
     2941 taaaaatagt cagtaccacc cctacaaaac ggtgtcggcg cgttgttgta gccgcgccga 
     3001 caccgctttt ttaaatatca taaagagagt aagagaaact aatttttcat aacactctat 
     3061 ttataaagaa aaatcagcaa aaacttgttt ttgcgtgggg tgtggtgctt ttggtggtga 
     3121 gaaccaccaa cctgttgagc ctttttgtgg agtgggttaa attatactag cgtcgagccc 
     3181 atgtcagccg ttaagtgttc ctgtgtcact caaaattgct ttgagaggct ctaagggctt 
     3241 ctcagtgcgt tacatccctg gcttgttgtc cacaaccgtt aaaccttaaa agccttaaaa 
     3301 gccttatata ttcttttttt tcttataaaa cttaaaacct tagaggctat ttaagttgct 
     3361 gatttatatt aattttattg ttcaaacatg agagcttagt acgtgaaaca tgagagctta 
     3421 gtacgttagc catgagagct tagtacgtta gccatgaggg tttagttcgt taaacatgag 
     3481 agcttagtac gttaaacatg agagcttagt acgtgaaaca tgagagctta gtacgtacta 
     3541 tcaacaggtt gaactgctga tcttcagatc ctctacgccg gacgcatcgt ggccggatca 
     3601 attccgtttt ccgctgcata accctgcttc ggggtcatta tagcgatttt ttcggtatat 
     3661 ccatcctttt tcgcacgata tacaggattt tgccaaaggg ttcgtgtaga ctttccttgg 
     3721 tgtatccaac ggcgtcagcc gggcaggata ggtgaagtag gcccacccgc gagcgggtgt 
     3781 tccttcttca ctgtccctta ttcgcacctg gcggtgctca acgggaatcc tgctctgcga 
     3841 ggctggccgg ctaccgccgg cgtaacagat gagggcaagc ggatggctga tgaaaccaag 
     3901 ccaaccagga agggcagccc acctatcatg g 
//
