# Supplementary material for: MISSA 2.0: an updated synthetic biology toolbox for assembly of orthogonal CRISPR/Cas systems
Source: Sci Rep. 2017 Feb 3;7:41993. doi: 10.1038/srep41993 (PMC5290471; doi:10.1038/srep41993)
Supplement: Supplementary Dataset 3 [file srep41993-s4.zip › Donor system/Donor vectors-II/pSL2-iSc.gb]

LOCUS       pSL2-iSc                3583 bp    DNA     circular SYN  6-AUG-2015
SOURCE      
  ORGANISM  
COMMENT     This file is created by Vector NTI
            http://www.invitrogen.com/
FEATURES             Location/Qualifiers
     misc_feature    complement(216..237)
                     /vntifkey="21"
                     /label=T7
     misc_recomb     1..34
                     /vntifkey="86"
                     /label=loxP
     misc_recomb     complement(102..201)
                     /invitrogen="2680000"
                     /vntifkey="86"
                     /label=attL2
     rep_origin      2830..3251
                     /vntifkey="33"
                     /label=oriR6k��
     oriT            complement(3259..3580)
                     /vntifkey="104"
                     /label=oriT-RK2
     CDS             463..1251
                     /vntifkey="4"
                     /label=SpR
     promoter        382..462
                     /vntifkey="30"
                     /label=pEm7
     CDS             1315..2298
                     /vntifkey="4"
                     /label=pheS\Gly294
     misc_feature    291..308
                     /vntifkey="21"
                     /label=I-SceI
     misc_feature    2465..2482
                     /vntifkey="21"
                     /label=I-SceI
     oriT            complement(2500..2817)
                     /vntifkey="104"
                     /label=oriT-F
     misc_feature    41..58
                     /vntifkey="21"
                     /label=I-SceI
BASE COUNT      922 a       847 c       888 g       926 t 
ORIGIN
        1 ataacttcgt atagcataca ttatacgaag ttatgtcgac tagggataac agggtaatgg 
       61 aagcttatta gaattcgacc taaagtcggc gcgccagcta gacccagctt tcttgtacaa 
      121 agttggcatt ataagaaagc attgcttatc aatttgttgc aacgaacagg tcactatcag 
      181 tcaaaataaa atcattattt gccatccagc tgcaggccct atagtgagtc gtattaccgt 
      241 aatcatggtc atagctgttt cctgtgtgaa attgttatcc gctcgactcc attaccctgt 
      301 tatccctatt cggggaaatg tgcgcggaac ccctatttgt ttatttttct aaatacattc 
      361 aaatatgtat ccgctcatgg tctgttgaca attaatcatc ggcatagtat atcggcatag 
      421 tataatacga caaggtgagg aactaaaccc aggaggcaga tcatgggtga agcggtgatc 
      481 gccgaagtat cgactcaact atcagaggta gttggcgtca tcgagcgcca tctcgaaccg 
      541 acgttgctgg ccgtacattt gtacggctcc gcagtggatg gcggcctgaa gccacacagt 
      601 gatattgatt tgctggttac ggtgaccgta aggcttgatg aaacaacgcg gcgagctttg 
      661 atcaacgacc ttttggaaac ttcggcttcc cctggagaga gcgagattct ccgcgctgta 
      721 gaagtcacca ttgttgtgca cgacgacatc attccgtggc gttatccagc taagcgcgaa 
      781 ctgcaatttg gagaatggca gcgcaatgac attcttgcag gtatcttcga gccagccacg 
      841 atcgacattg atctggctat cttgctgaca aaagcaagag aacatagcgt tgccttggta 
      901 ggtccagcgg cggaggaact ctttgatccg gttcctgaac aggatctatt tgaggcgcta 
      961 aatgaaacct taacgctatg gaactcgccg cccgactggg ctggcgatga gcgaaatgta 
     1021 gtgcttacgt tgtcccgcat ttggtacagc gcagtaaccg gcaaaatcgc gccgaaggat 
     1081 gtcgctgccg actgggcaat ggagcgcctg ccggcccagt atcagcccgt catacttgaa 
     1141 gctaggcagg cttatcttgg acaagaagat cgcttggcct cgcgcgcaga tcagttggaa 
     1201 gaatttgttc actacgtgaa aggcgagatc accaaggtag tcggcaaata agctagatgg 
     1261 gataggctct aagtccaacg aaccagtgtc accactgaca caatgaggaa aaccatgtca 
     1321 catctcgcag aactggttgc cagtgcgaag gcggccatta gccaggcgtc agatgttgcc 
     1381 gcgttagata atgtgcgcgt cgaatatttg ggtaaaaaag ggcacttaac ccttcagatg 
     1441 acgaccctgc gtgagctgcc gccagaagag cgtccggcag ctggtgcggt tatcaacgaa 
     1501 gcgaaagagc aggttcagca ggcgctgaat gcgcgtaaag cggaactgga aagcgctgca 
     1561 ctgaatgcgc gtctggcggc ggaaacgatt gatgtctctc tgccaggtcg tcgcattgaa 
     1621 aacggcggtc tgcatccggt tacccgtacc atcgaccgta tcgaaagttt cttcggtgag 
     1681 cttggcttta ccgtggcaac cgggccggaa atcgaagacg attatcataa cttcgatgct 
     1741 ctgaacattc ctggtcacca cccggcgcgc gctgaccacg acactttctg gtttgacact 
     1801 acccgcctgc tgcgtaccca gacctctggc gtacagatcc gcaccatgaa agcccagcag 
     1861 ccaccgattc gtatcatcgc gcctggccgt gtttatcgta acgactacga ccagactcac 
     1921 acgccgatgt tccatcagat ggaaggtctg attgttgata ccaacatcag ctttaccaac 
     1981 ctgaaaggca cgctgcacga cttcctgcgt aacttctttg aggaagattt gcagattcgc 
     2041 ttccgtcctt cctacttccc gtttaccgaa ccttctgcgg aagtggatgt catgggtaaa 
     2101 aacggtaaat ggctggaagt gctgggctgc gggatggtgc atccgaacgt gttgcgtaac 
     2161 gttggcatcg acccggaagt ttactctggt ttcggcttcg ggatggggat ggagcgtctg 
     2221 actatgttgc gttacggcgt caccgacctg cgttcattct tcgaaaacga tctgcgtttc 
     2281 ctcaaacagt ttaaataagg caggaataga ttatgaacca tgactgtcag accaagttta 
     2341 ctcatatata ctttagattg atttaaaact tcatttttaa tttaaaagga tctaggtgaa 
     2401 gatccttttt gataatccca tgaccaaaat cccttaacgt gagttttcgt tccactgagc 
     2461 gtcataggga taacagggta atggagtcga gacactagaa gggacgcacc gctagcagcg 
     2521 cccctagcgg tatcctataa aaaaacacac cgcgccgcta gcagcacccc taatataaaa 
     2581 taatgttttt tataaaaata gtcagtacca cccctacaaa acggtgtcgg cgcgttgttg 
     2641 tagccgcgcc gacaccgctt ttttaaatat cataaagaga gtaagagaaa ctaatttttc 
     2701 ataacactct atttataaag aaaaatcagc aaaaacttgt ttttgcgtgg ggtgtggtgc 
     2761 ttttggtggt gagaaccacc aacctgttga gcctttttgt ggagtgggtt aaattatact 
     2821 agcgtcgagc ccatgtcagc cgttaagtgt tcctgtgtca ctcaaaattg ctttgagagg 
     2881 ctctaagggc ttctcagtgc gttacatccc tggcttgttg tccacaaccg ttaaacctta 
     2941 aaagccttaa aagccttata tattcttttt tttcttataa aacttaaaac cttagaggct 
     3001 atttaagttg ctgatttata ttaattttat tgttcaaaca tgagagctta gtacgtgaaa 
     3061 catgagagct tagtacgtta gccatgagag cttagtacgt tagccatgag ggtttagttc 
     3121 gttaaacatg agagcttagt acgttaaaca tgagagctta gtacgtgaaa catgagagct 
     3181 tagtacgtac tatcaacagg ttgaactgct gatcttcaga tcctctacgc cggacgcatc 
     3241 gtggccggat caattccgtt ttccgctgca taaccctgct tcggggtcat tatagcgatt 
     3301 ttttcggtat atccatcctt tttcgcacga tatacaggat tttgccaaag ggttcgtgta 
     3361 gactttcctt ggtgtatcca acggcgtcag ccgggcagga taggtgaagt aggcccaccc 
     3421 gcgagcgggt gttccttctt cactgtccct tattcgcacc tggcggtgct caacgggaat 
     3481 cctgctctgc gaggctggcc ggctaccgcc ggcgtaacag atgagggcaa gcggatggct 
     3541 gatgaaacca agccaaccag gaagggcagc ccacctatca tgg 
//
