# Supplementary material for: MISSA 2.0: an updated synthetic biology toolbox for assembly of orthogonal CRISPR/Cas systems
Source: Sci Rep. 2017 Feb 3;7:41993. doi: 10.1038/srep41993 (PMC5290471; doi:10.1038/srep41993)
Supplement: Supplementary Dataset 3 [file srep41993-s4.zip › Donor system/Donor vectors-II/pSR1-2LB.gb]

LOCUS       pSR1-2LB                3960 bp    DNA     circular SYN  6-AUG-2015
SOURCE      
  ORGANISM  
COMMENT     This file is created by Vector NTI
            http://www.invitrogen.com/
FEATURES             Location/Qualifiers
     misc_feature    complement(593..614)
                     /vntifkey="21"
                     /label=T7
     rep_origin      3207..3628
                     /vntifkey="33"
                     /label=oriR6k��
     oriT            complement(3636..3957)
                     /vntifkey="104"
                     /label=oriT-RK2
     oriT            complement(2877..3194)
                     /vntifkey="104"
                     /label=oriT-F
     CDS             840..1628
                     /vntifkey="4"
                     /label=SpR
     promoter        759..839
                     /vntifkey="30"
                     /label=pEm7
     CDS             1692..2675
                     /vntifkey="4"
                     /label=pheS\Gly294
     misc_feature    668..685
                     /vntifkey="21"
                     /label=I-SceI
     misc_feature    2842..2859
                     /vntifkey="21"
                     /label=I-SceI
     misc_recomb     1..34
                     /vntifkey="86"
                     /label=loxP
     terminator      complement(103..146)
                     /invitrogen="2580000"
                     /vntifkey="43"
                     /label=rrnB-T1
     terminator      complement(278..305)
                     /invitrogen="2590000"
                     /vntifkey="43"
                     /label=rrnB-T2
     misc_recomb     454..578
                     /vntifkey="86"
                     /label=attR1
     misc_feature    393..418
                     /vntifkey="21"
                     /label=LB
     misc_feature    346..371
                     /vntifkey="21"
                     /label=LB
BASE COUNT     1031 a       924 c       993 g      1012 t 
ORIGIN
        1 ataacttcgt atagcataca ttatacgaag ttatgtcgac tctagcatgg atctcgggga 
       61 cgtctaacta ctaagcgaga gtagggaact gccaggcatc aaataaaacg aaaggctcag 
      121 tcggaagact gggcctttcg ttttatctgt tgtttgtcgg tgaacgctct cctgagtagg 
      181 acaaatccgc cgggagcgga tttgaacgtt gtgaagcaac ggcccggagg gtggcgggca 
      241 ggacgcccgc cataaactgc caggcatcaa actaagcaga aggccatcct gacggatggc 
      301 ctttttgcgt ttctacaaac tcttcctgtt agttagttac ttaagtggca ggatatattg 
      361 tggtgtaaac agtcgagctg ttggctggct ggtggcagga tatattgtgg tgtaaacaga 
      421 attcgaccta aagtcggcgc gccaagctat caaacaagtt tgtacaaaaa agctgaacga 
      481 gaaacgtaaa atgatataaa tatcaatata ttaaattaga ttttgcataa aaaacagact 
      541 acataatact gtaaaacaca acatatccag tcactatggc ggccggctgc aggccctata 
      601 gtgagtcgta ttaccgtaat catggtcata gctgtttcct gtgtgaaatt gttatccgct 
      661 cgactccatt accctgttat ccctattcgg ggaaatgtgc gcggaacccc tatttgttta 
      721 tttttctaaa tacattcaaa tatgtatccg ctcatggtct gttgacaatt aatcatcggc 
      781 atagtatatc ggcatagtat aatacgacaa ggtgaggaac taaacccagg aggcagatca 
      841 tgggtgaagc ggtgatcgcc gaagtatcga ctcaactatc agaggtagtt ggcgtcatcg 
      901 agcgccatct cgaaccgacg ttgctggccg tacatttgta cggctccgca gtggatggcg 
      961 gcctgaagcc acacagtgat attgatttgc tggttacggt gaccgtaagg cttgatgaaa 
     1021 caacgcggcg agctttgatc aacgaccttt tggaaacttc ggcttcccct ggagagagcg 
     1081 agattctccg cgctgtagaa gtcaccattg ttgtgcacga cgacatcatt ccgtggcgtt 
     1141 atccagctaa gcgcgaactg caatttggag aatggcagcg caatgacatt cttgcaggta 
     1201 tcttcgagcc agccacgatc gacattgatc tggctatctt gctgacaaaa gcaagagaac 
     1261 atagcgttgc cttggtaggt ccagcggcgg aggaactctt tgatccggtt cctgaacagg 
     1321 atctatttga ggcgctaaat gaaaccttaa cgctatggaa ctcgccgccc gactgggctg 
     1381 gcgatgagcg aaatgtagtg cttacgttgt cccgcatttg gtacagcgca gtaaccggca 
     1441 aaatcgcgcc gaaggatgtc gctgccgact gggcaatgga gcgcctgccg gcccagtatc 
     1501 agcccgtcat acttgaagct aggcaggctt atcttggaca agaagatcgc ttggcctcgc 
     1561 gcgcagatca gttggaagaa tttgttcact acgtgaaagg cgagatcacc aaggtagtcg 
     1621 gcaaataagc tagatgggat aggctctaag tccaacgaac cagtgtcacc actgacacaa 
     1681 tgaggaaaac catgtcacat ctcgcagaac tggttgccag tgcgaaggcg gccattagcc 
     1741 aggcgtcaga tgttgccgcg ttagataatg tgcgcgtcga atatttgggt aaaaaagggc 
     1801 acttaaccct tcagatgacg accctgcgtg agctgccgcc agaagagcgt ccggcagctg 
     1861 gtgcggttat caacgaagcg aaagagcagg ttcagcaggc gctgaatgcg cgtaaagcgg 
     1921 aactggaaag cgctgcactg aatgcgcgtc tggcggcgga aacgattgat gtctctctgc 
     1981 caggtcgtcg cattgaaaac ggcggtctgc atccggttac ccgtaccatc gaccgtatcg 
     2041 aaagtttctt cggtgagctt ggctttaccg tggcaaccgg gccggaaatc gaagacgatt 
     2101 atcataactt cgatgctctg aacattcctg gtcaccaccc ggcgcgcgct gaccacgaca 
     2161 ctttctggtt tgacactacc cgcctgctgc gtacccagac ctctggcgta cagatccgca 
     2221 ccatgaaagc ccagcagcca ccgattcgta tcatcgcgcc tggccgtgtt tatcgtaacg 
     2281 actacgacca gactcacacg ccgatgttcc atcagatgga aggtctgatt gttgatacca 
     2341 acatcagctt taccaacctg aaaggcacgc tgcacgactt cctgcgtaac ttctttgagg 
     2401 aagatttgca gattcgcttc cgtccttcct acttcccgtt taccgaacct tctgcggaag 
     2461 tggatgtcat gggtaaaaac ggtaaatggc tggaagtgct gggctgcggg atggtgcatc 
     2521 cgaacgtgtt gcgtaacgtt ggcatcgacc cggaagttta ctctggtttc ggcttcggga 
     2581 tggggatgga gcgtctgact atgttgcgtt acggcgtcac cgacctgcgt tcattcttcg 
     2641 aaaacgatct gcgtttcctc aaacagttta aataaggcag gaatagatta tgaaccatga 
     2701 ctgtcagacc aagtttactc atatatactt tagattgatt taaaacttca tttttaattt 
     2761 aaaaggatct aggtgaagat cctttttgat aatcccatga ccaaaatccc ttaacgtgag 
     2821 ttttcgttcc actgagcgtc atagggataa cagggtaatg gagtcgagac actagaaggg 
     2881 acgcaccgct agcagcgccc ctagcggtat cctataaaaa aacacaccgc gccgctagca 
     2941 gcacccctaa tataaaataa tgttttttat aaaaatagtc agtaccaccc ctacaaaacg 
     3001 gtgtcggcgc gttgttgtag ccgcgccgac accgcttttt taaatatcat aaagagagta 
     3061 agagaaacta atttttcata acactctatt tataaagaaa aatcagcaaa aacttgtttt 
     3121 tgcgtggggt gtggtgcttt tggtggtgag aaccaccaac ctgttgagcc tttttgtgga 
     3181 gtgggttaaa ttatactagc gtcgagccca tgtcagccgt taagtgttcc tgtgtcactc 
     3241 aaaattgctt tgagaggctc taagggcttc tcagtgcgtt acatccctgg cttgttgtcc 
     3301 acaaccgtta aaccttaaaa gccttaaaag ccttatatat tctttttttt cttataaaac 
     3361 ttaaaacctt agaggctatt taagttgctg atttatatta attttattgt tcaaacatga 
     3421 gagcttagta cgtgaaacat gagagcttag tacgttagcc atgagagctt agtacgttag 
     3481 ccatgagggt ttagttcgtt aaacatgaga gcttagtacg ttaaacatga gagcttagta 
     3541 cgtgaaacat gagagcttag tacgtactat caacaggttg aactgctgat cttcagatcc 
     3601 tctacgccgg acgcatcgtg gccggatcaa ttccgttttc cgctgcataa ccctgcttcg 
     3661 gggtcattat agcgattttt tcggtatatc catccttttt cgcacgatat acaggatttt 
     3721 gccaaagggt tcgtgtagac tttccttggt gtatccaacg gcgtcagccg ggcaggatag 
     3781 gtgaagtagg cccacccgcg agcgggtgtt ccttcttcac tgtcccttat tcgcacctgg 
     3841 cggtgctcaa cgggaatcct gctctgcgag gctggccggc taccgccggc gtaacagatg 
     3901 agggcaagcg gatggctgat gaaaccaagc caaccaggaa gggcagccca cctatcatgg 
//
