# Supplementary material for: MISSA 2.0: an updated synthetic biology toolbox for assembly of orthogonal CRISPR/Cas systems
Source: Sci Rep. 2017 Feb 3;7:41993. doi: 10.1038/srep41993 (PMC5290471; doi:10.1038/srep41993)
Supplement: Supplementary Dataset 3 [file srep41993-s4.zip › Donor system/Donor vectors-II/pSR1-iSc.gb]

LOCUS       pSR1-iSc                3612 bp    DNA     circular SYN  6-AUG-2015
SOURCE      
  ORGANISM  
COMMENT     This file is created by Vector NTI
            http://www.invitrogen.com/
FEATURES             Location/Qualifiers
     misc_feature    complement(245..266)
                     /vntifkey="21"
                     /label=T7
     rep_origin      2859..3280
                     /vntifkey="33"
                     /label=oriR6k��
     oriT            complement(3288..3609)
                     /vntifkey="104"
                     /label=oriT-RK2
     oriT            complement(2529..2846)
                     /vntifkey="104"
                     /label=oriT-F
     CDS             492..1280
                     /vntifkey="4"
                     /label=SpR
     promoter        411..491
                     /vntifkey="30"
                     /label=pEm7
     CDS             1344..2327
                     /vntifkey="4"
                     /label=pheS\Gly294
     misc_feature    320..337
                     /vntifkey="21"
                     /label=I-SceI
     misc_feature    2494..2511
                     /vntifkey="21"
                     /label=I-SceI
     misc_recomb     1..34
                     /vntifkey="86"
                     /label=loxP
     misc_recomb     106..230
                     /vntifkey="86"
                     /label=attR1
     misc_feature    41..58
                     /vntifkey="21"
                     /label=I-SceI
BASE COUNT      949 a       847 c       890 g       926 t 
ORIGIN
        1 ataacttcgt atagcataca ttatacgaag ttatgtcgac tagggataac agggtaatgg 
       61 aagcttatta gaattcgacc taaagtcggc gcgccaagct atcaaacaag tttgtacaaa 
      121 aaagctgaac gagaaacgta aaatgatata aatatcaata tattaaatta gattttgcat 
      181 aaaaaacaga ctacataata ctgtaaaaca caacatatcc agtcactatg gcggccggct 
      241 gcaggcccta tagtgagtcg tattaccgta atcatggtca tagctgtttc ctgtgtgaaa 
      301 ttgttatccg ctcgactcca ttaccctgtt atccctattc ggggaaatgt gcgcggaacc 
      361 cctatttgtt tatttttcta aatacattca aatatgtatc cgctcatggt ctgttgacaa 
      421 ttaatcatcg gcatagtata tcggcatagt ataatacgac aaggtgagga actaaaccca 
      481 ggaggcagat catgggtgaa gcggtgatcg ccgaagtatc gactcaacta tcagaggtag 
      541 ttggcgtcat cgagcgccat ctcgaaccga cgttgctggc cgtacatttg tacggctccg 
      601 cagtggatgg cggcctgaag ccacacagtg atattgattt gctggttacg gtgaccgtaa 
      661 ggcttgatga aacaacgcgg cgagctttga tcaacgacct tttggaaact tcggcttccc 
      721 ctggagagag cgagattctc cgcgctgtag aagtcaccat tgttgtgcac gacgacatca 
      781 ttccgtggcg ttatccagct aagcgcgaac tgcaatttgg agaatggcag cgcaatgaca 
      841 ttcttgcagg tatcttcgag ccagccacga tcgacattga tctggctatc ttgctgacaa 
      901 aagcaagaga acatagcgtt gccttggtag gtccagcggc ggaggaactc tttgatccgg 
      961 ttcctgaaca ggatctattt gaggcgctaa atgaaacctt aacgctatgg aactcgccgc 
     1021 ccgactgggc tggcgatgag cgaaatgtag tgcttacgtt gtcccgcatt tggtacagcg 
     1081 cagtaaccgg caaaatcgcg ccgaaggatg tcgctgccga ctgggcaatg gagcgcctgc 
     1141 cggcccagta tcagcccgtc atacttgaag ctaggcaggc ttatcttgga caagaagatc 
     1201 gcttggcctc gcgcgcagat cagttggaag aatttgttca ctacgtgaaa ggcgagatca 
     1261 ccaaggtagt cggcaaataa gctagatggg ataggctcta agtccaacga accagtgtca 
     1321 ccactgacac aatgaggaaa accatgtcac atctcgcaga actggttgcc agtgcgaagg 
     1381 cggccattag ccaggcgtca gatgttgccg cgttagataa tgtgcgcgtc gaatatttgg 
     1441 gtaaaaaagg gcacttaacc cttcagatga cgaccctgcg tgagctgccg ccagaagagc 
     1501 gtccggcagc tggtgcggtt atcaacgaag cgaaagagca ggttcagcag gcgctgaatg 
     1561 cgcgtaaagc ggaactggaa agcgctgcac tgaatgcgcg tctggcggcg gaaacgattg 
     1621 atgtctctct gccaggtcgt cgcattgaaa acggcggtct gcatccggtt acccgtacca 
     1681 tcgaccgtat cgaaagtttc ttcggtgagc ttggctttac cgtggcaacc gggccggaaa 
     1741 tcgaagacga ttatcataac ttcgatgctc tgaacattcc tggtcaccac ccggcgcgcg 
     1801 ctgaccacga cactttctgg tttgacacta cccgcctgct gcgtacccag acctctggcg 
     1861 tacagatccg caccatgaaa gcccagcagc caccgattcg tatcatcgcg cctggccgtg 
     1921 tttatcgtaa cgactacgac cagactcaca cgccgatgtt ccatcagatg gaaggtctga 
     1981 ttgttgatac caacatcagc tttaccaacc tgaaaggcac gctgcacgac ttcctgcgta 
     2041 acttctttga ggaagatttg cagattcgct tccgtccttc ctacttcccg tttaccgaac 
     2101 cttctgcgga agtggatgtc atgggtaaaa acggtaaatg gctggaagtg ctgggctgcg 
     2161 ggatggtgca tccgaacgtg ttgcgtaacg ttggcatcga cccggaagtt tactctggtt 
     2221 tcggcttcgg gatggggatg gagcgtctga ctatgttgcg ttacggcgtc accgacctgc 
     2281 gttcattctt cgaaaacgat ctgcgtttcc tcaaacagtt taaataaggc aggaatagat 
     2341 tatgaaccat gactgtcaga ccaagtttac tcatatatac tttagattga tttaaaactt 
     2401 catttttaat ttaaaaggat ctaggtgaag atcctttttg ataatcccat gaccaaaatc 
     2461 ccttaacgtg agttttcgtt ccactgagcg tcatagggat aacagggtaa tggagtcgag 
     2521 acactagaag ggacgcaccg ctagcagcgc ccctagcggt atcctataaa aaaacacacc 
     2581 gcgccgctag cagcacccct aatataaaat aatgtttttt ataaaaatag tcagtaccac 
     2641 ccctacaaaa cggtgtcggc gcgttgttgt agccgcgccg acaccgcttt tttaaatatc 
     2701 ataaagagag taagagaaac taatttttca taacactcta tttataaaga aaaatcagca 
     2761 aaaacttgtt tttgcgtggg gtgtggtgct tttggtggtg agaaccacca acctgttgag 
     2821 cctttttgtg gagtgggtta aattatacta gcgtcgagcc catgtcagcc gttaagtgtt 
     2881 cctgtgtcac tcaaaattgc tttgagaggc tctaagggct tctcagtgcg ttacatccct 
     2941 ggcttgttgt ccacaaccgt taaaccttaa aagccttaaa agccttatat attctttttt 
     3001 ttcttataaa acttaaaacc ttagaggcta tttaagttgc tgatttatat taattttatt 
     3061 gttcaaacat gagagcttag tacgtgaaac atgagagctt agtacgttag ccatgagagc 
     3121 ttagtacgtt agccatgagg gtttagttcg ttaaacatga gagcttagta cgttaaacat 
     3181 gagagcttag tacgtgaaac atgagagctt agtacgtact atcaacaggt tgaactgctg 
     3241 atcttcagat cctctacgcc ggacgcatcg tggccggatc aattccgttt tccgctgcat 
     3301 aaccctgctt cggggtcatt atagcgattt tttcggtata tccatccttt ttcgcacgat 
     3361 atacaggatt ttgccaaagg gttcgtgtag actttccttg gtgtatccaa cggcgtcagc 
     3421 cgggcaggat aggtgaagta ggcccacccg cgagcgggtg ttccttcttc actgtccctt 
     3481 attcgcacct ggcggtgctc aacgggaatc ctgctctgcg aggctggccg gctaccgccg 
     3541 gcgtaacaga tgagggcaag cggatggctg atgaaaccaa gccaaccagg aagggcagcc 
     3601 cacctatcat gg 
//
