# Supplementary material for: MISSA 2.0: an updated synthetic biology toolbox for assembly of orthogonal CRISPR/Cas systems
Source: Sci Rep. 2017 Feb 3;7:41993. doi: 10.1038/srep41993 (PMC5290471; doi:10.1038/srep41993)
Supplement: Supplementary Dataset 3 [file srep41993-s4.zip › Donor system/Donor vectors-II/pVLC-Hyg.gb]

LOCUS       pVLC-Hyg                6341 bp    DNA     circular SYN  6-AUG-2015
SOURCE      
  ORGANISM  
COMMENT     This file is created by Vector NTI
            http://www.invitrogen.com/
FEATURES             Location/Qualifiers
     terminator      complement(1007..1050)
                     /invitrogen="2580000"
                     /vntifkey="43"
                     /label=rrnB-T1
     terminator      complement(1182..1209)
                     /invitrogen="2590000"
                     /vntifkey="43"
                     /label=rrnB-T2
     misc_feature    1295..1318
                     /vntifkey="21"
                     /label=SP6
     primer_bind     1250..1273
                     /vntifkey="28"
                     /label=M13-47
     misc_feature    complement(3757..3778)
                     /vntifkey="21"
                     /label=T7
     primer_bind     complement(3802..3825)
                     /vntifkey="28"
                     /label=RV-M
     misc_recomb     1..34
                     /vntifkey="86"
                     /label=loxP
     oriT            complement(6014..6335)
                     /vntifkey="104"
                     /label=oriT-RK2
     oriT            complement(5052..5369)
                     /vntifkey="104"
                     /label=oriT-F
     rep_origin      5382..6002
                     /vntifkey="33"
                     /label=oriV-RK2
     misc_recomb     1327..1426
                     /invitrogen="2670000"
                     /vntifkey="86"
                     /label=attL1
     misc_recomb     complement(3643..3742)
                     /invitrogen="2680000"
                     /vntifkey="86"
                     /label=attL2
     CDS             complement(3960..4943)
                     /vntifkey="4"
                     /label=pheS\Gly294
     CDS             146..805
                     /vntifkey="4"
                     /label=CmR
     CDS             2307..3332
                     /vntifkey="4"
                     /label=Hyg
     promoter        1490..2272
                     /vntifkey="29"
                     /label=2x35S\promoter
     terminator      3372..3574
                     /vntifkey="43"
                     /label=35S\terminator
BASE COUNT     1584 a      1593 c      1612 g      1552 t 
ORIGIN
        1 ataacttcgt atagcataca ttatacgaag ttatgtcgat tacgcattag gcacccccag 
       61 gctttacact ttatgcttcc ggctcgtata atgtgtggat tttgagttag gatcgtcgag 
      121 attttcagga gctaaggaag ctaaaatgga gaaaaaaatc actggatata ccaccgttga 
      181 tatatcccaa tggcatcgta aagaacattt tgaggcattt cagtcagttg ctcaatgtac 
      241 ctataaccag accgttcagc tggatattac ggccttttta aagaccgtaa agaaaagtaa 
      301 gcacaagttt tatccggcct ttattcacat tcttgcccgc ctgatgaatg ctcatccgga 
      361 gttccgtatg gcaatgaaag acggtgagct ggtgatatgg gatagtgttc acccttgtta 
      421 caccgttttc catgagcaaa ctgaaacgtt ttcatcgctc tggagtgaat accacgacga 
      481 tttccggcag tttctacaca tatattcgca agatgtggcg tgttacggtg aaaacctggc 
      541 ctatttccct aaagggttta ttgagaatat gtttttcgtc tcagccaatc cctgggtgag 
      601 tttcaccagt tttgatttaa acgtggccaa tatggacaac ttcttcgccc ccgttttcac 
      661 aatgggcaaa tattatacgc aaggcgacaa ggtgctgatg ccgctggcga ttcaggttca 
      721 tcatgccgtt tgtgatggct tccatgtcgg cagaatgctt aatgaattac aacagtactg 
      781 cgatgagtgg cagggcgggg cgtaattttt ttaaggcagt tattggtgcg atcctctagc 
      841 tagaaattcg ttcaagccga cgccgcttcg cggcgcggct taactcaagc gttagatgca 
      901 ctaagcacat aattgctcac agccaaacta tcaggacggt cgactctagc atggatctcg 
      961 gggacgtcta actactaagc gagagtaggg aactgccagg catcaaataa aacgaaaggc 
     1021 tcagtcggaa gactgggcct ttcgttttat ctgttgtttg tcggtgaacg ctctcctgag 
     1081 taggacaaat ccgccgggag cggatttgaa cgttgtgaag caacggcccg gagggtggcg 
     1141 ggcaggacgc ccgccataaa ctgccaggca tcaaactaag cagaaggcca tcctgacgga 
     1201 tggccttttt gcgtttctac aaactcttcc tgttagttag ttacttaagc gccagggttt 
     1261 tcccagtcac gacgttgtaa aacgacggcc agtgcatacg atttaggtga cactatagaa 
     1321 gggccccaaa taatgatttt attttgactg atagtgacct gttcgttgca acaaattgat 
     1381 aagcaatgct tttttataat gccaactttg tacaaaaaag caggcttttt aattaacgac 
     1441 tttaggtcca agcttgaggc ggtttgcgta ttggctagag cagcttgcca acatggtgga 
     1501 gcacgacact ctcgtctact ccaagaatat caaagataca gtctcagaag accaaagggc 
     1561 tattgagact tttcaacaaa gggtaatatc gggaaacctc ctcggattcc attgcccagc 
     1621 tatctgtcac ttcatcaaaa ggacagtaga aaaggaaggt ggcacctaca aatgccatca 
     1681 ttgcgataaa ggaaaggcta tcgttcaaga tgcctctgcc gacagtggtc ccaaagatgg 
     1741 acccccaccc acgaggagca tcgtggaaaa agaagacgtt ccaaccacgt cttcaaagca 
     1801 agtggattga tgtgaacatg gtggagcacg acactctcgt ctactccaag aatatcaaag 
     1861 atacagtctc agaagaccaa agggctattg agacttttca acaaagggta atatcgggaa 
     1921 acctcctcgg attccattgc ccagctatct gtcacttcat caaaaggaca gtagaaaagg 
     1981 aaggtggcac ctacaaatgc catcattgcg ataaaggaaa ggctatcgtt caagatgcct 
     2041 ctgccgacag tggtcccaaa gatggacccc cacccacgag gagcatcgtg gaaaaagaag 
     2101 acgttccaac cacgtcttca aagcaagtgg attgatgtga tatctccact gacgtaaggg 
     2161 atgacgcaca atcccactat ccttcgcaag acccttcctc tatataagga agttcatttc 
     2221 atttggagag gacacgctga aatcaccagt ctctctctac aaatctatct ctctcgagct 
     2281 ttcgcagatc cggggggcaa tgagatatga aaaagcctga actcaccgcg acgtctgtcg 
     2341 agaagtttct gatcgaaaag ttcgacagcg tctccgacct gatgcagctc tcggagggcg 
     2401 aagaatctcg tgctttcagc ttcgatgtag gagggcgtgg atatgtcctg cgggtaaata 
     2461 gctgcgccga tggtttctac aaagatcgtt atgtttatcg gcactttgca tcggccgcgc 
     2521 tcccgattcc ggaagtgctt gacattgggg agtttagcga gagcctgacc tattgcatct 
     2581 cccgccgttc acagggtgtc acgttgcaag acctgcctga aaccgaactg cccgctgttc 
     2641 tacaaccggt cgcggaggct atggatgcga tcgctgcggc cgatcttagc cagacgagcg 
     2701 ggttcggccc attcggaccg caaggaatcg gtcaatacac tacatggcgt gatttcatat 
     2761 gcgcgattgc tgatccccat gtgtatcact ggcaaactgt gatggacgac accgtcagtg 
     2821 cgtccgtcgc gcaggctctc gatgagctga tgctttgggc cgaggactgc cccgaagtcc 
     2881 ggcacctcgt gcacgcggat ttcggctcca acaatgtcct gacggacaat ggccgcataa 
     2941 cagcggtcat tgactggagc gaggcgatgt tcggggattc ccaatacgag gtcgccaaca 
     3001 tcttcttctg gaggccgtgg ttggcttgta tggagcagca gacgcgctac ttcgagcgga 
     3061 ggcatccgga gcttgcagga tcgccacgac tccgggcgta tatgctccgc attggtcttg 
     3121 accaactcta tcagagcttg gttgacggca atttcgatga tgcagcttgg gcgcagggtc 
     3181 gatgcgacgc aatcgtccga tccggagccg ggactgtcgg gcgtacacaa atcgcccgca 
     3241 gaagcgcggc cgtctggacc gatggctgtg tagaagtact cgccgatagt ggaaaccgac 
     3301 gccccagcac tcgtccgagg gcaaagaaat agagtagatg ccgaccggga tctgtcgatc 
     3361 gacaagctcg agtttctcca taataatgtg tgagtagttc ccagataagg gaattagggt 
     3421 tcctataggg tttcgctcat gtgttgagca tataagaaac ccttagtatg tatttgtatt 
     3481 tgtaaaatac ttctatcaat aaaatttcta attcctaaaa ccaaaatcca gtactaaaat 
     3541 ccagatcccc cgaattaatt cggcgttaat tcagtacatt aaaaacgtcc gcaatgtgtt 
     3601 attaagttgt cgaattcgac ctaaagtcgg cgcgccagct agacccagct ttcttgtaca 
     3661 aagttggcat tataagaaag cattgcttat caatttgttg caacgaacag gtcactatca 
     3721 gtcaaaataa aatcattatt tgccatccag ctgcaggccc tatagtgagt cgtattaccg 
     3781 taatcatggt catagctgtt tcctgtgtga aattgttatc cgctctcatg gcggccgcat 
     3841 cgatccccca acttccaggc ccgccatagt gatttgattt gccagcgcat cgctatcaat 
     3901 cgccgggttc acccattcgc gtaaccacag ttcactgaat ttcataatct attcctgcct 
     3961 tatttaaact gtttgaggaa acgcagatcg ttttcgaaga atgaacgcag gtcggtgacg 
     4021 ccgtaacgca acatagtcag acgctccatc cccatcccga agccgaaacc agagtaaact 
     4081 tccgggtcga tgccaacgtt acgcaacacg ttcggatgca ccatcccgca gcccagcact 
     4141 tccagccatt taccgttttt acccatgaca tccacttccg cagaaggttc ggtaaacggg 
     4201 aagtaggaag gacggaagcg aatctgcaaa tcttcctcaa agaagttacg caggaagtcg 
     4261 tgcagcgtgc ctttcaggtt ggtaaagctg atgttggtat caacaatcag accttccatc 
     4321 tgatggaaca tcggcgtgtg agtctggtcg tagtcgttac gataaacacg gccaggcgcg 
     4381 atgatacgaa tcggtggctg ctgggctttc atggtgcgga tctgtacgcc agaggtctgg 
     4441 gtacgcagca ggcgggtagt gtcaaaccag aaagtgtcgt ggtcagcgcg cgccgggtgg 
     4501 tgaccaggaa tgttcagagc atcgaagtta tgataatcgt cttcgatttc cggcccggtt 
     4561 gccacggtaa agccaagctc accgaagaaa ctttcgatac ggtcgatggt acgggtaacc 
     4621 ggatgcagac cgccgttttc aatgcgacga cctggcagag agacatcaat cgtttccgcc 
     4681 gccagacgcg cattcagtgc agcgctttcc agttccgctt tacgcgcatt cagcgcctgc 
     4741 tgaacctgct ctttcgcttc gttgataacc gcaccagctg ccggacgctc ttctggcggc 
     4801 agctcacgca gggtcgtcat ctgaagggtt aagtgccctt ttttacccaa atattcgacg 
     4861 cgcacattat ctaacgcggc aacatctgac gcctggctaa tggccgcctt cgcactggca 
     4921 accagttctg cgagatgtga catggttttc ctcattgtgt cagtggtgac actggttcgt 
     4981 tggacttaga gcctatccca tcaggctatt ttacttgcca ttttggtccc cgataccgtc 
     5041 gagacactag aagggacgca ccgctagcag cgcccctagc ggtatcctat aaaaaaacac 
     5101 accgcgccgc tagcagcacc cctaatataa aataatgttt tttataaaaa tagtcagtac 
     5161 cacccctaca aaacggtgtc ggcgcgttgt tgtagccgcg ccgacaccgc ttttttaaat 
     5221 atcataaaga gagtaagaga aactaatttt tcataacact ctatttataa agaaaaatca 
     5281 gcaaaaactt gtttttgcgt ggggtgtggt gcttttggtg gtgagaacca ccaacctgtt 
     5341 gagccttttt gtggagtggg ttaaattata ctagcgtcga gctggttgcc ctcgccgctg 
     5401 ggctggcggc cgtctatggc cctgcaaacg cgccagaaac gccgtcgaag ccgtgtgcga 
     5461 gacaccgcgg ccggccgccg gcgttgtgga tacctcgcgg aaaacttggc cctcactgac 
     5521 agatgagggg cggacgttga cacttgaggg gccgactcac ccggcgcggc gttgacagat 
     5581 gaggggcagg ctcgatttcg gccggcgacg tggagctggc cagcctcgca aatcggcgaa 
     5641 aacgcctgat tttacgcgag tttcccacag atgatgtgga caagcctggg gataagtgcc 
     5701 ctgcggtatt gacacttgag gggcgcgact actgacagat gaggggcgcg atccttgaca 
     5761 cttgaggggc agagtgctga cagatgaggg gcgcacctat tgacatttga ggggctgtcc 
     5821 acaggcagaa aatccagcat ttgcaagggt ttccgcccgt ttttcggcca ccgctaacct 
     5881 gtcttttaac ctgcttttaa accaatattt ataaaccttg tttttaacca gggctgcgcc 
     5941 ctgtgcgcgt gaccgcgcac gccgaagggg ggtgcccccc cttctcgaac cctcccggtc 
     6001 gagatcaatt ccgttttccg ctgcataacc ctgcttcggg gtcattatag cgattttttc 
     6061 ggtatatcca tcctttttcg cacgatatac aggattttgc caaagggttc gtgtagactt 
     6121 tccttggtgt atccaacggc gtcagccggg caggataggt gaagtaggcc cacccgcgag 
     6181 cgggtgttcc ttcttcactg tcccttattc gcacctggcg gtgctcaacg ggaatcctgc 
     6241 tctgcgaggc tggccggcta ccgccggcgt aacagatgag ggcaagcgga tggctgatga 
     6301 aaccaagcca accaggaagg gcagcccacc tatcatcatg g 
//
