# Supplementary material for: MISSA 2.0: an updated synthetic biology toolbox for assembly of orthogonal CRISPR/Cas systems
Source: Sci Rep. 2017 Feb 3;7:41993. doi: 10.1038/srep41993 (PMC5290471; doi:10.1038/srep41993)
Supplement: Supplementary Dataset 3 [file srep41993-s4.zip › Donor system/Donor vectors-II/pVRG-Hyg.gb]

LOCUS       pVRG-Hyg                6345 bp    DNA     circular SYN  6-AUG-2015
SOURCE      
  ORGANISM  
COMMENT     This file is created by Vector NTI
            http://www.invitrogen.com/
FEATURES             Location/Qualifiers
     terminator      complement(942..985)
                     /invitrogen="2580000"
                     /vntifkey="43"
                     /label=rrnB-T1
     terminator      complement(1117..1144)
                     /invitrogen="2590000"
                     /vntifkey="43"
                     /label=rrnB-T2
     misc_feature    1230..1253
                     /vntifkey="21"
                     /label=SP6\primer
     primer_bind     1185..1208
                     /vntifkey="28"
                     /label=M13-47
     misc_recomb     1..34
                     /vntifkey="86"
                     /label=loxP
     misc_recomb     complement(1269..1393)
                     /vntifkey="86"
                     /label=attR2
     misc_recomb     3622..3746
                     /vntifkey="86"
                     /label=attR1
     misc_feature    complement(3761..3782)
                     /vntifkey="21"
                     /label=T7
     primer_bind     complement(3806..3829)
                     /vntifkey="28"
                     /label=RV-M
     oriT            complement(6018..6339)
                     /vntifkey="104"
                     /label=oriT-RK2
     oriT            complement(5056..5373)
                     /vntifkey="104"
                     /label=oriT-F
     rep_origin      5386..6006
                     /vntifkey="33"
                     /label=oriV-RK2
     CDS             complement(3964..4947)
                     /vntifkey="4"
                     /label=pheS\Gly294
     CDS             271..804
                     /vntifkey="4"
                     /label=GmR
     CDS             2282..3307
                     /vntifkey="4"
                     /label=Hyg
     promoter        1465..2247
                     /vntifkey="29"
                     /label=2x35S\promoter
     terminator      3347..3549
                     /vntifkey="43"
                     /label=35S\terminator
BASE COUNT     1568 a      1622 c      1637 g      1518 t 
ORIGIN
        1 ataacttcgt atagcataca ttatacgaag ttatgtcgaa caccgtggaa acggatgaag 
       61 gcacgaaccc agttgacata agcctgttcg gttcgtaaac tgtaatgcaa gtagcgtatg 
      121 cgctcacgca actggtccag aaccttgacc gaacgcagcg gtggtaacgg cgcagtggcg 
      181 gttttcatgg cttgttatga ctgttttttt gtacagtcta tgcctcgggc atccaagcag 
      241 caagcgcgtt acgccgtggg tcgatgtttg atgttatgga gcagcaacga tgttacgcag 
      301 cagggcagtc gccctaaaac aaagttaggt ggctcaagta tgggcatcat tcgcacatgt 
      361 aggctcggcc ctgaccaagt caaatccatg cgggctgctc ttgatctttt cggtcgtgag 
      421 ttcggagacg tagccaccta ctcccaacat cagccggact ccgattacct cgggaacttg 
      481 ctccgtagta agacattcat cgcgcttgct gccttcgacc aagaagcggt tgttggcgct 
      541 ctcgcggctt acgttctgcc caggtttgag cagccgcgta gtgagatcta tatctatgat 
      601 ctcgcagtct ccggcgagca ccggaggcag ggcattgcca ccgcgctcat caatctcctc 
      661 aagcatgagg ccaacgcgct tggtgcttat gtgatctacg tgcaagcaga ttacggtgac 
      721 gatcccgcag tggctctcta tacaaagttg ggcatacggg aagaagtgat gcactttgat 
      781 atcgacccaa gtaccgccac ctaacaattc gttcaagccg agatcggctt cccggccgcg 
      841 gagttgttcg gtaaattgtc acaacgccgc agaatcgact ctagcatgga tctcggggac 
      901 gtctaactac taagcgagag tagggaactg ccaggcatca aataaaacga aaggctcagt 
      961 cggaagactg ggcctttcgt tttatctgtt gtttgtcggt gaacgctctc ctgagtagga 
     1021 caaatccgcc gggagcggat ttgaacgttg tgaagcaacg gcccggaggg tggcgggcag 
     1081 gacgcccgcc ataaactgcc aggcatcaaa ctaagcagaa ggccatcctg acggatggcc 
     1141 tttttgcgtt tctacaaact cttcctgtta gttagttact taagcgccag ggttttccca 
     1201 gtcacgacgt tgtaaaacga cggccagtgc atacgattta ggtgacacta tagaagggcc 
     1261 ccatcgacca tagtgactgg atatgttgtg ttttacagta ttatgtagtc tgttttttat 
     1321 gcaaaatcta atttaatata ttgatattta tatcatttta cgtttctcgt tcagctttct 
     1381 tgtacaaagt ggttcgataa ttcttaatta acgactttag gtccaagctt gaggcggttt 
     1441 gcgtattggc tagagcagct tgccaacatg gtggagcacg acactctcgt ctactccaag 
     1501 aatatcaaag atacagtctc agaagaccaa agggctattg agacttttca acaaagggta 
     1561 atatcgggaa acctcctcgg attccattgc ccagctatct gtcacttcat caaaaggaca 
     1621 gtagaaaagg aaggtggcac ctacaaatgc catcattgcg ataaaggaaa ggctatcgtt 
     1681 caagatgcct ctgccgacag tggtcccaaa gatggacccc cacccacgag gagcatcgtg 
     1741 gaaaaagaag acgttccaac cacgtcttca aagcaagtgg attgatgtga acatggtgga 
     1801 gcacgacact ctcgtctact ccaagaatat caaagataca gtctcagaag accaaagggc 
     1861 tattgagact tttcaacaaa gggtaatatc gggaaacctc ctcggattcc attgcccagc 
     1921 tatctgtcac ttcatcaaaa ggacagtaga aaaggaaggt ggcacctaca aatgccatca 
     1981 ttgcgataaa ggaaaggcta tcgttcaaga tgcctctgcc gacagtggtc ccaaagatgg 
     2041 acccccaccc acgaggagca tcgtggaaaa agaagacgtt ccaaccacgt cttcaaagca 
     2101 agtggattga tgtgatatct ccactgacgt aagggatgac gcacaatccc actatccttc 
     2161 gcaagaccct tcctctatat aaggaagttc atttcatttg gagaggacac gctgaaatca 
     2221 ccagtctctc tctacaaatc tatctctctc gagctttcgc agatccgggg ggcaatgaga 
     2281 tatgaaaaag cctgaactca ccgcgacgtc tgtcgagaag tttctgatcg aaaagttcga 
     2341 cagcgtctcc gacctgatgc agctctcgga gggcgaagaa tctcgtgctt tcagcttcga 
     2401 tgtaggaggg cgtggatatg tcctgcgggt aaatagctgc gccgatggtt tctacaaaga 
     2461 tcgttatgtt tatcggcact ttgcatcggc cgcgctcccg attccggaag tgcttgacat 
     2521 tggggagttt agcgagagcc tgacctattg catctcccgc cgttcacagg gtgtcacgtt 
     2581 gcaagacctg cctgaaaccg aactgcccgc tgttctacaa ccggtcgcgg aggctatgga 
     2641 tgcgatcgct gcggccgatc ttagccagac gagcgggttc ggcccattcg gaccgcaagg 
     2701 aatcggtcaa tacactacat ggcgtgattt catatgcgcg attgctgatc cccatgtgta 
     2761 tcactggcaa actgtgatgg acgacaccgt cagtgcgtcc gtcgcgcagg ctctcgatga 
     2821 gctgatgctt tgggccgagg actgccccga agtccggcac ctcgtgcacg cggatttcgg 
     2881 ctccaacaat gtcctgacgg acaatggccg cataacagcg gtcattgact ggagcgaggc 
     2941 gatgttcggg gattcccaat acgaggtcgc caacatcttc ttctggaggc cgtggttggc 
     3001 ttgtatggag cagcagacgc gctacttcga gcggaggcat ccggagcttg caggatcgcc 
     3061 acgactccgg gcgtatatgc tccgcattgg tcttgaccaa ctctatcaga gcttggttga 
     3121 cggcaatttc gatgatgcag cttgggcgca gggtcgatgc gacgcaatcg tccgatccgg 
     3181 agccgggact gtcgggcgta cacaaatcgc ccgcagaagc gcggccgtct ggaccgatgg 
     3241 ctgtgtagaa gtactcgccg atagtggaaa ccgacgcccc agcactcgtc cgagggcaaa 
     3301 gaaatagagt agatgccgac cgggatctgt cgatcgacaa gctcgagttt ctccataata 
     3361 atgtgtgagt agttcccaga taagggaatt agggttccta tagggtttcg ctcatgtgtt 
     3421 gagcatataa gaaaccctta gtatgtattt gtatttgtaa aatacttcta tcaataaaat 
     3481 ttctaattcc taaaaccaaa atccagtact aaaatccaga tcccccgaat taattcggcg 
     3541 ttaattcagt acattaaaaa cgtccgcaat gtgttattaa gttgtcgaat tcgacctaaa 
     3601 gtcggcgcgc caagctatca aacaagtttg tacaaaaaag ctgaacgaga aacgtaaaat 
     3661 gatataaata tcaatatatt aaattagatt ttgcataaaa aacagactac ataatactgt 
     3721 aaaacacaac atatccagtc actatggcgg ccggctgcag gccctatagt gagtcgtatt 
     3781 accgtaatca tggtcatagc tgtttcctgt gtgaaattgt tatccgctct catggcggcc 
     3841 gcatcgatcc cccaacttcc aggcccgcca tagtgatttg atttgccagc gcatcgctat 
     3901 caatcgccgg gttcacccat tcgcgtaacc acagttcact gaatttcata atctattcct 
     3961 gccttattta aactgtttga ggaaacgcag atcgttttcg aagaatgaac gcaggtcggt 
     4021 gacgccgtaa cgcaacatag tcagacgctc catccccatc ccgaagccga aaccagagta 
     4081 aacttccggg tcgatgccaa cgttacgcaa cacgttcgga tgcaccatcc cgcagcccag 
     4141 cacttccagc catttaccgt ttttacccat gacatccact tccgcagaag gttcggtaaa 
     4201 cgggaagtag gaaggacgga agcgaatctg caaatcttcc tcaaagaagt tacgcaggaa 
     4261 gtcgtgcagc gtgcctttca ggttggtaaa gctgatgttg gtatcaacaa tcagaccttc 
     4321 catctgatgg aacatcggcg tgtgagtctg gtcgtagtcg ttacgataaa cacggccagg 
     4381 cgcgatgata cgaatcggtg gctgctgggc tttcatggtg cggatctgta cgccagaggt 
     4441 ctgggtacgc agcaggcggg tagtgtcaaa ccagaaagtg tcgtggtcag cgcgcgccgg 
     4501 gtggtgacca ggaatgttca gagcatcgaa gttatgataa tcgtcttcga tttccggccc 
     4561 ggttgccacg gtaaagccaa gctcaccgaa gaaactttcg atacggtcga tggtacgggt 
     4621 aaccggatgc agaccgccgt tttcaatgcg acgacctggc agagagacat caatcgtttc 
     4681 cgccgccaga cgcgcattca gtgcagcgct ttccagttcc gctttacgcg cattcagcgc 
     4741 ctgctgaacc tgctctttcg cttcgttgat aaccgcacca gctgccggac gctcttctgg 
     4801 cggcagctca cgcagggtcg tcatctgaag ggttaagtgc ccttttttac ccaaatattc 
     4861 gacgcgcaca ttatctaacg cggcaacatc tgacgcctgg ctaatggccg ccttcgcact 
     4921 ggcaaccagt tctgcgagat gtgacatggt tttcctcatt gtgtcagtgg tgacactggt 
     4981 tcgttggact tagagcctat cccatcaggc tattttactt gccattttgg tccccgatac 
     5041 cgtcgagaca ctagaaggga cgcaccgcta gcagcgcccc tagcggtatc ctataaaaaa 
     5101 acacaccgcg ccgctagcag cacccctaat ataaaataat gttttttata aaaatagtca 
     5161 gtaccacccc tacaaaacgg tgtcggcgcg ttgttgtagc cgcgccgaca ccgctttttt 
     5221 aaatatcata aagagagtaa gagaaactaa tttttcataa cactctattt ataaagaaaa 
     5281 atcagcaaaa acttgttttt gcgtggggtg tggtgctttt ggtggtgaga accaccaacc 
     5341 tgttgagcct ttttgtggag tgggttaaat tatactagcg tcgagctggt tgccctcgcc 
     5401 gctgggctgg cggccgtcta tggccctgca aacgcgccag aaacgccgtc gaagccgtgt 
     5461 gcgagacacc gcggccggcc gccggcgttg tggatacctc gcggaaaact tggccctcac 
     5521 tgacagatga ggggcggacg ttgacacttg aggggccgac tcacccggcg cggcgttgac 
     5581 agatgagggg caggctcgat ttcggccggc gacgtggagc tggccagcct cgcaaatcgg 
     5641 cgaaaacgcc tgattttacg cgagtttccc acagatgatg tggacaagcc tggggataag 
     5701 tgccctgcgg tattgacact tgaggggcgc gactactgac agatgagggg cgcgatcctt 
     5761 gacacttgag gggcagagtg ctgacagatg aggggcgcac ctattgacat ttgaggggct 
     5821 gtccacaggc agaaaatcca gcatttgcaa gggtttccgc ccgtttttcg gccaccgcta 
     5881 acctgtcttt taacctgctt ttaaaccaat atttataaac cttgttttta accagggctg 
     5941 cgccctgtgc gcgtgaccgc gcacgccgaa ggggggtgcc cccccttctc gaaccctccc 
     6001 ggtcgagatc aattccgttt tccgctgcat aaccctgctt cggggtcatt atagcgattt 
     6061 tttcggtata tccatccttt ttcgcacgat atacaggatt ttgccaaagg gttcgtgtag 
     6121 actttccttg gtgtatccaa cggcgtcagc cgggcaggat aggtgaagta ggcccacccg 
     6181 cgagcgggtg ttccttcttc actgtccctt attcgcacct ggcggtgctc aacgggaatc 
     6241 ctgctctgcg aggctggccg gctaccgccg gcgtaacaga tgagggcaag cggatggctg 
     6301 atgaaaccaa gccaaccagg aagggcagcc cacctatcat catgg 
//
