# Supplementary material for: MISSA 2.0: an updated synthetic biology toolbox for assembly of orthogonal CRISPR/Cas systems
Source: Sci Rep. 2017 Feb 3;7:41993. doi: 10.1038/srep41993 (PMC5290471; doi:10.1038/srep41993)
Supplement: Supplementary Dataset 3 [file srep41993-s4.zip › Donor system/Donor vectors-III for GOI/pLC2-RCAR11@pABA61.gb]

LOCUS       pLC2-RCAR11@pABA        6545 bp    DNA     circular SYN  8-AUG-2015
SOURCE      
  ORGANISM  
COMMENT     This file is created by Vector NTI
            http://www.invitrogen.com/
FEATURES             Location/Qualifiers
     terminator      complement(1007..1050)
                     /invitrogen="2580000"
                     /vntifkey="43"
                     /label=rrnB-T1
     terminator      complement(1182..1209)
                     /invitrogen="2590000"
                     /vntifkey="43"
                     /label=rrnB-T2
     misc_feature    1295..1318
                     /vntifkey="21"
                     /label=SP6
     primer_bind     1250..1273
                     /vntifkey="28"
                     /label=M13-47
     misc_feature    complement(4164..4185)
                     /vntifkey="21"
                     /label=T7
     primer_bind     complement(4209..4232)
                     /vntifkey="28"
                     /label=RV-M
     misc_recomb     1..34
                     /vntifkey="86"
                     /label=loxP
     rep_origin      5789..6210
                     /vntifkey="33"
                     /label=oriR6k��
     oriT            complement(6218..6539)
                     /vntifkey="104"
                     /label=oriT-RK2
     CDS             complement(4367..5350)
                     /vntifkey="4"
                     /label=pheS\Gly294
     oriT            complement(5459..5776)
                     /vntifkey="104"
                     /label=oriT-F
     misc_recomb     1327..1426
                     /invitrogen="2670000"
                     /vntifkey="86"
                     /label=attL1
     misc_recomb     complement(4050..4149)
                     /invitrogen="2680000"
                     /vntifkey="86"
                     /label=attL2
     CDS             146..805
                     /vntifkey="4"
                     /label=CmR
     terminator      3754..4018
                     /vntifkey="43"
                     /label=Noster
     promoter        1462..3168
                     /vntifkey="29"
                     /label=GC1\promoter
     CDS             3174..3749
                     /vntifkey="4"
                     /label=RCAR11
BASE COUNT     1806 a      1442 c      1465 g      1832 t 
ORIGIN
        1 ataacttcgt atagcataca ttatacgaag ttatgtcgat tacgcattag gcacccccag 
       61 gctttacact ttatgcttcc ggctcgtata atgtgtggat tttgagttag gatcgtcgag 
      121 attttcagga gctaaggaag ctaaaatgga gaaaaaaatc actggatata ccaccgttga 
      181 tatatcccaa tggcatcgta aagaacattt tgaggcattt cagtcagttg ctcaatgtac 
      241 ctataaccag accgttcagc tggatattac ggccttttta aagaccgtaa agaaaagtaa 
      301 gcacaagttt tatccggcct ttattcacat tcttgcccgc ctgatgaatg ctcatccgga 
      361 gttccgtatg gcaatgaaag acggtgagct ggtgatatgg gatagtgttc acccttgtta 
      421 caccgttttc catgagcaaa ctgaaacgtt ttcatcgctc tggagtgaat accacgacga 
      481 tttccggcag tttctacaca tatattcgca agatgtggcg tgttacggtg aaaacctggc 
      541 ctatttccct aaagggttta ttgagaatat gtttttcgtc tcagccaatc cctgggtgag 
      601 tttcaccagt tttgatttaa acgtggccaa tatggacaac ttcttcgccc ccgttttcac 
      661 aatgggcaaa tattatacgc aaggcgacaa ggtgctgatg ccgctggcga ttcaggttca 
      721 tcatgccgtt tgtgatggct tccatgtcgg cagaatgctt aatgaattac aacagtactg 
      781 cgatgagtgg cagggcgggg cgtaattttt ttaaggcagt tattggtgcg atcctctagc 
      841 tagaaattcg ttcaagccga cgccgcttcg cggcgcggct taactcaagc gttagatgca 
      901 ctaagcacat aattgctcac agccaaacta tcaggacggt cgactctagc atggatctcg 
      961 gggacgtcta actactaagc gagagtaggg aactgccagg catcaaataa aacgaaaggc 
     1021 tcagtcggaa gactgggcct ttcgttttat ctgttgtttg tcggtgaacg ctctcctgag 
     1081 taggacaaat ccgccgggag cggatttgaa cgttgtgaag caacggcccg gagggtggcg 
     1141 ggcaggacgc ccgccataaa ctgccaggca tcaaactaag cagaaggcca tcctgacgga 
     1201 tggccttttt gcgtttctac aaactcttcc tgttagttag ttacttaagc gccagggttt 
     1261 tcccagtcac gacgttgtaa aacgacggcc agtgcatacg atttaggtga cactatagaa 
     1321 gggccccaaa taatgatttt attttgactg atagtgacct gttcgttgca acaaattgat 
     1381 aagcaatgct tttttataat gccaactttg tacaaaaaag caggcttttt aattaacgac 
     1441 tttaggtcca agcttgcatg cattcagtaa cccgatgctc ctgctcttcc tcaagacctt 
     1501 ccttgattcg ccgccggtat gttctccgtc tgtggtagcg cctttggaac actctaccaa 
     1561 cgccgccatg aaaggatctc tcatggccgc aggggacgtg ttcttcttac atctggtgtt 
     1621 agggctatgg ttactccagt gaggagggag aggcaagagg ttgcttaatg attcgttttt 
     1681 ccggtgatac gagaactctt taggtttacc gggaagcttt tcccatgaaa atgggatgcc 
     1741 aagtggatgg agaggagttg ccggagagtt gccggagaat aggagggaat tggaggagga 
     1801 ggaagagagt gatcgccggg ttgaaatgtt aaccgtcgag gagaatttga ccgagttgga 
     1861 tcgtctagta ggtacaattc gggtccttgg cgaagtatcc attcaaaata gtgtttagtt 
     1921 ttggacttga gaacttgttg tctctttgat ctcttttata taaaactttg gacgtgtagg 
     1981 acaaacttgt caacataaga aacaaaatgg ttgcaacaga gaggatgaat ttataagttt 
     2041 tcaacaccgc ttttcttatt agacggacaa caatctatag tggagtaaat ttttattttt 
     2101 ggtaaaatgg ttagtgaatt caaatatcta aattttgtga ctcactaaca ttaacaaata 
     2161 tgcataagac ataaaaaaaa gaaagaataa ttcttatgaa acaagaaaaa aaacctatac 
     2221 aatcaatctt taggaattga cgatgtagaa ttgtagatga taaattttct caaatataga 
     2281 tgggcctaat gaagggtgcc gcttattgga tctgacccat tttgaggaca ttaatatttt 
     2341 cattggttat aagcctttta atcaaaattg tcattaaatt gatgtctccc tctcgggtca 
     2401 ttttcctttc tccctcacaa ttaatgtaga ctttagcaat ttgcacgctg tgctttgtct 
     2461 ttatatttag taacacaaac attttgactt gtcttgtaga gtttttctct tttatttttc 
     2521 tatccaatat gaaaactaaa agtgttctcg tatacatata ttaaaattaa agaaacctat 
     2581 gaaaacacca atacaaatgc gatattgttt tcagttcgac gtttcatgtt tgttagaaaa 
     2641 tttctaatga cgtttgtata aaatagacaa ttaaacgcca aacactacat ctgtgttttc 
     2701 gaacaatatt gcgtctgcgt ttccttcatc tatctctctc agtgtcacaa tgtctgaact 
     2761 aagagacagc tgtaaactat cattaagaca taaactacca aagtatcaag ctaatgtaaa 
     2821 aattactctc atttccacgt aacaaattga gttagcttaa gatattagtg aaactaggtt 
     2881 tgaattttct tcttcttctt ccatgcatcc tccgaaaaaa gggaaccaat caaaactgtt 
     2941 tgcatatcaa actccaacac tttacagcaa atgcaatcta taatctgtga tttatccaat 
     3001 aaaaacctgt gatttatgtt tggctccagc gatgaaagtc tatgcatgtg atctctatcc 
     3061 aacatgagta attgttcaga aaataaaaag tagctgaaat gtatctatat aaagaatcat 
     3121 ccacaagtac tattttcaca cactacttca aaatcactac tcaagaaatc tagatgcctt 
     3181 cggagttaac accagaagaa cgatcggaac taaaaaactc aatcgccgag ttccacacat 
     3241 accaactcga tccaggaagc tgttcatcac tccacgcgca acgaatccac gcgcctccgg 
     3301 aactcgtctg gtcaatcgta cgacgattcg acaaaccaca aacatacaaa cacttcatca 
     3361 aatcctgctc cgtcgaacaa aacttcgaga tgcgcgtcgg atgcacgcgc gacgtgatcg 
     3421 tcatcagtgg attaccggcg aacacatcaa cggaaagact cgatatactc gacgacgaac 
     3481 ggagagttac cggattcagt atcatcggag gcgaacatag gctgacgaat tacaaatccg 
     3541 ttacgacggt gcatcggttc gagaaagaga atcggatctg gacggtggtt ttggaatctt 
     3601 acgtcgttga tatgccggaa ggtaactcgg aggatgatac tcgtatgttt gctgatacgg 
     3661 ttgtgaagct taatttgcag aaactcgcga cggttgctga agctatggct cgtaactccg 
     3721 gtgacggaag tggttctcag gtgacgtgag ctcgaatttc cccgatcgtt caaacatttg 
     3781 gcaataaagt ttcttaagat tgaatcctgt tgccggtctt gcgatgatta tcatataatt 
     3841 tctgttgaat tacgttaagc atgtaataat taacatgtaa tgcatgacgt tatttatgag 
     3901 atgggttttt atgattagag tcccgcaatt atacatttaa tacgcgatag aaaacaaaat 
     3961 atagcgcgca aactaggata aattatcgcg cgcggtgtca tctatgttac tagatcggga 
     4021 attcgaccta aagtcggcgc gccagctaga cccagctttc ttgtacaaag ttggcattat 
     4081 aagaaagcat tgcttatcaa tttgttgcaa cgaacaggtc actatcagtc aaaataaaat 
     4141 cattatttgc catccagctg caggccctat agtgagtcgt attaccgtaa tcatggtcat 
     4201 agctgtttcc tgtgtgaaat tgttatccgc tctcatggcg gccgcatcga tcccccaact 
     4261 tccaggcccg ccatagtgat ttgatttgcc agcgcatcgc tatcaatcgc cgggttcacc 
     4321 cattcgcgta accacagttc actgaatttc ataatctatt cctgccttat ttaaactgtt 
     4381 tgaggaaacg cagatcgttt tcgaagaatg aacgcaggtc ggtgacgccg taacgcaaca 
     4441 tagtcagacg ctccatcccc atcccgaagc cgaaaccaga gtaaacttcc gggtcgatgc 
     4501 caacgttacg caacacgttc ggatgcacca tcccgcagcc cagcacttcc agccatttac 
     4561 cgtttttacc catgacatcc acttccgcag aaggttcggt aaacgggaag taggaaggac 
     4621 ggaagcgaat ctgcaaatct tcctcaaaga agttacgcag gaagtcgtgc agcgtgcctt 
     4681 tcaggttggt aaagctgatg ttggtatcaa caatcagacc ttccatctga tggaacatcg 
     4741 gcgtgtgagt ctggtcgtag tcgttacgat aaacacggcc aggcgcgatg atacgaatcg 
     4801 gtggctgctg ggctttcatg gtgcggatct gtacgccaga ggtctgggta cgcagcaggc 
     4861 gggtagtgtc aaaccagaaa gtgtcgtggt cagcgcgcgc cgggtggtga ccaggaatgt 
     4921 tcagagcatc gaagttatga taatcgtctt cgatttccgg cccggttgcc acggtaaagc 
     4981 caagctcacc gaagaaactt tcgatacggt cgatggtacg ggtaaccgga tgcagaccgc 
     5041 cgttttcaat gcgacgacct ggcagagaga catcaatcgt ttccgccgcc agacgcgcat 
     5101 tcagtgcagc gctttccagt tccgctttac gcgcattcag cgcctgctga acctgctctt 
     5161 tcgcttcgtt gataaccgca ccagctgccg gacgctcttc tggcggcagc tcacgcaggg 
     5221 tcgtcatctg aagggttaag tgcccttttt tacccaaata ttcgacgcgc acattatcta 
     5281 acgcggcaac atctgacgcc tggctaatgg ccgccttcgc actggcaacc agttctgcga 
     5341 gatgtgacat ggttttcctc attgtgtcag tggtgacact ggttcgttgg acttagagcc 
     5401 tatcccatca ggctatttta cttgccattt tggtccccga taccgtcgag acactagaag 
     5461 ggacgcaccg ctagcagcgc ccctagcggt atcctataaa aaaacacacc gcgccgctag 
     5521 cagcacccct aatataaaat aatgtttttt ataaaaatag tcagtaccac ccctacaaaa 
     5581 cggtgtcggc gcgttgttgt agccgcgccg acaccgcttt tttaaatatc ataaagagag 
     5641 taagagaaac taatttttca taacactcta tttataaaga aaaatcagca aaaacttgtt 
     5701 tttgcgtggg gtgtggtgct tttggtggtg agaaccacca acctgttgag cctttttgtg 
     5761 gagtgggtta aattatacta gcgtcgagcc catgtcagcc gttaagtgtt cctgtgtcac 
     5821 tcaaaattgc tttgagaggc tctaagggct tctcagtgcg ttacatccct ggcttgttgt 
     5881 ccacaaccgt taaaccttaa aagctagaaa agccttatat attctttttt ttcttataaa 
     5941 acttaaaacc ttagaggcta tttaagttgc tgatttatat taattttatt gttcaaacat 
     6001 gagagcttag tacgtgaaac atgagagctt agtacgttag ccatgagagc ttagtacgtt 
     6061 agccatgagg gtttagttcg ttaaacatga gagcttagta cgttaaacat gagagcttag 
     6121 tacgtgaaac atgagagctt agtacgtact atcaacaggt tgaactgctg atcttcagat 
     6181 cctctacgcc ggacgcatcg tggccggatc aattccgttt tccgctgcat aaccctgctt 
     6241 cggggtcatt atagcgattt tttcggtata tccatccttt ttcgcacgat atacaggatt 
     6301 ttgccaaagg gttcgtgtag actttccttg gtgtatccaa cggcgtcagc cgggcaggat 
     6361 aggtgaagta ggcccacccg cgagcgggtg ttccttcttc actgtccctt attcgcacct 
     6421 ggcggtgctc aacgggaatc ctgctctgcg aggctggccg gctaccgccg gcgtaacaga 
     6481 tgagggcaag cggatggctg atgaaaccaa gccaaccagg aagggcagcc cacctatcat 
     6541 catgg 
//
