# Supplementary material for: MISSA 2.0: an updated synthetic biology toolbox for assembly of orthogonal CRISPR/Cas systems
Source: Sci Rep. 2017 Feb 3;7:41993. doi: 10.1038/srep41993 (PMC5290471; doi:10.1038/srep41993)
Supplement: Supplementary Dataset 3 [file srep41993-s4.zip › Donor system/Donor vectors-III for GOI/pRG2-CBF3@pABA61.gb]

LOCUS       pRG2-CBF3@pABA61        5599 bp    DNA     circular SYN  8-AUG-2015
SOURCE      
  ORGANISM  
COMMENT     This file is created by Vector NTI
            http://www.invitrogen.com/
FEATURES             Location/Qualifiers
     terminator      complement(942..985)
                     /invitrogen="2580000"
                     /vntifkey="43"
                     /label=rrnB-T1
     terminator      complement(1117..1144)
                     /invitrogen="2590000"
                     /vntifkey="43"
                     /label=rrnB-T2
     misc_feature    1230..1253
                     /vntifkey="21"
                     /label=SP6\primer
     primer_bind     1185..1208
                     /vntifkey="28"
                     /label=M13-47
     misc_feature    complement(3218..3239)
                     /vntifkey="21"
                     /label=T7\primer
     primer_bind     complement(3263..3286)
                     /vntifkey="28"
                     /label=RV-M
     misc_recomb     1..34
                     /vntifkey="86"
                     /label=loxP
     oriT            complement(4513..4830)
                     /vntifkey="104"
                     /label=oriT-F
     rep_origin      4843..5264
                     /vntifkey="33"
                     /label=oriR6k��
     oriT            complement(5272..5593)
                     /vntifkey="104"
                     /label=oriT-RK2
     misc_recomb     complement(1269..1393)
                     /vntifkey="86"
                     /label=attR2
     misc_recomb     3079..3203
                     /vntifkey="86"
                     /label=attR1
     CDS             complement(3421..4404)
                     /vntifkey="4"
                     /label=pheS\Gly294
     CDS             271..804
                     /vntifkey="4"
                     /label=GmR
     polyA_signal    2789..3041
                     /vntifkey="25"
                     /label=Noster
     CDS             2114..2764
                     /vntifkey="4"
                     /label=CBF3/DREB1A
     promoter        1431..2085
                     /vntifkey="29"
                     /label=RD29A\promoter
BASE COUNT     1499 a      1283 c      1328 g      1489 t 
ORIGIN
        1 ataacttcgt atagcataca ttatacgaag ttatgtcgaa caccgtggaa acggatgaag 
       61 gcacgaaccc agttgacata agcctgttcg gttcgtaaac tgtaatgcaa gtagcgtatg 
      121 cgctcacgca actggtccag aaccttgacc gaacgcagcg gtggtaacgg cgcagtggcg 
      181 gttttcatgg cttgttatga ctgttttttt gtacagtcta tgcctcgggc atccaagcag 
      241 caagcgcgtt acgccgtggg tcgatgtttg atgttatgga gcagcaacga tgttacgcag 
      301 cagggcagtc gccctaaaac aaagttaggt ggctcaagta tgggcatcat tcgcacatgt 
      361 aggctcggcc ctgaccaagt caaatccatg cgggctgctc ttgatctttt cggtcgtgag 
      421 ttcggagacg tagccaccta ctcccaacat cagccggact ccgattacct cgggaacttg 
      481 ctccgtagta agacattcat cgcgcttgct gccttcgacc aagaagcggt tgttggcgct 
      541 ctcgcggctt acgttctgcc caggtttgag cagccgcgta gtgagatcta tatctatgat 
      601 ctcgcagtct ccggcgagca ccggaggcag ggcattgcca ccgcgctcat caatctcctc 
      661 aagcatgagg ccaacgcgct tggtgcttat gtgatctacg tgcaagcaga ttacggtgac 
      721 gatcccgcag tggctctcta tacaaagttg ggcatacggg aagaagtgat gcactttgat 
      781 attgacccaa gtaccgccac ctaacaattc gttcaagccg agatcggctt cccggcggcg 
      841 gagttgttcg gtaaattgtc acaacgccgc agaatcgact ctagcatgga tctcggggac 
      901 gtctaactac taagcgagag tagggaactg ccaggcatca aataaaacga aaggctcagt 
      961 cggaagactg ggcctttcgt tttatctgtt gtttgtcggt gaacgctctc ctgagtagga 
     1021 caaatccgcc gggagcggat ttgaacgttg tgaagcaacg gcccggaggg tggcgggcag 
     1081 gacgcccgcc ataaactgcc aggcatcaaa ctaagcagaa ggccatcctg acggatggcc 
     1141 tttttgcgtt tctacaaact cttcctgtta gttagttact taagcgccag ggttttccca 
     1201 gtcacgacgt tgtaaaacga cggccagtgc atacgattta ggtgacacta tagaagggcc 
     1261 ccatcgacca tagtgactgg atatgttgtg ttttacagta ttatgtagtc tgttttttat 
     1321 gcaaaatcta atttaatata ttgatattta tatcatttta cgtttctcgt tcagctttct 
     1381 tgtacaaagt ggttcgataa ttcttaatta acgactttag gtccaagctt ggtgaattaa 
     1441 gaggagagag gaggtaaaca ttttcttcta ttttttcata ttttcaggat aaattattgt 
     1501 aaaagtttac aagatttcca tttgactagt gtaaatgagg aatattctct agtaagatca 
     1561 ttatttcatc tacttctttt atcttctacc agtagaggaa taaacaatat ttagctcctt 
     1621 tgtaaataca aattaatttt cgttcttgac atcattcaat tttaatttta cgtataaaat 
     1681 aaaagatcat acctattaga acgattaagg agaaatacaa ttcgaatgag aaggatgtgc 
     1741 cgtttgttat aataaacagc cacacgacgt aaacgtaaaa tgaccacatg atgggccaat 
     1801 agacatggac cgactactaa taatagtaag ttacatttta ggatggaata aatatcatac 
     1861 cgacatcagt ttgaaagaaa agggaaaaaa agaaaaaata aataaaagat atactaccga 
     1921 catgagttcc aaaaagcaaa aaaaaagatc aagccgacac agacacgcgt agagagcaaa 
     1981 atgactttga cgtcacacca cgaaaacaga cgcttcatac gtgtcccttt atctctctca 
     2041 gtctctctat aaacttagtg agaccctcct ctgttttact cacaatctag aaactcgagt 
     2101 tcccaccgga tccatgaact cattttctgc tttttctgaa atgtttggct ccgattacga 
     2161 gtcttcggtt tcctcaggcg gtgattatat tccgacgctt gcgagcagct gccccaagaa 
     2221 accggcgggt cgtaagaagt ttcgtgagac tcgtcaccca atatacagag gagttcgtcg 
     2281 gagaaactcc ggtaagtggg tttgtgaggt tagagaacca aacaagaaaa caaggatttg 
     2341 gctcggaaca tttcaaaccg ctgagatggc agctcgagct cacgacgttg ccgctttagc 
     2401 ccttcgtggc cgatcagcct gtctcaattt cgctgactcg gcttggagac tccgaatccc 
     2461 ggaatcaact tgcgctaagg acatccaaaa ggcggcggct gaagctgcgt tggcgtttca 
     2521 ggatgagatg tgtgatgcga cgacggatca tggcttcgac atggaggaga cgttggtgga 
     2581 ggctatttac acggcggaac agagcgaaaa tgcgttttat atgcacgatg aggcgatgtt 
     2641 tgagatgccg agtttgttgg ctaatatggc agaagggatg cttttgccgc ttccgtccgt 
     2701 acagtggaat cataatcatg aagtcgacgg cgatgatgac gacgtatcgt tatggagtta 
     2761 ttaaggtacc cggagctcga atttccccga tcgttcaaac atttggcaat aaagtttctt 
     2821 aagattgaat cctgttgccg gtcttgcgat gattatcata taatttctgt tgaattacgt 
     2881 taagcatgta ataattaaca tgtaatgcat gacgttattt atgagatggg tttttatgat 
     2941 tagagtcccg caattataca tttaatacgc gatagaaaac aaaatatagc gcgcaaacta 
     3001 ggataaatta tcgcgcgcgg tgtcatctat gttactagat cgggaattcg acctaaagtc 
     3061 ggcgcgccaa gctatcaaac aagtttgtac aaaaaagctg aacgagaaac gtaaaatgat 
     3121 ataaatatca atatattaaa ttagattttg cataaaaaac agactacata atactgtaaa 
     3181 acacaacata tccagtcact atggcggccg gctgcaggcc ctatagtgag tcgtattacc 
     3241 gtaatcatgg tcatagctgt ttcctgtgtg aaattgttat ccgctctcat ggcggccgca 
     3301 tcgatccccc aacttccagg cccgccatag tgatttgatt tgccagcgca tcgctatcaa 
     3361 tcgccgggtt cacccattcg cgtaaccaca gttcactgaa tttcataatc tattcctgcc 
     3421 ttatttaaac tgtttgagga aacgcagatc gttttcgaag aatgaacgca ggtcggtgac 
     3481 gccgtaacgc aacatagtca gacgctccat ccccatcccg aagccgaaac cagagtaaac 
     3541 ttccgggtcg atgccaacgt tacgcaacac gttcggatgc accatcccgc agcccagcac 
     3601 ttccagccat ttaccgtttt tacccatgac atccacttcc gcagaaggtt cggtaaacgg 
     3661 gaagtaggaa ggacggaagc gaatctgcaa atcttcctca aagaagttac gcaggaagtc 
     3721 gtgcagcgtg cctttcaggt tggtaaagct gatgttggta tcaacaatca gaccttccat 
     3781 ctgatggaac atcggcgtgt gagtctggtc gtagtcgtta cgataaacac ggccaggcgc 
     3841 gatgatacga atcggtggct gctgggcttt catggtgcgg atctgtacgc cagaggtctg 
     3901 ggtacgcagc aggcgggtag tgtcaaacca gaaagtgtcg tggtcagcgc gcgccgggtg 
     3961 gtgaccagga atgttcagag catcgaagtt atgataatcg tcttcgattt ccggcccggt 
     4021 tgccacggta aagccaagct caccgaagaa actttcgata cggtcgatgg tacgggtaac 
     4081 cggatgcaga ccgccgtttt caatgcgacg acctggcaga gagacatcaa tcgtttccgc 
     4141 cgccagacgc gcattcagtg cagcgctttc cagttccgct ttacgcgcat tcagcgcctg 
     4201 ctgaacctgc tctttcgctt cgttgataac cgcaccagct gccggacgct cttctggcgg 
     4261 cagctcacgc agggtcgtca tctgaagggt taagtgccct tttttaccca aatattcgac 
     4321 gcgcacatta tctaacgcgg caacatctga cgcctggcta atggccgcct tcgcactggc 
     4381 aaccagttct gcgagatgtg acatggtttt cctcattgtg tcagtggtga cactggttcg 
     4441 ttggacttag agcctatccc atcaggctat tttacttgcc attttggtcc ccgataccgt 
     4501 cgagacacta gaagggacgc accgctagca gcgcccctag cggtatccta taaaaaaaca 
     4561 caccgcgccg ctagcagcac ccctaatata aaataatgtt ttttataaaa atagtcagta 
     4621 ccacccctac aaaacggtgt cggcgcgttg ttgtagccgc gccgacaccg cttttttaaa 
     4681 tatcataaag agagtaagag aaactaattt ttcataacac tctatttata aagaaaaatc 
     4741 agcaaaaact tgtttttgcg tggggtgtgg tgcttttggt ggtgagaacc accaacctgt 
     4801 tgagcctttt tgtggagtgg gttaaattat actagcgtcg agcccatgtc agccgttaag 
     4861 tgttcctgtg tcactcaaaa ttgctttgag aggctctaag ggcttctcag tgcgttacat 
     4921 ccctggcttg ttgtccacaa ccgttaaacc ttaaaagcta gaaaagcctt atatattctt 
     4981 ttttttctta taaaacttaa aaccttagag gctatttaag ttgctgattt atattaattt 
     5041 tattgttcaa acatgagagc ttagtacgtg aaacatgaga gcttagtacg ttagccatga 
     5101 gagcttagta cgttagccat gagggtttag ttcgttaaac atgagagctt agtacgttaa 
     5161 acatgagagc ttagtacgtg aaacatgaga gcttagtacg tactatcaac aggttgaact 
     5221 gctgatcttc agatcctcta cgccggacgc atcgtggccg gatcaattcc gttttccgct 
     5281 gcataaccct gcttcggggt cattatagcg attttttcgg tatatccatc ctttttcgca 
     5341 cgatatacag gattttgcca aagggttcgt gtagactttc cttggtgtat ccaacggcgt 
     5401 cagccgggca ggataggtga agtaggccca cccgcgagcg ggtgttcctt cttcactgtc 
     5461 ccttattcgc acctggcggt gctcaacggg aatcctgctc tgcgaggctg gccggctacc 
     5521 gccggcgtaa cagatgaggg caagcggatg gctgatgaaa ccaagccaac caggaagggc 
     5581 agcccaccta tcatcatgg 
//
