# Supplementary material for: MISSA 2.0: an updated synthetic biology toolbox for assembly of orthogonal CRISPR/Cas systems
Source: Sci Rep. 2017 Feb 3;7:41993. doi: 10.1038/srep41993 (PMC5290471; doi:10.1038/srep41993)
Supplement: Supplementary Dataset 3 [file srep41993-s4.zip › Donor system/Donor vectors-III for GOI/pRG2-NCED3@pABA61.gb]

LOCUS       pRG2-NCED3@pABA6        7035 bp    DNA     circular SYN  8-AUG-2015
SOURCE      
  ORGANISM  
COMMENT     This file is created by Vector NTI
            http://www.invitrogen.com/
FEATURES             Location/Qualifiers
     terminator      complement(942..985)
                     /invitrogen="2580000"
                     /vntifkey="43"
                     /label=rrnB-T1
     terminator      complement(1117..1144)
                     /invitrogen="2590000"
                     /vntifkey="43"
                     /label=rrnB-T2
     misc_feature    1230..1253
                     /vntifkey="21"
                     /label=SP6\primer
     primer_bind     1185..1208
                     /vntifkey="28"
                     /label=M13-47
     misc_feature    complement(4654..4675)
                     /vntifkey="21"
                     /label=T7\primer
     primer_bind     complement(4699..4722)
                     /vntifkey="28"
                     /label=RV-M
     misc_recomb     1..34
                     /vntifkey="86"
                     /label=loxP
     oriT            complement(5949..6266)
                     /vntifkey="104"
                     /label=oriT-F
     rep_origin      6279..6700
                     /vntifkey="33"
                     /label=oriR6k��
     oriT            complement(6708..7029)
                     /vntifkey="104"
                     /label=oriT-RK2
     misc_recomb     complement(1269..1393)
                     /vntifkey="86"
                     /label=attR2
     misc_recomb     4515..4639
                     /vntifkey="86"
                     /label=attR1
     CDS             complement(4857..5840)
                     /vntifkey="4"
                     /label=pheS\Gly294
     CDS             271..804
                     /vntifkey="4"
                     /label=GmR
     polyA_signal    4215..4479
                     /vntifkey="25"
                     /label=Noster
     CDS             2409..4208
                     /vntifkey="4"
                     /label=AtNCED3
     promoter        1431..2402
                     /vntifkey="30"
                     /label=RD29A\promoter
BASE COUNT     1927 a      1636 c      1620 g      1852 t 
ORIGIN
        1 ataacttcgt atagcataca ttatacgaag ttatgtcgaa caccgtggaa acggatgaag 
       61 gcacgaaccc agttgacata agcctgttcg gttcgtaaac tgtaatgcaa gtagcgtatg 
      121 cgctcacgca actggtccag aaccttgacc gaacgcagcg gtggtaacgg cgcagtggcg 
      181 gttttcatgg cttgttatga ctgttttttt gtacagtcta tgcctcgggc atccaagcag 
      241 caagcgcgtt acgccgtggg tcgatgtttg atgttatgga gcagcaacga tgttacgcag 
      301 cagggcagtc gccctaaaac aaagttaggt ggctcaagta tgggcatcat tcgcacatgt 
      361 aggctcggcc ctgaccaagt caaatccatg cgggctgctc ttgatctttt cggtcgtgag 
      421 ttcggagacg tagccaccta ctcccaacat cagccggact ccgattacct cgggaacttg 
      481 ctccgtagta agacattcat cgcgcttgct gccttcgacc aagaagcggt tgttggcgct 
      541 ctcgcggctt acgttctgcc caggtttgag cagccgcgta gtgagatcta tatctatgat 
      601 ctcgcagtct ccggcgagca ccggaggcag ggcattgcca ccgcgctcat caatctcctc 
      661 aagcatgagg ccaacgcgct tggtgcttat gtgatctacg tgcaagcaga ttacggtgac 
      721 gatcccgcag tggctctcta tacaaagttg ggcatacggg aagaagtgat gcactttgat 
      781 attgacccaa gtaccgccac ctaacaattc gttcaagccg agatcggctt cccggcggcg 
      841 gagttgttcg gtaaattgtc acaacgccgc agaatcgact ctagcatgga tctcggggac 
      901 gtctaactac taagcgagag tagggaactg ccaggcatca aataaaacga aaggctcagt 
      961 cggaagactg ggcctttcgt tttatctgtt gtttgtcggt gaacgctctc ctgagtagga 
     1021 caaatccgcc gggagcggat ttgaacgttg tgaagcaacg gcccggaggg tggcgggcag 
     1081 gacgcccgcc ataaactgcc aggcatcaaa ctaagcagaa ggccatcctg acggatggcc 
     1141 tttttgcgtt tctacaaact cttcctgtta gttagttact taagcgccag ggttttccca 
     1201 gtcacgacgt tgtaaaacga cggccagtgc atacgattta ggtgacacta tagaagggcc 
     1261 ccatcgacca tagtgactgg atatgttgtg ttttacagta ttatgtagtc tgttttttat 
     1321 gcaaaatcta atttaatata ttgatattta tatcatttta cgtttctcgt tcagctttct 
     1381 tgtacaaagt ggttcgataa ttcttaatta acgactttag gtccaagctt atggaggagc 
     1441 catagatgca attcaatcaa actgaaattt ctgcaagaat ctcaaacacg gagatctcaa 
     1501 agtttgaaag aaaatttatt tcttcgactc aaaacaaact tacgaaattt aggtagaact 
     1561 tatatacatt atattgtaat tttttgtaac aaaatgtttt tattattatt atagaatttt 
     1621 actggttaaa ttaaaaatga atagaaaagg tgaattaaga ggagagagga ggtaaacatt 
     1681 ttcttctatt ttttcatatt ttcaggataa attattgtaa aagtttacaa gatttccatt 
     1741 tgactagtgt aaatgaggaa tattctctag taagatcatt atttcatcta cttcttttat 
     1801 cttctaccag tagaggaata aacaatattt agctcctttg taaatacaaa ttaattttcg 
     1861 ttcttgacat cattcaattt taattttacg tataaaataa aagatcatac ctattagaac 
     1921 gattaaggag aaatacaatt cgaatgagaa ggatgtgccg tttgttataa taaacagcca 
     1981 cacgacgtaa acgtaaaatg accacatgat gggccaatag acatggaccg actactaata 
     2041 atagtaagtt acattttagg atggaataaa tatcataccg acatcagttt gaaagaaaag 
     2101 ggaaaaaaag aaaaaataaa taaaagatat actaccgaca tgagttccaa aaagcaaaaa 
     2161 aaaagatcaa gccgacacag acacgcgtag agagcaaaat gactttgacg tcacaccacg 
     2221 aaaacagacg cttcatacgt gtccctttat ctctctcagt ctctctataa acttagtgag 
     2281 accctcctct gttttactca caaatatgca aactagaaaa caatcatcag gaataaaggg 
     2341 tttgattact tctattggaa agaaaaaaat ctttggaaaa tggatcaaac agaggaacca 
     2401 ccggatccat ggcttctttc acggcaacgg ctgcggtttc tgggagatgg cttggtggca 
     2461 atcatactca gccgccatta tcgtcttctc aaagctccga cttgagttat tgtagctcct 
     2521 tacctatggc cagtcgtgtc acacgtaagc tcaatgtttc atctgcgctt cacactcctc 
     2581 cagctcttca tttccctaag caatcatcaa actctcccgc cattgttgtt aagcccaaag 
     2641 ccaaagaatc caacactaaa cagatgaatt tgttccagag agcggcggcg gcagcgttgg 
     2701 acgcggcgga gggtttcctt gtcagccacg agaagctaca cccgcttcct aaaacggctg 
     2761 atcctagtgt tcagatcgcc ggaaattttg ctccggtgaa tgaacagccc gtccggcgta 
     2821 atcttccggt ggtcggaaaa cttcccgatt ccatcaaagg agtgtatgtg cgcaacggag 
     2881 ctaacccact tcacgagccg gtgacaggtc accacttctt cgacggagac ggtatggttc 
     2941 acgccgtcaa attcgaacac ggttcagcta gctacgcttg ccggtttact cagactaacc 
     3001 ggtttgttca ggaacgtcaa ttgggtcgac cggttttccc caaagccatc ggtgagcttc 
     3061 acggccacac cggtattgcc cgactcatgc tattctacgc cagagctgca gccggtatag 
     3121 tcgacccggc acacggaacc ggtgtagcta acgccggttt ggtctatttc aatggccggt 
     3181 tattggctat gtcggaggat gatttacctt accaagttca gatcactccc aatggagatt 
     3241 taaaaaccgt tggtcggttc gattttgatg gacaattaga atccacaatg attgcccacc 
     3301 cgaaagtcga cccggaatcc ggtgaactct tcgctttaag ctacgacgtc gtttcaaagc 
     3361 cttacctaaa atacttccga ttctcaccgg acggaactaa atcaccggac gtcgagattc 
     3421 agcttgatca gccaacgatg atgcacgatt tcgcgattac agagaacttc gtcgtcgtac 
     3481 ctgaccagca agtcgttttc aagctgccgg agatgatccg cggtgggtct ccggtggttt 
     3541 acgacaagaa caaggtcgca agattcggga ttttagacaa atacgccgaa gattcatcga 
     3601 acattaagtg gattgatgct ccagattgct tctgcttcca tctctggaac gcttgggaag 
     3661 agccagaaac agatgaagtc gtcgtgatag ggtcctgtat gactccacca gactcaattt 
     3721 tcaacgagtc tgacgagaat ctcaagagtg tcctgtctga aatccgcctg aatctcaaaa 
     3781 ccggtgaatc aactcgccgt ccgatcatct ccaacgaaga tcaacaagtc aacctcgaag 
     3841 cagggatggt caacagaaac atgctcggcc gtaaaaccaa attcgcttac ttggctttag 
     3901 ccgagccgtg gcctaaagtc tcaggattcg ctaaagttga tctcactact ggagaagtta 
     3961 agaaacatct ttacggcgat aaccgttacg gaggagagcc tctgtttctc cccggagaag 
     4021 gaggagagga agacgaagga tacatcctct gtttcgttca cgacgagaag acatggaaat 
     4081 cggagttaca gatagttaac gccgttagct tagaggttga agcaacggtt aaacttccgt 
     4141 caagggttcc gtacggattt cacggtacat tcatcggagc cgatgatttg gcgaagcagg 
     4201 tcgtgtgaga gctcgaattt ccccgatcgt tcaaacattt ggcaataaag tttcttaaga 
     4261 ttgaatcctg ttgccggtct tgcgatgatt atcatataat ttctgttgaa ttacgttaag 
     4321 catgtaataa ttaacatgta atgcatgacg ttatttatga gatgggtttt tatgattaga 
     4381 gtcccgcaat tatacattta atacgcgata gaaaacaaaa tatagcgcgc aaactaggat 
     4441 aaattatcgc gcgcggtgtc atctatgtta ctagatcggg aattcgacct aaagtcggcg 
     4501 cgccaagcta tcaaacaagt ttgtacaaaa aagctgaacg agaaacgtaa aatgatataa 
     4561 atatcaatat attaaattag attttgcata aaaaacagac tacataatac tgtaaaacac 
     4621 aacatatcca gtcactatgg cggccggctg caggccctat agtgagtcgt attaccgtaa 
     4681 tcatggtcat agctgtttcc tgtgtgaaat tgttatccgc tctcatggcg gccgcatcga 
     4741 tcccccaact tccaggcccg ccatagtgat ttgatttgcc agcgcatcgc tatcaatcgc 
     4801 cgggttcacc cattcgcgta accacagttc actgaatttc ataatctatt cctgccttat 
     4861 ttaaactgtt tgaggaaacg cagatcgttt tcgaagaatg aacgcaggtc ggtgacgccg 
     4921 taacgcaaca tagtcagacg ctccatcccc atcccgaagc cgaaaccaga gtaaacttcc 
     4981 gggtcgatgc caacgttacg caacacgttc ggatgcacca tcccgcagcc cagcacttcc 
     5041 agccatttac cgtttttacc catgacatcc acttccgcag aaggttcggt aaacgggaag 
     5101 taggaaggac ggaagcgaat ctgcaaatct tcctcaaaga agttacgcag gaagtcgtgc 
     5161 agcgtgcctt tcaggttggt aaagctgatg ttggtatcaa caatcagacc ttccatctga 
     5221 tggaacatcg gcgtgtgagt ctggtcgtag tcgttacgat aaacacggcc aggcgcgatg 
     5281 atacgaatcg gtggctgctg ggctttcatg gtgcggatct gtacgccaga ggtctgggta 
     5341 cgcagcaggc gggtagtgtc aaaccagaaa gtgtcgtggt cagcgcgcgc cgggtggtga 
     5401 ccaggaatgt tcagagcatc gaagttatga taatcgtctt cgatttccgg cccggttgcc 
     5461 acggtaaagc caagctcacc gaagaaactt tcgatacggt cgatggtacg ggtaaccgga 
     5521 tgcagaccgc cgttttcaat gcgacgacct ggcagagaga catcaatcgt ttccgccgcc 
     5581 agacgcgcat tcagtgcagc gctttccagt tccgctttac gcgcattcag cgcctgctga 
     5641 acctgctctt tcgcttcgtt gataaccgca ccagctgccg gacgctcttc tggcggcagc 
     5701 tcacgcaggg tcgtcatctg aagggttaag tgcccttttt tacccaaata ttcgacgcgc 
     5761 acattatcta acgcggcaac atctgacgcc tggctaatgg ccgccttcgc actggcaacc 
     5821 agttctgcga gatgtgacat ggttttcctc attgtgtcag tggtgacact ggttcgttgg 
     5881 acttagagcc tatcccatca ggctatttta cttgccattt tggtccccga taccgtcgag 
     5941 acactagaag ggacgcaccg ctagcagcgc ccctagcggt atcctataaa aaaacacacc 
     6001 gcgccgctag cagcacccct aatataaaat aatgtttttt ataaaaatag tcagtaccac 
     6061 ccctacaaaa cggtgtcggc gcgttgttgt agccgcgccg acaccgcttt tttaaatatc 
     6121 ataaagagag taagagaaac taatttttca taacactcta tttataaaga aaaatcagca 
     6181 aaaacttgtt tttgcgtggg gtgtggtgct tttggtggtg agaaccacca acctgttgag 
     6241 cctttttgtg gagtgggtta aattatacta gcgtcgagcc catgtcagcc gttaagtgtt 
     6301 cctgtgtcac tcaaaattgc tttgagaggc tctaagggct tctcagtgcg ttacatccct 
     6361 ggcttgttgt ccacaaccgt taaaccttaa aagctagaaa agccttatat attctttttt 
     6421 ttcttataaa acttaaaacc ttagaggcta tttaagttgc tgatttatat taattttatt 
     6481 gttcaaacat gagagcttag tacgtgaaac atgagagctt agtacgttag ccatgagagc 
     6541 ttagtacgtt agccatgagg gtttagttcg ttaaacatga gagcttagta cgttaaacat 
     6601 gagagcttag tacgtgaaac atgagagctt agtacgtact atcaacaggt tgaactgctg 
     6661 atcttcagat cctctacgcc ggacgcatcg tggccggatc aattccgttt tccgctgcat 
     6721 aaccctgctt cggggtcatt atagcgattt tttcggtata tccatccttt ttcgcacgat 
     6781 atacaggatt ttgccaaagg gttcgtgtag actttccttg gtgtatccaa cggcgtcagc 
     6841 cgggcaggat aggtgaagta ggcccacccg cgagcgggtg ttccttcttc actgtccctt 
     6901 attcgcacct ggcggtgctc aacgggaatc ctgctctgcg aggctggccg gctaccgccg 
     6961 gcgtaacaga tgagggcaag cggatggctg atgaaaccaa gccaaccagg aagggcagcc 
     7021 cacctatcat catgg 
//
