# Supplementary material for: MISSA 2.0: an updated synthetic biology toolbox for assembly of orthogonal CRISPR/Cas systems
Source: Sci Rep. 2017 Feb 3;7:41993. doi: 10.1038/srep41993 (PMC5290471; doi:10.1038/srep41993)
Supplement: Supplementary Dataset 3 [file srep41993-s4.zip › Donor system/Donor vectors-III for GOI/pVLC-Gly@pTEST51.gb]

LOCUS       pVLC-Gly@pTEST51        8125 bp    DNA     circular SYN  8-AUG-2015
SOURCE      
  ORGANISM  
COMMENT     This file is created by Vector NTI
            http://www.invitrogen.com/
FEATURES             Location/Qualifiers
     terminator      complement(1007..1050)
                     /invitrogen="2580000"
                     /vntifkey="43"
                     /label=rrnB-T1
     terminator      complement(1182..1209)
                     /invitrogen="2590000"
                     /vntifkey="43"
                     /label=rrnB-T2
     misc_feature    1295..1318
                     /vntifkey="21"
                     /label=SP6
     primer_bind     1250..1273
                     /vntifkey="28"
                     /label=M13-47
     misc_feature    complement(5541..5562)
                     /vntifkey="21"
                     /label=T7
     primer_bind     complement(5586..5609)
                     /vntifkey="28"
                     /label=RV-M
     misc_recomb     1..34
                     /vntifkey="86"
                     /label=loxP
     oriT            complement(7798..8119)
                     /vntifkey="104"
                     /label=oriT-RK2
     oriT            complement(6836..7153)
                     /vntifkey="104"
                     /label=oriT-F
     rep_origin      7166..7786
                     /vntifkey="33"
                     /label=oriV-RK2
     misc_recomb     1327..1426
                     /invitrogen="2670000"
                     /vntifkey="86"
                     /label=attL1
     misc_recomb     complement(5427..5526)
                     /invitrogen="2680000"
                     /vntifkey="86"
                     /label=attL2
     CDS             complement(5744..6727)
                     /vntifkey="4"
                     /label=pheS\Gly294
     CDS             146..805
                     /vntifkey="4"
                     /label=CmR
     promoter        1468..2228
                     /vntifkey="29"
                     /label=2X35S\promoter
     CDS             3323..3517
                     /vntifkey="4"
                     /label=CTP2
     CDS             3518..4693
                     /vntifkey="4"
                     /label=CP4EPSPS
     intron          2261..3072
                     /vntifkey="15"
                     /label=HSP70\intron
     CDS             3095..3319
                     /vntifkey="4"
                     /label=AtEPSP\(5'-end)
     terminator      4698..5412
                     /vntifkey="43"
                     /label=tOCS
BASE COUNT     1976 a      2093 c      2042 g      2014 t 
ORIGIN
        1 ataacttcgt atagcataca ttatacgaag ttatgtcgat tacgcattag gcacccccag 
       61 gctttacact ttatgcttcc ggctcgtata atgtgtggat tttgagttag gatcgtcgag 
      121 attttcagga gctaaggaag ctaaaatgga gaaaaaaatc actggatata ccaccgttga 
      181 tatatcccaa tggcatcgta aagaacattt tgaggcattt cagtcagttg ctcaatgtac 
      241 ctataaccag accgttcagc tggatattac ggccttttta aagaccgtaa agaaaagtaa 
      301 gcacaagttt tatccggcct ttattcacat tcttgcccgc ctgatgaatg ctcatccgga 
      361 gttccgtatg gcaatgaaag acggtgagct ggtgatatgg gatagtgttc acccttgtta 
      421 caccgttttc catgagcaaa ctgaaacgtt ttcatcgctc tggagtgaat accacgacga 
      481 tttccggcag tttctacaca tatattcgca agatgtggcg tgttacggtg aaaacctggc 
      541 ctatttccct aaagggttta ttgagaatat gtttttcgtc tcagccaatc cctgggtgag 
      601 tttcaccagt tttgatttaa acgtggccaa tatggacaac ttcttcgccc ccgttttcac 
      661 aatgggcaaa tattatacgc aaggcgacaa ggtgctgatg ccgctggcga ttcaggttca 
      721 tcatgccgtt tgtgatggct tccatgtcgg cagaatgctt aatgaattac aacagtactg 
      781 cgatgagtgg cagggcgggg cgtaattttt ttaaggcagt tattggtgcg atcctctagc 
      841 tagaaattcg ttcaagccga cgccgcttcg cggcgcggct taactcaagc gttagatgca 
      901 ctaagcacat aattgctcac agccaaacta tcaggacggt cgactctagc atggatctcg 
      961 gggacgtcta actactaagc gagagtaggg aactgccagg catcaaataa aacgaaaggc 
     1021 tcagtcggaa gactgggcct ttcgttttat ctgttgtttg tcggtgaacg ctctcctgag 
     1081 taggacaaat ccgccgggag cggatttgaa cgttgtgaag caacggcccg gagggtggcg 
     1141 ggcaggacgc ccgccataaa ctgccaggca tcaaactaag cagaaggcca tcctgacgga 
     1201 tggccttttt gcgtttctac aaactcttcc tgttagttag ttacttaagc gccagggttt 
     1261 tcccagtcac gacgttgtaa aacgacggcc agtgcatacg atttaggtga cactatagaa 
     1321 gggccccaaa taatgatttt attttgactg atagtgacct gttcgttgca acaaattgat 
     1381 aagcaatgct tttttataat gccaactttg tacaaaaaag caggcttttt aattaacgac 
     1441 tttaggtcca agcttggcgt gcctgcaggt caacatggtg gagcacgaca cacttgtcta 
     1501 ctccaaaaat atcaaagata cagtctcaga agaccaaagg gcaattgaga cttttcaaca 
     1561 aagggtaata tccggaaacc tcctcggatt ccattgccca gctatctgtc actttattgt 
     1621 gaagatagtg gaaaaggaag gtggctccta caaatgccat cattgcgata aaggaaaggc 
     1681 catcgttgaa gatgcctctg ccgacagtgg tcccaaagat ggacccccac ccacgaggag 
     1741 catcgtggaa aaagaagacg ttccaaccac gtcttcaaag caagtggatt gatgtgataa 
     1801 catggtggag cacgacacac ttgtctactc caaaaatatc aaagatacag tctcagaaga 
     1861 ccaaagggca attgagactt ttcaacaaag ggtaatatcc ggaaacctcc tcggattcca 
     1921 ttgcccagct atctgtcact ttattgtgaa gatagtggaa aaggaaggtg gctcctacaa 
     1981 atgccatcat tgcgataaag gaaaggccat cgttgaagat gcctctgccg acagtggtcc 
     2041 caaagatgga cccccaccca cgaggagcat cgtggaaaaa gaagacgttc caaccacgtc 
     2101 ttcaaagcaa gtggattgat gtgatatctc cactgacgta agggatgacg cacaatccca 
     2161 ctatccttcg caagaccctt cctctatata aggaagttca tttcatttgg agaggacctc 
     2221 gactctagag cccgggtacc cctgacaagc tgactctagc agatctaccg tcttcggtac 
     2281 gcgctcactc cgccctctgc ctttgttact gccacgtttc tctgaatgct ctcttgtgtg 
     2341 gtgattgctg agagtggttt agctggatct agaattacac tctgaaatcg tgttctgcct 
     2401 gtgctgatta cttgccgtcc tttgtagcag caaaatatag ggacatggta gtacgaaacg 
     2461 aagatagaac ctacacagca atacgagaaa tgtgtaattt ggtgcttagc ggtatttatt 
     2521 taagcacatg ttggtgttat agggcacttg gattcagaag tttgctgtta atttaggcac 
     2581 aggcttcata ctacatgggt caatagtata gggattcata ttataggcga tactataata 
     2641 atttgttcgt ctgcagagct tattatttgc caaaattaga tattcctatt ctgtttttgt 
     2701 ttgtgtgctg ttaaattgtt aacgcctgaa ggaataaata taaatgacga aattttgatg 
     2761 tttatctctg ctcctttatt gtgaccataa gtcaagatca gatgcacttg ttttaaatat 
     2821 tgttgtctga agaaataagt actgacagta ttttgatgca ttgatctgct tgtttgttgt 
     2881 aacaaaattt aaaaataaag agtttccttt ttgttgctct ccttacctcc tgatggtatc 
     2941 tagtatctac caactgacac tatattgctt ctctttacat acgtatcttg ctcgatgcct 
     3001 tctccctagt gttgaccagt gttactcaca tagtctttgc tcatttcatt gtaatgcaga 
     3061 taccaagcgg cctctagagg atccaggagc aaccatggcg caagttagca gaatctgcaa 
     3121 tggtgtgcag aacccatctc ttatctccaa tctctcgaaa tccagtcaac gcaaatctcc 
     3181 cttatcggtt tctctgaaga cgcagcagca tccacgagct tatccgattt cgtcgtcgtg 
     3241 gggattgaag aagagtggga tgacgttaat tggctctgag cttcgtcctc ttaaggtcat 
     3301 gtcttctgtt tccacggcgt gcatgcttca cggtgcaagc agccggcccg caaccgcccg 
     3361 caaatcctct ggcctttccg gaaccgtccg cattcccggc gacaagtcga tctcccaccg 
     3421 gtccttcatg ttcggcggtc tcgcgagcgg tgaaacgcgc atcaccggcc ttctggaagg 
     3481 cgaggacgtc atcaatacgg gcaaggccat gcaggccatg ggcgccagga tccgtaagga 
     3541 aggcgacacc tggatcatcg atggcgtcgg caatggcggc ctcctggcgc ctgaggcgcc 
     3601 gctcgatttc ggcaatgccg ccacgggctg ccggctgacc atgggcctcg tcggggtcta 
     3661 cgatttcgac agcaccttca tcggcgacgc ctcgctcaca aagcgcccga tgggccgcgt 
     3721 gttgaacccg ctgcgcgaaa tgggcgtgca ggtgaaatcg gaagacggtg accgtcttcc 
     3781 cgttaccttg cgcgggccga agacgccgac gccgatcacc taccgcgtgc cgatggcctc 
     3841 cgcacaggtg aagtccgccg tgctgctcgc cggcctcaac acgcccggca tcacgacggt 
     3901 catcgagccg atcatgacgc gcgatcatac ggaaaagatg ctgcagggct ttggcgccaa 
     3961 ccttaccgtc gagacggatg cggacggcgt gcgcaccatc cgcctggaag gccgcggcaa 
     4021 gctcaccggc caagtcatcg acgtgccggg cgacccgtcc tcgacggcct tcccgctggt 
     4081 tgcggccctg cttgttccgg gctccgacgt caccatcctc aacgtgctga tgaaccccac 
     4141 ccgcaccggc ctcatcctga cgctgcagga aatgggcgcc gacatcgaag tcatcaaccc 
     4201 gcgccttgcc ggcggcgaag acgtggcgga cctgcgcgtt cgctcctcca cgctgaaggg 
     4261 cgtcacggtg ccggaagacc gcgcgccttc gatgatcgac gaatatccga ttctcgctgt 
     4321 cgccgccgcc ttcgcggaag gggcgaccgt gatgaacggt ctggaagaac tccgcgtcaa 
     4381 ggaaagcgac cgcctctcgg ccgtcgccaa tggcctcaag ctcaatggcg tggattgcga 
     4441 tgagggcgag acgtcgctcg tcgtgcgtgg ccgccctgac ggcaaggggc tcggcaacgc 
     4501 ctcgggcgcc gccgtcgcca cccatctcga tcaccgcatc gccatgagct tcctcgtcat 
     4561 gggcctcgtg tcggaaaacc ctgtcacggt ggacgatgcc acgatgatcg ccacgagctt 
     4621 cccggagttc atggacctga tggccgggct gggcgcgaag atcgaactct ccgatacgaa 
     4681 ggctgcctga tgagctccta gagtcctgct ttaatgagat atgcgagacg cctatgatcg 
     4741 catgatattt gctttcaatt ctgttgtgca cgttgtaaaa aacctgagca tgtgtagctc 
     4801 agatccttac cgccggtttc ggttcattct aatgaatata tcacccgtta ctatcgtatt 
     4861 tttatgaata atattctccg ttcaatttac tgattgtacc ctactactta tatgtacaat 
     4921 attaaaatga aaacaatata ttgtgctgaa taggtttata gcgacatcta tgatagagcg 
     4981 ccacaataac aaacaattgc gttttattat tacaaatcca attttaaaaa aagcggcaga 
     5041 accggtcaaa cctaaaagac tgattacata aatcttattc aaatttcaaa agtgccccag 
     5101 gggctagtat ctacgacaca ccgagcggcg aactaataac gctcactgaa gggaactccg 
     5161 gttccccgcc ggcgcgcatg ggtgagattc cttgaagttg agtattggcc gtccgctcta 
     5221 ccgaaagtta cgggcaccat tcaacccggt ccagcacggc ggccgggtaa ccgacttgct 
     5281 gccccgagaa ttatgcagca tttttttggt gtatgtgggc cccaaatgaa gtgcaggtca 
     5341 aaccttgaca gtgacgacaa atcgttgggc gggtccaggg cgaattttgc gacaacatgt 
     5401 cgaggctcag caggcgcgcc agctagaccc agctttcttg tacaaagttg gcattataag 
     5461 aaagcattgc ttatcaattt gttgcaacga acaggtcact atcagtcaaa ataaaatcat 
     5521 tatttgccat ccagctgcag gccctatagt gagtcgtatt accgtaatca tggtcatagc 
     5581 tgtttcctgt gtgaaattgt tatccgctct catggcggcc gcatcgatcc cccaacttcc 
     5641 aggcccgcca tagtgatttg atttgccagc gcatcgctat caatcgccgg gttcacccat 
     5701 tcgcgtaacc acagttcact gaatttcata atctattcct gccttattta aactgtttga 
     5761 ggaaacgcag atcgttttcg aagaatgaac gcaggtcggt gacgccgtaa cgcaacatag 
     5821 tcagacgctc catccccatc ccgaagccga aaccagagta aacttccggg tcgatgccaa 
     5881 cgttacgcaa cacgttcgga tgcaccatcc cgcagcccag cacttccagc catttaccgt 
     5941 ttttacccat gacatccact tccgcagaag gttcggtaaa cgggaagtag gaaggacgga 
     6001 agcgaatctg caaatcttcc tcaaagaagt tacgcaggaa gtcgtgcagc gtgcctttca 
     6061 ggttggtaaa gctgatgttg gtatcaacaa tcagaccttc catctgatgg aacatcggcg 
     6121 tgtgagtctg gtcgtagtcg ttacgataaa cacggccagg cgcgatgata cgaatcggtg 
     6181 gctgctgggc tttcatggtg cggatctgta cgccagaggt ctgggtacgc agcaggcggg 
     6241 tagtgtcaaa ccagaaagtg tcgtggtcag cgcgcgccgg gtggtgacca ggaatgttca 
     6301 gagcatcgaa gttatgataa tcgtcttcga tttccggccc ggttgccacg gtaaagccaa 
     6361 gctcaccgaa gaaactttcg atacggtcga tggtacgggt aaccggatgc agaccgccgt 
     6421 tttcaatgcg acgacctggc agagagacat caatcgtttc cgccgccaga cgcgcattca 
     6481 gtgcagcgct ttccagttcc gctttacgcg cattcagcgc ctgctgaacc tgctctttcg 
     6541 cttcgttgat aaccgcacca gctgccggac gctcttctgg cggcagctca cgcagggtcg 
     6601 tcatctgaag ggttaagtgc ccttttttac ccaaatattc gacgcgcaca ttatctaacg 
     6661 cggcaacatc tgacgcctgg ctaatggccg ccttcgcact ggcaaccagt tctgcgagat 
     6721 gtgacatggt tttcctcatt gtgtcagtgg tgacactggt tcgttggact tagagcctat 
     6781 cccatcaggc tattttactt gccattttgg tccccgatac cgtcgagaca ctagaaggga 
     6841 cgcaccgcta gcagcgcccc tagcggtatc ctataaaaaa acacaccgcg ccgctagcag 
     6901 cacccctaat ataaaataat gttttttata aaaatagtca gtaccacccc tacaaaacgg 
     6961 tgtcggcgcg ttgttgtagc cgcgccgaca ccgctttttt aaatatcata aagagagtaa 
     7021 gagaaactaa tttttcataa cactctattt ataaagaaaa atcagcaaaa acttgttttt 
     7081 gcgtggggtg tggtgctttt ggtggtgaga accaccaacc tgttgagcct ttttgtggag 
     7141 tgggttaaat tatactagcg tcgagctggt tgccctcgcc gctgggctgg cggccgtcta 
     7201 tggccctgca aacgcgccag aaacgccgtc gaagccgtgt gcgagacacc gcggccggcc 
     7261 gccggcgttg tggatacctc gcggaaaact tggccctcac tgacagatga ggggcggacg 
     7321 ttgacacttg aggggccgac tcacccggcg cggcgttgac agatgagggg caggctcgat 
     7381 ttcggccggc gacgtggagc tggccagcct cgcaaatcgg cgaaaacgcc tgattttacg 
     7441 cgagtttccc acagatgatg tggacaagcc tggggataag tgccctgcgg tattgacact 
     7501 tgaggggcgc gactactgac agatgagggg cgcgatcctt gacacttgag gggcagagtg 
     7561 ctgacagatg aggggcgcac ctattgacat ttgaggggct gtccacaggc agaaaatcca 
     7621 gcatttgcaa gggtttccgc ccgtttttcg gccaccgcta acctgtcttt taacctgctt 
     7681 ttaaaccaat atttataaac cttgttttta accagggctg cgccctgtgc gcgtgaccgc 
     7741 gcacgccgaa ggggggtgcc cccccttctc gaaccctccc ggtcgagatc aattccgttt 
     7801 tccgctgcat aaccctgctt cggggtcatt atagcgattt tttcggtata tccatccttt 
     7861 ttcgcacgat atacaggatt ttgccaaagg gttcgtgtag actttccttg gtgtatccaa 
     7921 cggcgtcagc cgggcaggat aggtgaagta ggcccacccg cgagcgggtg ttccttcttc 
     7981 actgtccctt attcgcacct ggcggtgctc aacgggaatc ctgctctgcg aggctggccg 
     8041 gctaccgccg gcgtaacaga tgagggcaag cggatggctg atgaaaccaa gccaaccagg 
     8101 aagggcagcc cacctatcat catgg 
//
