# Supplementary material for: MISSA 2.0: an updated synthetic biology toolbox for assembly of orthogonal CRISPR/Cas systems
Source: Sci Rep. 2017 Feb 3;7:41993. doi: 10.1038/srep41993 (PMC5290471; doi:10.1038/srep41993)
Supplement: Supplementary Dataset 3 [file srep41993-s4.zip › Donor system/Donor vectors-III for GOI/pVRG-gNHX8@pTEST51.gb]

LOCUS       pVRG-gNHX8@pTEST        9610 bp    DNA     circular SYN  8-AUG-2015
SOURCE      
  ORGANISM  
COMMENT     This file is created by Vector NTI
            http://www.invitrogen.com/
FEATURES             Location/Qualifiers
     terminator      complement(942..985)
                     /invitrogen="2580000"
                     /vntifkey="43"
                     /label=rrnB-T1
     terminator      complement(1117..1144)
                     /invitrogen="2590000"
                     /vntifkey="43"
                     /label=rrnB-T2
     misc_feature    1230..1253
                     /vntifkey="21"
                     /label=SP6\primer
     primer_bind     1185..1208
                     /vntifkey="28"
                     /label=M13-47
     misc_recomb     1..34
                     /vntifkey="86"
                     /label=loxP
     misc_recomb     complement(1269..1393)
                     /vntifkey="86"
                     /label=attR2
     misc_recomb     6887..7011
                     /vntifkey="86"
                     /label=attR1
     misc_feature    complement(7026..7047)
                     /vntifkey="21"
                     /label=T7
     primer_bind     complement(7071..7094)
                     /vntifkey="28"
                     /label=RV-M
     oriT            complement(9283..9604)
                     /vntifkey="104"
                     /label=oriT-RK2
     oriT            complement(8321..8638)
                     /vntifkey="104"
                     /label=oriT-F
     rep_origin      8651..9271
                     /vntifkey="33"
                     /label=oriV-RK2
     CDS             complement(7229..8212)
                     /vntifkey="4"
                     /label=pheS\Gly294
     CDS             271..804
                     /vntifkey="4"
                     /label=GmR
     terminator      6597..6849
                     /vntifkey="43"
                     /label=Noster
     promoter        1449..2283
                     /vntifkey="29"
                     /label=CaMV35S\promoter
     CDS             2296..6572
                     /vntifkey="4"
                     /label=gNHX8
BASE COUNT     2488 a      2127 c      2185 g      2810 t 
ORIGIN
        1 ataacttcgt atagcataca ttatacgaag ttatgtcgaa caccgtggaa acggatgaag 
       61 gcacgaaccc agttgacata agcctgttcg gttcgtaaac tgtaatgcaa gtagcgtatg 
      121 cgctcacgca actggtccag aaccttgacc gaacgcagcg gtggtaacgg cgcagtggcg 
      181 gttttcatgg cttgttatga ctgttttttt gtacagtcta tgcctcgggc atccaagcag 
      241 caagcgcgtt acgccgtggg tcgatgtttg atgttatgga gcagcaacga tgttacgcag 
      301 cagggcagtc gccctaaaac aaagttaggt ggctcaagta tgggcatcat tcgcacatgt 
      361 aggctcggcc ctgaccaagt caaatccatg cgggctgctc ttgatctttt cggtcgtgag 
      421 ttcggagacg tagccaccta ctcccaacat cagccggact ccgattacct cgggaacttg 
      481 ctccgtagta agacattcat cgcgcttgct gccttcgacc aagaagcggt tgttggcgct 
      541 ctcgcggctt acgttctgcc caggtttgag cagccgcgta gtgagatcta tatctatgat 
      601 ctcgcagtct ccggcgagca ccggaggcag ggcattgcca ccgcgctcat caatctcctc 
      661 aagcatgagg ccaacgcgct tggtgcttat gtgatctacg tgcaagcaga ttacggtgac 
      721 gatcccgcag tggctctcta tacaaagttg ggcatacggg aagaagtgat gcactttgat 
      781 atcgacccaa gtaccgccac ctaacaattc gttcaagccg agatcggctt cccggccgcg 
      841 gagttgttcg gtaaattgtc acaacgccgc agaatcgact ctagcatgga tctcggggac 
      901 gtctaactac taagcgagag tagggaactg ccaggcatca aataaaacga aaggctcagt 
      961 cggaagactg ggcctttcgt tttatctgtt gtttgtcggt gaacgctctc ctgagtagga 
     1021 caaatccgcc gggagcggat ttgaacgttg tgaagcaacg gcccggaggg tggcgggcag 
     1081 gacgcccgcc ataaactgcc aggcatcaaa ctaagcagaa ggccatcctg acggatggcc 
     1141 tttttgcgtt tctacaaact cttcctgtta gttagttact taagcgccag ggttttccca 
     1201 gtcacgacgt tgtaaaacga cggccagtgc atacgattta ggtgacacta tagaagggcc 
     1261 ccatcgacca tagtgactgg atatgttgtg ttttacagta ttatgtagtc tgttttttat 
     1321 gcaaaatcta atttaatata ttgatattta tatcatttta cgtttctcgt tcagctttct 
     1381 tgtacaaagt ggttcgataa ttcttaatta acgactttag gtccaagctt gcatgcctgc 
     1441 aggtccccag attagccttt tcaatttcag aaagaatgct aacccacaga tggttagaga 
     1501 ggcttacgca gcaggtctca tcaagacgat ctacccgagc aataatctcc aggaaatcaa 
     1561 ataccttccc aagaaggtta aagatgcagt caaaagattc aggactaact gcatcaagaa 
     1621 cacagagaaa gatatatttc tcaagatcag aagtactatt ccagtatgga cgattcaagg 
     1681 cttgcttcac aaaccaaggc aagtaataga gattggagtc tctaaaaagg tagttcccac 
     1741 tgaatcaaag gccatggagt caaagattca aatagaggac ctaacagaac tcgccgtaaa 
     1801 gactggcgaa cagttcatac agagtctctt acgactcaat gacaagaaga aaatcttcgt 
     1861 caacatggtg gagcacgaca cacttgtcta ctccaaaaat atcaaagata cagtctcaga 
     1921 agaccaaagg gcaattgaga cttttcaaca aagggtaata tccggaaacc tcctcggatt 
     1981 ccattgccca gctatctgtc actttattgt gaagatagtg gaaaaggaag gtggctccta 
     2041 caaatgccat cattgcgata aaggaaaggc catcgttgaa gatgcctctg ccgacagtgg 
     2101 tcccaaagat ggacccccac ccacgaggag catcgtggaa aaagaagacg ttccaaccac 
     2161 gtcttcaaag caagtggatt gatgtgatat ctccactgac gtaagggatg acgcacaatc 
     2221 ccactatcct tcgcaagacc cttcctctat ataaggaagt tcatttcatt tggagagaac 
     2281 acgggggact ctagaatgac gagtataatc ggcgcggcgt tgccgtacaa atcaccggag 
     2341 aaagcaattg catcttcttc gtattcagct gagaacgatt cgagtcctgt tgatgctgtt 
     2401 attttcgcgg gaacttcgct ggttctcggc accgcttgta gatatttgtt taacggcact 
     2461 agagttccgt acaccgtcgt tcttctcgtc atcggcattt ttctcggatc cctaggtctt 
     2521 atttgtttgc tcattaagct ttatagctca gtttcaattt cgtggaagat tttagaaagt 
     2581 agttaaattt tggatttttt tgcttctgta gaatatggaa ctaagcataa ccttgggaag 
     2641 ctcggccatg gaattcgtat ctgtaagcta ctgtattttc tcttctccat actgttagat 
     2701 tacgagctct aaaaaatggc aactttacag ggaatggtat caaccctgac ctacttttgg 
     2761 ctgtttttct ccctgttctt cttttcgaga gctcattctc catggatgtg caccagatca 
     2821 aggtttttac tttcctgatt gagctacttc cttggctgtg ttggttcctg gtattgattg 
     2881 ttttacatca ttggtagaga tgtatgggac aaatggttct gcttgctgga cctggagttc 
     2941 tgatttccac cttttgtctc ggagctctta taaaggtact ttaactagct tcaacatttt 
     3001 cgactgtgat taagtgagct tcaattaact taacaatttt ttcgagttat gctcttgtag 
     3061 cttacttttc catataactg ggactggaaa acatcattgt tgcttggagg acttttagga 
     3121 gctaccgacc ccgtggctgt tgttgctttg ctaaaggagc ttggtgctag taagaagatg 
     3181 accacgttaa ttgatgggga atctctcatg aacgatgggt aaccatgtca aactcttatg 
     3241 tttagcatca aggtgatgtt atgtcatata tgatcaagct tagttgtttg gattattcag 
     3301 ggtatcggtt gtggtttttc aattattctt caagatggtg atggggcata actctgattg 
     3361 gggttccata atcaaatttc ttgtccaaaa ctcattcgga gcgtatggat tattttcctt 
     3421 tgttagtagt attgtatgtc gctgtcttct tttctccgct tatgttgttc tggtttttta 
     3481 gtgtaggcat tggtctagct tttggaattg catcagtttt ttggcttaaa ttcatattca 
     3541 atgacacggt ggctcagatc actgtaacac tttcagcgag ctatttcgcc tattacactg 
     3601 tatgctcttc tcttctacat aacttagtcc ccaatggaga atcttaaatc tctaggaaac 
     3661 ctaagaaatt tctactatgt acaggctcaa gagtgggctg gggtttctgg aattttgact 
     3721 gtcatgattt tggggatgta agtcgtggta aattatccct tctttctgtt gttatgtgtc 
     3781 aaaaagccat tgttcataac ataattgtaa taggtttttc gctgcatttg caaggacagc 
     3841 ttttaagggg gacagtcacc agagtctgca tcacttctgg tatttcacaa ctcagtgttc 
     3901 ttttttcgtc aaatcaaagg aaatctttac atgtatatat tatattttta tgattgccct 
     3961 ataacttttg tagggaaatg gccgcttaca ttgcaaatac actagttttt atgctcaggt 
     4021 acgaactgtc tggcaagatt cgaaaacaaa aatttactgg ttattttaca aacaaaatac 
     4081 tgcagacgat gttttagccg atacctgatt gatacaagat cattgcatgt gtgtctcttg 
     4141 tgaattgcag tggagttatt atcgctgaaa gcgttcttag cggtcagaca atatcttaca 
     4201 aaggtgtctc ttcacaattt attattctac gtccggattt tttttttatt ttgttcttgg 
     4261 aagatgtaaa gggaggtttt ctcctagaat tcgtcatgat taacggataa catcgctaat 
     4321 tcctgatacc attaccgcag tagctttctt tttgacatat attggggtta agaggaccat 
     4381 tcattactcg taacgttctt ttcaggaaac tcgtggagct tccttttcct cttatacttg 
     4441 tatgtccaac tttcccgctg tgttgttgtt ggagttttgt acccattgct atgccgttct 
     4501 ggctatgggt tggattggaa ggaatccatc atactcacgt ggtctggatt aaggggtgct 
     4561 gtttcgctgt cgctcgctct atctgtaaaa gtgagttctg aagaaatggc atttcattca 
     4621 tgcaagagca atatctacta atttcaaatc tgttttcaaa tcttttatat tcatgttccc 
     4681 atttcctttt ctctgacata ctatagctct cggtcatatg attcagcaat caagtggaaa 
     4741 ttcatatctc agttcagata cgggaacaag ggtgagttct gaaacacagt atgaactact 
     4801 tttgaatttc tttctggagg ctctttttgt tatcttgatg tgtttcagct gttttgcagt 
     4861 ttctattcct cacaggtggg attgttttcc taactttggt tgttaatgga tccactaccc 
     4921 aattgctctt gcaccttctt cgcatggaca ctttaacggc cactaaggtc agtatgttaa 
     4981 tcctatattc tcttgtgctg ctacttttca aatctaaaaa gcaaagacag gatatatggg 
     5041 tagataatgg aacctctgat catccgtctt tatacatgca caaatgactg catccttctg 
     5101 cagttgtggg tatattagct taggtttgtg cgttttacaa accgagaata ggtagttaga 
     5161 gattgggaat caacctgctt cagaatctgt caccgatcct tctaatgtat atacacgcac 
     5221 aatctttgca actaatgctt cagaaatata atgataatgc tcctcttttt ctattgacag 
     5281 aaacgaatat tggagtatac aaagtttgaa atgatgaaga ctgctttaaa agcttttgaa 
     5341 aatcttggag atgacgagga gcttggatct gctgactggc ctacagttat aagacatatt 
     5401 tcaagcttga aagatttaga agggagacaa gttaatcctc acgatgggta cgaagctgga 
     5461 agtcttgacc ctacgaatat aatggacata cgtatacgct tcttaaatgg tatttcacaa 
     5521 tgcgtagtaa attcttctca ttgtcaaact agtgtcgttc caaaagtagc tattgattcg 
     5581 agactcttgc ctgtatcagg tgtccaggca gcttactggg agatgcttga tgatgggaga 
     5641 ataacacaat gtactgctaa tgttttgatg caatcagtag atgaggcact tgaccttgtt 
     5701 tctaccagtt ctttaagcga ctggaggggt ttagaaccgc gtgttcattt cccaaattac 
     5761 tacaagtttc ttcagtcaaa aattatcccc cacaagttag tcacgcattt gatcgttgaa 
     5821 agactggaat ctgcttgtta catttcttct gcatttctcc gtgcccatag gattgcgcga 
     5881 cagcaattgc atatctttct aggtatgcat cactctgttc tgttaaataa tatctctatg 
     5941 ttaaattcgt ttaagactct gcatattagc tcacgaatac agacttgaat gaaaaccttt 
     6001 ggtccatcat ttacctgaga atgtgctttt ttctttacac aggtaacagt aacattgcct 
     6061 ctactgtaat caatgaaagt gaggtggaag gagaagaagc aaaacagttc ttggaagatg 
     6121 tccgtgattc atttcctcag gtttggaacc atatactttt ttttgaaacc cattaaattg 
     6181 tcaggattaa ctgataggct gatattggcc aatatatttg tcaggttttg agtgttttga 
     6241 aaacaagaca agtaacacat tatgtgctga atcatctaaa tggttatatt aaaaaccttg 
     6301 agaaggttgg cttgttagag ggaaaagaag tttctcatct tcatgatgtt gttcaggtaa 
     6361 aatttgtaga ttctttgcca tccatgtttt agccacatga ttgagcttaa cactctcact 
     6421 ctactctccc tcttcagtct gacttgaaga agctcctgag acatcctcct tcactaaaac 
     6481 ttccaaatgt agacgatctg atcaccagca atcctttatt gaaagatcgc tcaagcttca 
     6541 ggagtttggc cattggcgaa acagatgcat gaggtaccta gagctcgaat ttccccgatc 
     6601 gttcaaacat ttggcaataa agtttcttaa gattgaatcc tgttgccggt cttgcgatga 
     6661 ttatcatata atttctgttg aattacgtta agcatgtaat aattaacatg taatgcatga 
     6721 cgttatttat gagatgggtt tttatgatta gagtcccgca attatacatt taatacgcga 
     6781 tagaaaacaa aatatagcgc gcaaactagg ataaattatc gcgcgcggtg tcatctatgt 
     6841 tactagatcg ggaattcgac ctaaagtcgg cgcgccaagc tatcaaacaa gtttgtacaa 
     6901 aaaagctgaa cgagaaacgt aaaatgatat aaatatcaat atattaaatt agattttgca 
     6961 taaaaaacag actacataat actgtaaaac acaacatatc cagtcactat ggcggccggc 
     7021 tgcaggccct atagtgagtc gtattaccgt aatcatggtc atagctgttt cctgtgtgaa 
     7081 attgttatcc gctctcatgg cggccgcatc gatcccccaa cttccaggcc cgccatagtg 
     7141 atttgatttg ccagcgcatc gctatcaatc gccgggttca cccattcgcg taaccacagt 
     7201 tcactgaatt tcataatcta ttcctgcctt atttaaactg tttgaggaaa cgcagatcgt 
     7261 tttcgaagaa tgaacgcagg tcggtgacgc cgtaacgcaa catagtcaga cgctccatcc 
     7321 ccatcccgaa gccgaaacca gagtaaactt ccgggtcgat gccaacgtta cgcaacacgt 
     7381 tcggatgcac catcccgcag cccagcactt ccagccattt accgttttta cccatgacat 
     7441 ccacttccgc agaaggttcg gtaaacggga agtaggaagg acggaagcga atctgcaaat 
     7501 cttcctcaaa gaagttacgc aggaagtcgt gcagcgtgcc tttcaggttg gtaaagctga 
     7561 tgttggtatc aacaatcaga ccttccatct gatggaacat cggcgtgtga gtctggtcgt 
     7621 agtcgttacg ataaacacgg ccaggcgcga tgatacgaat cggtggctgc tgggctttca 
     7681 tggtgcggat ctgtacgcca gaggtctggg tacgcagcag gcgggtagtg tcaaaccaga 
     7741 aagtgtcgtg gtcagcgcgc gccgggtggt gaccaggaat gttcagagca tcgaagttat 
     7801 gataatcgtc ttcgatttcc ggcccggttg ccacggtaaa gccaagctca ccgaagaaac 
     7861 tttcgatacg gtcgatggta cgggtaaccg gatgcagacc gccgttttca atgcgacgac 
     7921 ctggcagaga gacatcaatc gtttccgccg ccagacgcgc attcagtgca gcgctttcca 
     7981 gttccgcttt acgcgcattc agcgcctgct gaacctgctc tttcgcttcg ttgataaccg 
     8041 caccagctgc cggacgctct tctggcggca gctcacgcag ggtcgtcatc tgaagggtta 
     8101 agtgcccttt tttacccaaa tattcgacgc gcacattatc taacgcggca acatctgacg 
     8161 cctggctaat ggccgccttc gcactggcaa ccagttctgc gagatgtgac atggttttcc 
     8221 tcattgtgtc agtggtgaca ctggttcgtt ggacttagag cctatcccat caggctattt 
     8281 tacttgccat tttggtcccc gataccgtcg agacactaga agggacgcac cgctagcagc 
     8341 gcccctagcg gtatcctata aaaaaacaca ccgcgccgct agcagcaccc ctaatataaa 
     8401 ataatgtttt ttataaaaat agtcagtacc acccctacaa aacggtgtcg gcgcgttgtt 
     8461 gtagccgcgc cgacaccgct tttttaaata tcataaagag agtaagagaa actaattttt 
     8521 cataacactc tatttataaa gaaaaatcag caaaaacttg tttttgcgtg gggtgtggtg 
     8581 cttttggtgg tgagaaccac caacctgttg agcctttttg tggagtgggt taaattatac 
     8641 tagcgtcgag ctggttgccc tcgccgctgg gctggcggcc gtctatggcc ctgcaaacgc 
     8701 gccagaaacg ccgtcgaagc cgtgtgcgag acaccgcggc cggccgccgg cgttgtggat 
     8761 acctcgcgga aaacttggcc ctcactgaca gatgaggggc ggacgttgac acttgagggg 
     8821 ccgactcacc cggcgcggcg ttgacagatg aggggcaggc tcgatttcgg ccggcgacgt 
     8881 ggagctggcc agcctcgcaa atcggcgaaa acgcctgatt ttacgcgagt ttcccacaga 
     8941 tgatgtggac aagcctgggg ataagtgccc tgcggtattg acacttgagg ggcgcgacta 
     9001 ctgacagatg aggggcgcga tccttgacac ttgaggggca gagtgctgac agatgagggg 
     9061 cgcacctatt gacatttgag gggctgtcca caggcagaaa atccagcatt tgcaagggtt 
     9121 tccgcccgtt tttcggccac cgctaacctg tcttttaacc tgcttttaaa ccaatattta 
     9181 taaaccttgt ttttaaccag ggctgcgccc tgtgcgcgtg accgcgcacg ccgaaggggg 
     9241 gtgccccccc ttctcgaacc ctcccggtcg agatcaattc cgttttccgc tgcataaccc 
     9301 tgcttcgggg tcattatagc gattttttcg gtatatccat cctttttcgc acgatataca 
     9361 ggattttgcc aaagggttcg tgtagacttt ccttggtgta tccaacggcg tcagccgggc 
     9421 aggataggtg aagtaggccc acccgcgagc gggtgttcct tcttcactgt cccttattcg 
     9481 cacctggcgg tgctcaacgg gaatcctgct ctgcgaggct ggccggctac cgccggcgta 
     9541 acagatgagg gcaagcggat ggctgatgaa accaagccaa ccaggaaggg cagcccacct 
     9601 atcatcatgg 
//
