# Supplementary material for: MISSA 2.0: an updated synthetic biology toolbox for assembly of orthogonal CRISPR/Cas systems
Source: Sci Rep. 2017 Feb 3;7:41993. doi: 10.1038/srep41993 (PMC5290471; doi:10.1038/srep41993)
Supplement: Supplementary Dataset 3 [file srep41993-s4.zip › Donor system/Donor vectors-IV for XVE/pL2-Hyg-ST.gb]

LOCUS       pL2-Hyg-ST              6404 bp    DNA     circular SYN  7-AUG-2015
SOURCE      
  ORGANISM  
COMMENT     This file is created by Vector NTI
            http://www.invitrogen.com/
FEATURES             Location/Qualifiers
     misc_feature    complement(4023..4044)
                     /vntifkey="21"
                     /label=T7
     primer_bind     complement(4068..4091)
                     /vntifkey="28"
                     /label=RV-M
     misc_recomb     1..34
                     /vntifkey="86"
                     /label=loxP
     rep_origin      5648..6069
                     /vntifkey="33"
                     /label=oriR6k��
     oriT            complement(6077..6398)
                     /vntifkey="104"
                     /label=oriT-RK2
     CDS             complement(4226..5209)
                     /vntifkey="4"
                     /label=pheS\Gly294
     oriT            complement(5318..5635)
                     /vntifkey="104"
                     /label=oriT-F
     misc_recomb     complement(3909..4008)
                     /invitrogen="2680000"
                     /vntifkey="86"
                     /label=attL2
     oriT            complement(2328..2649)
                     /vntifkey="104"
                     /label=oriT
     CDS             900..1925
                     /vntifkey="4"
                     /label=Hyg
     promoter        83..865
                     /vntifkey="29"
                     /label=2x35S\promoter
     terminator      1965..2167
                     /vntifkey="43"
                     /label=35S\terminator
     CDS             complement(2832..3623)
                     /vntifkey="4"
                     /label=SpR
BASE COUNT     1589 a      1644 c      1582 g      1589 t 
ORIGIN
        1 ataacttcgt atagcataca ttatacgaag ttatgtcgac tcaagcttga ggcggtttgc 
       61 gtattggcta gagcagcttg ccaacatggt ggagcacgac actctcgtct actccaagaa 
      121 tatcaaagat acagtctcag aagaccaaag ggctattgag acttttcaac aaagggtaat 
      181 atcgggaaac ctcctcggat tccattgccc agctatctgt cacttcatca aaaggacagt 
      241 agaaaaggaa ggtggcacct acaaatgcca tcattgcgat aaaggaaagg ctatcgttca 
      301 agatgcctct gccgacagtg gtcccaaaga tggaccccca cccacgagga gcatcgtgga 
      361 aaaagaagac gttccaacca cgtcttcaaa gcaagtggat tgatgtgaac atggtggagc 
      421 acgacactct cgtctactcc aagaatatca aagatacagt ctcagaagac caaagggcta 
      481 ttgagacttt tcaacaaagg gtaatatcgg gaaacctcct cggattccat tgcccagcta 
      541 tctgtcactt catcaaaagg acagtagaaa aggaaggtgg cacctacaaa tgccatcatt 
      601 gcgataaagg aaaggctatc gttcaagatg cctctgccga cagtggtccc aaagatggac 
      661 ccccacccac gaggagcatc gtggaaaaag aagacgttcc aaccacgtct tcaaagcaag 
      721 tggattgatg tgatatctcc actgacgtaa gggatgacgc acaatcccac tatccttcgc 
      781 aagacccttc ctctatataa ggaagttcat ttcatttgga gaggacacgc tgaaatcacc 
      841 agtctctctc tacaaatcta tctctctcga gctttcgcag atccgggggg caatgagata 
      901 tgaaaaagcc tgaactcacc gcgacgtctg tcgagaagtt tctgatcgaa aagttcgaca 
      961 gcgtctccga cctgatgcag ctctcggagg gcgaagaatc tcgtgctttc agcttcgatg 
     1021 taggagggcg tggatatgtc ctgcgggtaa atagctgcgc cgatggtttc tacaaagatc 
     1081 gttatgttta tcggcacttt gcatcggccg cgctcccgat tccggaagtg cttgacattg 
     1141 gggagtttag cgagagcctg acctattgca tctcccgccg ttcacagggt gtcacgttgc 
     1201 aagacctgcc tgaaaccgaa ctgcccgctg ttctacaacc ggtcgcggag gctatggatg 
     1261 cgatcgctgc ggccgatctt agccagacga gcgggttcgg cccattcgga ccgcaaggaa 
     1321 tcggtcaata cactacatgg cgtgatttca tatgcgcgat tgctgatccc catgtgtatc 
     1381 actggcaaac tgtgatggac gacaccgtca gtgcgtccgt cgcgcaggct ctcgatgagc 
     1441 tgatgctttg ggccgaggac tgccccgaag tccggcacct cgtgcacgcg gatttcggct 
     1501 ccaacaatgt cctgacggac aatggccgca taacagcggt cattgactgg agcgaggcga 
     1561 tgttcgggga ttcccaatac gaggtcgcca acatcttctt ctggaggccg tggttggctt 
     1621 gtatggagca gcagacgcgc tacttcgagc ggaggcatcc ggagcttgca ggatcgccac 
     1681 gactccgggc gtatatgctc cgcattggtc ttgaccaact ctatcagagc ttggttgacg 
     1741 gcaatttcga tgatgcagct tgggcgcagg gtcgatgcga cgcaatcgtc cgatccggag 
     1801 ccgggactgt cgggcgtaca caaatcgccc gcagaagcgc ggccgtctgg accgatggct 
     1861 gtgtagaagt actcgccgat agtggaaacc gacgccccag cactcgtccg agggcaaaga 
     1921 aatagagtag atgccgaccg ggatctgtcg atcgacaagc tcgagtttct ccataataat 
     1981 gtgtgagtag ttcccagata agggaattag ggttcctata gggtttcgct catgtgttga 
     2041 gcatataaga aacccttagt atgtatttgt atttgtaaaa tacttctatc aataaaattt 
     2101 ctaattccta aaaccaaaat ccagtactaa aatccagatc ccccgaatta attcggcgtt 
     2161 aattcagtac attaaaaacg tccgcaatgt gttattaagt tgtcgaattc tcttaattaa 
     2221 gtgtagctct ttgcatcgtc tctcgcctgt cccctcagtt cagtaatttc ctgcatttgc 
     2281 ctgtttccag tcggtagata ttccacaaaa cagcagggaa gcagcgcttt tccgctgcat 
     2341 aaccctgctt cggggtcatt atagcgattt tttcggtata tccatccttt ttcgcacgat 
     2401 atacaggatt ttgccaaagg gttcgtgtag actttccttg gtgtatccaa cggcgtcagc 
     2461 cgggcaggat aggtgaagta ggcccacccg cgagcgggtg ttccttcttc actgtccctt 
     2521 attcgcacct ggcggtgctc aacgggaatc ctgctctgcg aggctggccg gctaccgccg 
     2581 gcgtaacaga tgagggcaag cggatggctg atgaaaccaa gccaaccagg aagggcagcc 
     2641 cacctatcaa ggtgtactgc cttccagacg aacgaagagc gattgagggc ttattatgca 
     2701 cgcttaaaaa taataaaagc agacttgacc tgatagtttg gctgtgagca attatgtgct 
     2761 tagtgcatct aacgcttgag ttaagccgcg ccgcgaagcg gcgtcggctt gaacgaattt 
     2821 ctagctagac attatttgcc gactaccttg gtgatctcgc ctttcacgta gtggacaaat 
     2881 tcttccaact gatctgcgcg cgaggccaag cgatcttctt cttgtccaag ataagcctgt 
     2941 ctagcttcaa gtatgacggg ctgatactgg gccggcaggc gctccattgc ccagtcggca 
     3001 gcgacatcct tcggcgcgat tttgccggtt actgcgctgt accaaatgcg ggacaacgta 
     3061 agcactacat ttcgctcatc gccagcccag tcgggcggcg agttccatag cgttaaggtt 
     3121 tcatttagcg cctcaaatag atcctgttca ggaaccggat caaagagttc ctccgccgct 
     3181 ggacctacca aggcaacgct atgttctctt gcttttgtca gcaagatagc cagatcaatg 
     3241 tcgatcgtgg ctggctcgaa gatacctgca agaatgtcat tgcgctgcca ttctccaaat 
     3301 tgcagttcgc gcttagctgg ataacgccac ggaatgatgt cgtcgtgcac aacaatggtg 
     3361 acttctacag cgcggagaat ctcgctctct ccaggggaag ccgaagtttc caaaaggtcg 
     3421 ttgatcaaag ctcgccgcgt tgtttcatca agccttacgg tcaccgtaac cagcaaatca 
     3481 atatcactgt gtggcttcag gccgccatcc actgcggagc cgtacaaatg tacggccagc 
     3541 aacgtcggtt cgagatggcg ctcgatgacg ccaactacct ctgatagttg agtcgatact 
     3601 tcggcgatca ccgcttcccc catgatgttt aactttgttt tagggcgact gccctgctgc 
     3661 gtaacatcgt tgctgctcca taacatcaaa catcgaccca cggcgtaacg cgcttgctgc 
     3721 ttggatgccc gaggcataga ctgtacccca aaaaaacagt cataacaagc catgaaaacc 
     3781 gccactgcgc cgttaccacc gctgcgttcg gtcaaggttc tggaccagtt gcgtgagcgc 
     3841 atacgctact tgcattacag cttacgaacc gaacaggctt atgtccactg ggttggcgcg 
     3901 ccagctagac ccagctttct tgtacaaagt tggcattata agaaagcatt gcttatcaat 
     3961 ttgttgcaac gaacaggtca ctatcagtca aaataaaatc attatttgcc atccagctgc 
     4021 aggccctata gtgagtcgta ttaccgtaat catggtcata gctgtttcct gtgtgaaatt 
     4081 gttatccgct ctcatggcgg ccgcatcgat cccccaactt ccaggcccgc catagtgatt 
     4141 tgatttgcca gcgcatcgct atcaatcgcc gggttcaccc attcgcgtaa ccacagttca 
     4201 ctgaatttca taatctattc ctgccttatt taaactgttt gaggaaacgc agatcgtttt 
     4261 cgaagaatga acgcaggtcg gtgacgccgt aacgcaacat agtcagacgc tccatcccca 
     4321 tcccgaagcc gaaaccagag taaacttccg ggtcgatgcc aacgttacgc aacacgttcg 
     4381 gatgcaccat cccgcagccc agcacttcca gccatttacc gtttttaccc atgacatcca 
     4441 cttccgcaga aggttcggta aacgggaagt aggaaggacg gaagcgaatc tgcaaatctt 
     4501 cctcaaagaa gttacgcagg aagtcgtgca gcgtgccttt caggttggta aagctgatgt 
     4561 tggtatcaac aatcagacct tccatctgat ggaacatcgg cgtgtgagtc tggtcgtagt 
     4621 cgttacgata aacacggcca ggcgcgatga tacgaatcgg tggctgctgg gctttcatgg 
     4681 tgcggatctg tacgccagag gtctgggtac gcagcaggcg ggtagtgtca aaccagaaag 
     4741 tgtcgtggtc agcgcgcgcc gggtggtgac caggaatgtt cagagcatcg aagttatgat 
     4801 aatcgtcttc gatttccggc ccggttgcca cggtaaagcc aagctcaccg aagaaacttt 
     4861 cgatacggtc gatggtacgg gtaaccggat gcagaccgcc gttttcaatg cgacgacctg 
     4921 gcagagagac atcaatcgtt tccgccgcca gacgcgcatt cagtgcagcg ctttccagtt 
     4981 ccgctttacg cgcattcagc gcctgctgaa cctgctcttt cgcttcgttg ataaccgcac 
     5041 cagctgccgg acgctcttct ggcggcagct cacgcagggt cgtcatctga agggttaagt 
     5101 gccctttttt acccaaatat tcgacgcgca cattatctaa cgcggcaaca tctgacgcct 
     5161 ggctaatggc cgccttcgca ctggcaacca gttctgcgag atgtgacatg gttttcctca 
     5221 ttgtgtcagt ggtgacactg gttcgttgga cttagagcct atcccatcag gctattttac 
     5281 ttgccatttt ggtccccgat accgtcgaga cactagaagg gacgcaccgc tagcagcgcc 
     5341 cctagcggta tcctataaaa aaacacaccg cgccgctagc agcaccccta atataaaata 
     5401 atgtttttta taaaaatagt cagtaccacc cctacaaaac ggtgtcggcg cgttgttgta 
     5461 gccgcgccga caccgctttt ttaaatatca taaagagagt aagagaaact aatttttcat 
     5521 aacactctat ttataaagaa aaatcagcaa aaacttgttt ttgcgtgggg tgtggtgctt 
     5581 ttggtggtga gaaccaccaa cctgttgagc ctttttgtgg agtgggttaa attatactag 
     5641 cgtcgagccc atgtcagccg ttaagtgttc ctgtgtcact caaaattgct ttgagaggct 
     5701 ctaagggctt ctcagtgcgt tacatccctg gcttgttgtc cacaaccgtt aaaccttaaa 
     5761 agctagaaaa gccttatata ttcttttttt tcttataaaa cttaaaacct tagaggctat 
     5821 ttaagttgct gatttatatt aattttattg ttcaaacatg agagcttagt acgtgaaaca 
     5881 tgagagctta gtacgttagc catgagagct tagtacgtta gccatgaggg tttagttcgt 
     5941 taaacatgag agcttagtac gttaaacatg agagcttagt acgtgaaaca tgagagctta 
     6001 gtacgtacta tcaacaggtt gaactgctga tcttcagatc ctctacgccg gacgcatcgt 
     6061 ggccggatca attccgtttt ccgctgcata accctgcttc ggggtcatta tagcgatttt 
     6121 ttcggtatat ccatcctttt tcgcacgata tacaggattt tgccaaaggg ttcgtgtaga 
     6181 ctttccttgg tgtatccaac ggcgtcagcc gggcaggata ggtgaagtag gcccacccgc 
     6241 gagcgggtgt tccttcttca ctgtccctta ttcgcacctg gcggtgctca acgggaatcc 
     6301 tgctctgcga ggctggccgg ctaccgccgg cgtaacagat gagggcaagc ggatggctga 
     6361 tgaaaccaag ccaaccagga agggcagccc acctatcatc atgg 
//
