# Supplementary material for: MISSA 2.0: an updated synthetic biology toolbox for assembly of orthogonal CRISPR/Cas systems
Source: Sci Rep. 2017 Feb 3;7:41993. doi: 10.1038/srep41993 (PMC5290471; doi:10.1038/srep41993)
Supplement: Supplementary Dataset 3 [file srep41993-s4.zip › Donor system/Donor vectors-IV for XVE/pLC2-olexA-GUS.gb]

LOCUS       pLC2-olexA-GUS          6529 bp    DNA     circular SYN  7-AUG-2015
SOURCE      
  ORGANISM  
COMMENT     This file is created by Vector NTI
            http://www.invitrogen.com/
FEATURES             Location/Qualifiers
     terminator      complement(1007..1050)
                     /invitrogen="2580000"
                     /vntifkey="43"
                     /label=rrnB-T1
     terminator      complement(1182..1209)
                     /invitrogen="2590000"
                     /vntifkey="43"
                     /label=rrnB-T2
     misc_feature    1295..1318
                     /vntifkey="21"
                     /label=SP6
     primer_bind     1250..1273
                     /vntifkey="28"
                     /label=M13-47
     misc_feature    complement(4148..4169)
                     /vntifkey="21"
                     /label=T7
     primer_bind     complement(4193..4216)
                     /vntifkey="28"
                     /label=RV-M
     misc_recomb     1..34
                     /vntifkey="86"
                     /label=loxP
     rep_origin      5773..6194
                     /vntifkey="33"
                     /label=oriR6k��
     oriT            complement(6202..6523)
                     /vntifkey="104"
                     /label=oriT-RK2
     CDS             complement(4351..5334)
                     /vntifkey="4"
                     /label=pheS\Gly294
     oriT            complement(5443..5760)
                     /vntifkey="104"
                     /label=oriT-F
     misc_recomb     1327..1426
                     /invitrogen="2670000"
                     /vntifkey="86"
                     /label=attL1
     misc_recomb     complement(4034..4133)
                     /invitrogen="2680000"
                     /vntifkey="86"
                     /label=attL2
     CDS             146..805
                     /vntifkey="4"
                     /label=CmR
     terminator      3748..4000
                     /vntifkey="43"
                     /label=Noster
     CDS             1866..3677
                     /vntifkey="4"
                     /label=GUS
     promoter        1754..1799
                     /vntifkey="29"
                     /label=-46\mini\35S\promoter
     promoter        1463..1732
                     /vntifkey="29"
                     /label=lexA\operator
BASE COUNT     1691 a      1537 c      1614 g      1687 t 
ORIGIN
        1 ataacttcgt atagcataca ttatacgaag ttatgtcgat tacgcattag gcacccccag 
       61 gctttacact ttatgcttcc ggctcgtata atgtgtggat tttgagttag gatcgtcgag 
      121 attttcagga gctaaggaag ctaaaatgga gaaaaaaatc actggatata ccaccgttga 
      181 tatatcccaa tggcatcgta aagaacattt tgaggcattt cagtcagttg ctcaatgtac 
      241 ctataaccag accgttcagc tggatattac ggccttttta aagaccgtaa agaaaagtaa 
      301 gcacaagttt tatccggcct ttattcacat tcttgcccgc ctgatgaatg ctcatccgga 
      361 gttccgtatg gcaatgaaag acggtgagct ggtgatatgg gatagtgttc acccttgtta 
      421 caccgttttc catgagcaaa ctgaaacgtt ttcatcgctc tggagtgaat accacgacga 
      481 tttccggcag tttctacaca tatattcgca agatgtggcg tgttacggtg aaaacctggc 
      541 ctatttccct aaagggttta ttgagaatat gtttttcgtc tcagccaatc cctgggtgag 
      601 tttcaccagt tttgatttaa acgtggccaa tatggacaac ttcttcgccc ccgttttcac 
      661 aatgggcaaa tattatacgc aaggcgacaa ggtgctgatg ccgctggcga ttcaggttca 
      721 tcatgccgtt tgtgatggct tccatgtcgg cagaatgctt aatgaattac aacagtactg 
      781 cgatgagtgg cagggcgggg cgtaattttt ttaaggcagt tattggtgcg atcctctagc 
      841 tagaaattcg ttcaagccga cgccgcttcg cggcgcggct taactcaagc gttagatgca 
      901 ctaagcacat aattgctcac agccaaacta tcaggacggt cgactctagc atggatctcg 
      961 gggacgtcta actactaagc gagagtaggg aactgccagg catcaaataa aacgaaaggc 
     1021 tcagtcggaa gactgggcct ttcgttttat ctgttgtttg tcggtgaacg ctctcctgag 
     1081 taggacaaat ccgccgggag cggatttgaa cgttgtgaag caacggcccg gagggtggcg 
     1141 ggcaggacgc ccgccataaa ctgccaggca tcaaactaag cagaaggcca tcctgacgga 
     1201 tggccttttt gcgtttctac aaactcttcc tgttagttag ttacttaagc gccagggttt 
     1261 tcccagtcac gacgttgtaa aacgacggcc agtgcatacg atttaggtga cactatagaa 
     1321 gggccccaaa taatgatttt attttgactg atagtgacct gttcgttgca acaaattgat 
     1381 aagcaatgct tttttataat gccaactttg tacaaaaaag caggcttttt aattaacgac 
     1441 tttaggtcca agcttgcatg ccgcttgggc tgcaggtcga ggctaaaaaa ctaatcgcat 
     1501 tatcatcccc tcgacgtact gtacatataa ccactggttt tatatacagc agtactgtac 
     1561 atataaccac tggttttata tacagcagtc gacgtactgt acatataacc actggtttta 
     1621 tatacagcag tactgtacat ataaccactg gttttatata cagcagtcga ggtaagatta 
     1681 gatatggata tgtatatgga tatgtatatg gtggtaatgc catgtaatat gctcgactct 
     1741 aggatcttcg caagaccctt cctctatata aggaagttca tttcatttgg agaggacacg 
     1801 ctgaagctag tcgactctag cctcgaggcg cgccatctag aggatccccg ggtggtcagt 
     1861 cccttatgtt acgtcctgta gaaaccccaa cccgtgaaat caaaaaactc gacggcctgt 
     1921 gggcattcag tctggatcgc gaaaactgtg gaattgatca gcgttggtgg gaaagcgcgt 
     1981 tacaagaaag ccgggcaatt gctgtgccag gcagttttaa cgatcagttc gccgatgcag 
     2041 atattcgtaa ttatgcgggc aacgtctggt atcagcgcga agtctttata ccgaaaggtt 
     2101 gggcaggcca gcgtatcgtg ctgcgtttcg atgcggtcac tcattacggc aaagtgtggg 
     2161 tcaataatca ggaagtgatg gagcatcagg gcggctatac gccatttgaa gccgatgtca 
     2221 cgccgtatgt tattgccggg aaaagtgtac gtatcaccgt ttgtgtgaac aacgaactga 
     2281 actggcagac tatcccgccg ggaatggtga ttaccgacga aaacggcaag aaaaagcagt 
     2341 cttacttcca tgatttcttt aactatgccg gaatccatcg cagcgtaatg ctctacacca 
     2401 cgccgaacac ctgggtggac gatatcaccg tggtgacgca tgtcgcgcaa gactgtaacc 
     2461 acgcgtctgt tgactggcag gtggtggcca atggtgatgt cagcgttgaa ctgcgtgatg 
     2521 cggatcaaca ggtggttgca actggacaag gcactagcgg gactttgcaa gtggtgaatc 
     2581 cgcacctctg gcaaccgggt gaaggttatc tctatgaact gtgcgtcaca gccaaaagcc 
     2641 agacagagtg tgatatctac ccgcttcgcg tcggcatccg gtcagtggca gtgaagggcg 
     2701 aacagttcct gattaaccac aaaccgttct actttactgg ctttggtcgt catgaagatg 
     2761 cggacttgcg tggcaaagga ttcgataacg tgctgatggt gcacgaccac gcattaatgg 
     2821 actggattgg ggccaactcc taccgtacct cgcattaccc ttacgctgaa gagatgctcg 
     2881 actgggcaga tgaacatggc atcgtggtga ttgatgaaac tgctgctgtc ggctttaacc 
     2941 tctctttagg cattggtttc gaagcgggca acaagccgaa agaactgtac agcgaagagg 
     3001 cagtcaacgg ggaaactcag caagcgcact tacaggcgat taaagagctg atagcgcgtg 
     3061 acaaaaacca cccaagcgtg gtgatgtgga gtattgccaa cgaaccggat acccgtccgc 
     3121 aaggtgcacg ggaatatttc gcgccactgg cggaagcaac gcgtaaactc gacccgacgc 
     3181 gtccgatcac ctgcgtcaat gtaatgttct gcgacgctca caccgatacc atcagcgatc 
     3241 tctttgatgt gctgtgcctg aaccgttatt acggatggta tgtccaaagc ggcgatttgg 
     3301 aaacggcaga gaaggtactg gaaaaagaac ttctggcctg gcaggagaaa ctgcatcagc 
     3361 cgattatcat caccgaatac ggcgtggata cgttagccgg gctgcactca atgtacaccg 
     3421 acatgtggag tgaagagtat cagtgtgcat ggctggatat gtatcaccgc gtctttgatc 
     3481 gcgtcagcgc cgtcgtcggt gaacaggtat ggaatttcgc cgattttgcg acctcgcaag 
     3541 gcatattgcg cgttggcggt aacaagaaag ggatcttcac tcgcgaccgc aaaccgaagt 
     3601 cggcggcttt tctgctgcaa aaacgctgga ctggcatgaa cttcggtgaa aaaccgcagc 
     3661 agggaggcaa acaatgaatc aacaactctc ctggcgcacc atcgtcggct acagcctcgg 
     3721 gaattgctac cgagctcgaa tttccccgat cgttcaaaca tttggcaata aagtttctta 
     3781 agattgaatc ctgttgccgg tcttgcgatg attatcatat aatttctgtt gaattacgtt 
     3841 aagcatgtaa taattaacat gtaatgcatg acgttattta tgagatgggt ttttatgatt 
     3901 agagtcccgc aattatacat ttaatacgcg atagaaaaca aaatatagcg cgcaaactag 
     3961 gataaattat cgcgcgcggt gtcatctatg ttactagatc gggaattcga cctaaagtcg 
     4021 gcgcgccagc tagacccagc tttcttgtac aaagttggca ttataagaaa gcattgctta 
     4081 tcaatttgtt gcaacgaaca ggtcactatc agtcaaaata aaatcattat ttgccatcca 
     4141 gctgcaggcc ctatagtgag tcgtattacc gtaatcatgg tcatagctgt ttcctgtgtg 
     4201 aaattgttat ccgctctcat ggcggccgca tcgatccccc aacttccagg cccgccatag 
     4261 tgatttgatt tgccagcgca tcgctatcaa tcgccgggtt cacccattcg cgtaaccaca 
     4321 gttcactgaa tttcataatc tattcctgcc ttatttaaac tgtttgagga aacgcagatc 
     4381 gttttcgaag aatgaacgca ggtcggtgac gccgtaacgc aacatagtca gacgctccat 
     4441 ccccatcccg aagccgaaac cagagtaaac ttccgggtcg atgccaacgt tacgcaacac 
     4501 gttcggatgc accatcccgc agcccagcac ttccagccat ttaccgtttt tacccatgac 
     4561 atccacttcc gcagaaggtt cggtaaacgg gaagtaggaa ggacggaagc gaatctgcaa 
     4621 atcttcctca aagaagttac gcaggaagtc gtgcagcgtg cctttcaggt tggtaaagct 
     4681 gatgttggta tcaacaatca gaccttccat ctgatggaac atcggcgtgt gagtctggtc 
     4741 gtagtcgtta cgataaacac ggccaggcgc gatgatacga atcggtggct gctgggcttt 
     4801 catggtgcgg atctgtacgc cagaggtctg ggtacgcagc aggcgggtag tgtcaaacca 
     4861 gaaagtgtcg tggtcagcgc gcgccgggtg gtgaccagga atgttcagag catcgaagtt 
     4921 atgataatcg tcttcgattt ccggcccggt tgccacggta aagccaagct caccgaagaa 
     4981 actttcgata cggtcgatgg tacgggtaac cggatgcaga ccgccgtttt caatgcgacg 
     5041 acctggcaga gagacatcaa tcgtttccgc cgccagacgc gcattcagtg cagcgctttc 
     5101 cagttccgct ttacgcgcat tcagcgcctg ctgaacctgc tctttcgctt cgttgataac 
     5161 cgcaccagct gccggacgct cttctggcgg cagctcacgc agggtcgtca tctgaagggt 
     5221 taagtgccct tttttaccca aatattcgac gcgcacatta tctaacgcgg caacatctga 
     5281 cgcctggcta atggccgcct tcgcactggc aaccagttct gcgagatgtg acatggtttt 
     5341 cctcattgtg tcagtggtga cactggttcg ttggacttag agcctatccc atcaggctat 
     5401 tttacttgcc attttggtcc ccgataccgt cgagacacta gaagggacgc accgctagca 
     5461 gcgcccctag cggtatccta taaaaaaaca caccgcgccg ctagcagcac ccctaatata 
     5521 aaataatgtt ttttataaaa atagtcagta ccacccctac aaaacggtgt cggcgcgttg 
     5581 ttgtagccgc gccgacaccg cttttttaaa tatcataaag agagtaagag aaactaattt 
     5641 ttcataacac tctatttata aagaaaaatc agcaaaaact tgtttttgcg tggggtgtgg 
     5701 tgcttttggt ggtgagaacc accaacctgt tgagcctttt tgtggagtgg gttaaattat 
     5761 actagcgtcg agcccatgtc agccgttaag tgttcctgtg tcactcaaaa ttgctttgag 
     5821 aggctctaag ggcttctcag tgcgttacat ccctggcttg ttgtccacaa ccgttaaacc 
     5881 ttaaaagcta gaaaagcctt atatattctt ttttttctta taaaacttaa aaccttagag 
     5941 gctatttaag ttgctgattt atattaattt tattgttcaa acatgagagc ttagtacgtg 
     6001 aaacatgaga gcttagtacg ttagccatga gagcttagta cgttagccat gagggtttag 
     6061 ttcgttaaac atgagagctt agtacgttaa acatgagagc ttagtacgtg aaacatgaga 
     6121 gcttagtacg tactatcaac aggttgaact gctgatcttc agatcctcta cgccggacgc 
     6181 atcgtggccg gatcaattcc gttttccgct gcataaccct gcttcggggt cattatagcg 
     6241 attttttcgg tatatccatc ctttttcgca cgatatacag gattttgcca aagggttcgt 
     6301 gtagactttc cttggtgtat ccaacggcgt cagccgggca ggataggtga agtaggccca 
     6361 cccgcgagcg ggtgttcctt cttcactgtc ccttattcgc acctggcggt gctcaacggg 
     6421 aatcctgctc tgcgaggctg gccggctacc gccggcgtaa cagatgaggg caagcggatg 
     6481 gctgatgaaa ccaagccaac caggaagggc agcccaccta tcatcatgg 
//
