# Supplementary material for: MISSA 2.0: an updated synthetic biology toolbox for assembly of orthogonal CRISPR/Cas systems
Source: Sci Rep. 2017 Feb 3;7:41993. doi: 10.1038/srep41993 (PMC5290471; doi:10.1038/srep41993)
Supplement: Supplementary Dataset 3 [file srep41993-s4.zip › Donor system/Donor vectors-IV for XVE/pLC2-olexA.gb]

LOCUS       pLC2-olexA              4865 bp    DNA     circular SYN  7-AUG-2015
SOURCE      
  ORGANISM  
COMMENT     This file is created by Vector NTI
            http://www.invitrogen.com/
FEATURES             Location/Qualifiers
     terminator      complement(1007..1050)
                     /invitrogen="2580000"
                     /vntifkey="43"
                     /label=rrnB-T1
     terminator      complement(1182..1209)
                     /invitrogen="2590000"
                     /vntifkey="43"
                     /label=rrnB-T2
     misc_feature    1295..1318
                     /vntifkey="21"
                     /label=SP6
     primer_bind     1250..1273
                     /vntifkey="28"
                     /label=M13-47
     misc_feature    complement(2484..2505)
                     /vntifkey="21"
                     /label=T7
     primer_bind     complement(2529..2552)
                     /vntifkey="28"
                     /label=RV-M
     misc_recomb     1..34
                     /vntifkey="86"
                     /label=loxP
     rep_origin      4109..4530
                     /vntifkey="33"
                     /label=oriR6k��
     oriT            complement(4538..4859)
                     /vntifkey="104"
                     /label=oriT-RK2
     CDS             complement(2687..3670)
                     /vntifkey="4"
                     /label=pheS\Gly294
     oriT            complement(3779..4096)
                     /vntifkey="104"
                     /label=oriT-F
     CDS             146..805
                     /vntifkey="4"
                     /label=CmR
     misc_recomb     1327..1426
                     /invitrogen="2670000"
                     /vntifkey="86"
                     /label=attL1
     misc_recomb     complement(2370..2469)
                     /invitrogen="2680000"
                     /vntifkey="86"
                     /label=attL2
     promoter        1735..1780
                     /vntifkey="29"
                     /label=-46\mini\35S\promoter
     promoter        1444..1713
                     /vntifkey="29"
                     /label=lexA\operator
     terminator      1872..2334
                     /vntifkey="43"
                     /label=Pea\3A\terminator
     misc_feature    1803..1871
                     /vntifkey="21"
                     /label=MCS:\XhoI---StuI
BASE COUNT     1263 a      1108 c      1118 g      1376 t 
ORIGIN
        1 ataacttcgt atagcataca ttatacgaag ttatgtcgat tacgcattag gcacccccag 
       61 gctttacact ttatgcttcc ggctcgtata atgtgtggat tttgagttag gatcgtcgag 
      121 attttcagga gctaaggaag ctaaaatgga gaaaaaaatc actggatata ccaccgttga 
      181 tatatcccaa tggcatcgta aagaacattt tgaggcattt cagtcagttg ctcaatgtac 
      241 ctataaccag accgttcagc tggatattac ggccttttta aagaccgtaa agaaaagtaa 
      301 gcacaagttt tatccggcct ttattcacat tcttgcccgc ctgatgaatg ctcatccgga 
      361 gttccgtatg gcaatgaaag acggtgagct ggtgatatgg gatagtgttc acccttgtta 
      421 caccgttttc catgagcaaa ctgaaacgtt ttcatcgctc tggagtgaat accacgacga 
      481 tttccggcag tttctacaca tatattcgca agatgtggcg tgttacggtg aaaacctggc 
      541 ctatttccct aaagggttta ttgagaatat gtttttcgtc tcagccaatc cctgggtgag 
      601 tttcaccagt tttgatttaa acgtggccaa tatggacaac ttcttcgccc ccgttttcac 
      661 aatgggcaaa tattatacgc aaggcgacaa ggtgctgatg ccgctggcga ttcaggttca 
      721 tcatgccgtt tgtgatggct tccatgtcgg cagaatgctt aatgaattac aacagtactg 
      781 cgatgagtgg cagggcgggg cgtaattttt ttaaggcagt tattggtgcg atcctctagc 
      841 tagaaattcg ttcaagccga cgccgcttcg cggcgcggct taactcaagc gttagatgca 
      901 ctaagcacat aattgctcac agccaaacta tcaggacggt cgactctagc atggatctcg 
      961 gggacgtcta actactaagc gagagtaggg aactgccagg catcaaataa aacgaaaggc 
     1021 tcagtcggaa gactgggcct ttcgttttat ctgttgtttg tcggtgaacg ctctcctgag 
     1081 taggacaaat ccgccgggag cggatttgaa cgttgtgaag caacggcccg gagggtggcg 
     1141 ggcaggacgc ccgccataaa ctgccaggca tcaaactaag cagaaggcca tcctgacgga 
     1201 tggccttttt gcgtttctac aaactcttcc tgttagttag ttacttaagc gccagggttt 
     1261 tcccagtcac gacgttgtaa aacgacggcc agtgcatacg atttaggtga cactatagaa 
     1321 gggccccaaa taatgatttt attttgactg atagtgacct gttcgttgca acaaattgat 
     1381 aagcaatgct tttttataat gccaactttg tacaaaaaag caggcttttt atatttgcat 
     1441 gccgcttggg ctgcaggtcg aggctaaaaa actaatcgca ttatcatccc ctcgacgtac 
     1501 tgtacatata accactggtt ttatatacag cagtactgta catataacca ctggttttat 
     1561 atacagcagt cgacgtactg tacatataac cactggtttt atatacagca gtactgtaca 
     1621 tataaccact ggttttatat acagcagtcg aggtaagatt agatatggat atgtatatgg 
     1681 atatgtatat ggtggtaatg ccatgtaata tgctcgactc taggatcttc gcaagaccct 
     1741 tcctctatat aaggaagttc atttcatttg gagaggacac gctgaagcta gtcgactcta 
     1801 gcctcgaggc gcgccatcta gaaatttaaa taccatggag agctcattaa ttaactagtc 
     1861 gatccaggcc tcccagcttt cgtccgtatc atcggtttcg acaacgttcg tcaagttcaa 
     1921 tgcatcagtt tcattgccca cacaccagaa tcctactaag tttgagtatt atggcattgg 
     1981 aaaagctgtt ttcttctatc atttgttctg cttgtaattt actgtgttct ttcagttttt 
     2041 gttttcggac atcaaaatgc aaatggatgg ataagagtta ataaatgata tggtcctttt 
     2101 gttcattctc aaattattat tatctgttgt ttttacttta atgggttgaa tttaagtaag 
     2161 aaaggaacta acagtgtgat attaaggtgc aatgttagac atataaaaca gtctttcacc 
     2221 tctctttggt tatgtcttga attggtttgt ttcttcactt atctgtgtaa tcaagtttac 
     2281 tatgagtcta tgatcaagta attatgcaat caagttaagt acagtatagg ctttttgtgt 
     2341 cgagggggta ccaaatacgc gccagctaga cccagctttc ttgtacaaag ttggcattat 
     2401 aagaaagcat tgcttatcaa tttgttgcaa cgaacaggtc actatcagtc aaaataaaat 
     2461 cattatttgc catccagctg caggccctat agtgagtcgt attaccgtaa tcatggtcat 
     2521 agctgtttcc tgtgtgaaat tgttatccgc tctcatggcg gccgcatcga tcccccaact 
     2581 tccaggcccg ccatagtgat ttgatttgcc agcgcatcgc tatcaatcgc cgggttcacc 
     2641 cattcgcgta accacagttc actgaatttc ataatctatt cctgccttat ttaaactgtt 
     2701 tgaggaaacg cagatcgttt tcgaagaatg aacgcaggtc ggtgacgccg taacgcaaca 
     2761 tagtcagacg ctccatcccc atcccgaagc cgaaaccaga gtaaacttcc gggtcgatgc 
     2821 caacgttacg caacacgttc ggatgcacca tcccgcagcc cagcacttcc agccatttac 
     2881 cgtttttacc catgacatcc acttccgcag aaggttcggt aaacgggaag taggaaggac 
     2941 ggaagcgaat ctgcaaatct tcctcaaaga agttacgcag gaagtcgtgc agcgtgcctt 
     3001 tcaggttggt aaagctgatg ttggtatcaa caatcagacc ttccatctga tggaacatcg 
     3061 gcgtgtgagt ctggtcgtag tcgttacgat aaacacggcc aggcgcgatg atacgaatcg 
     3121 gtggctgctg ggctttcatg gtgcggatct gtacgccaga ggtctgggta cgcagcaggc 
     3181 gggtagtgtc aaaccagaaa gtgtcgtggt cagcgcgcgc cgggtggtga ccaggaatgt 
     3241 tcagagcatc gaagttatga taatcgtctt cgatttccgg cccggttgcc acggtaaagc 
     3301 caagctcacc gaagaaactt tcgatacggt cgatggtacg ggtaaccgga tgcagaccgc 
     3361 cgttttcaat gcgacgacct ggcagagaga catcaatcgt ttccgccgcc agacgcgcat 
     3421 tcagtgcagc gctttccagt tccgctttac gcgcattcag cgcctgctga acctgctctt 
     3481 tcgcttcgtt gataaccgca ccagctgccg gacgctcttc tggcggcagc tcacgcaggg 
     3541 tcgtcatctg aagggttaag tgcccttttt tacccaaata ttcgacgcgc acattatcta 
     3601 acgcggcaac atctgacgcc tggctaatgg ccgccttcgc actggcaacc agttctgcga 
     3661 gatgtgacat ggttttcctc attgtgtcag tggtgacact ggttcgttgg acttagagcc 
     3721 tatcccatca ggctatttta cttgccattt tggtccccga taccgtcgag acactagaag 
     3781 ggacgcaccg ctagcagcgc ccctagcggt atcctataaa aaaacacacc gcgccgctag 
     3841 cagcacccct aatataaaat aatgtttttt ataaaaatag tcagtaccac ccctacaaaa 
     3901 cggtgtcggc gcgttgttgt agccgcgccg acaccgcttt tttaaatatc ataaagagag 
     3961 taagagaaac taatttttca taacactcta tttataaaga aaaatcagca aaaacttgtt 
     4021 tttgcgtggg gtgtggtgct tttggtggtg agaaccacca acctgttgag cctttttgtg 
     4081 gagtgggtta aattatacta gcgtcgagcc catgtcagcc gttaagtgtt cctgtgtcac 
     4141 tcaaaattgc tttgagaggc tctaagggct tctcagtgcg ttacatccct ggcttgttgt 
     4201 ccacaaccgt taaaccttaa aagctagaaa agccttatat attctttttt ttcttataaa 
     4261 acttaaaacc ttagaggcta tttaagttgc tgatttatat taattttatt gttcaaacat 
     4321 gagagcttag tacgtgaaac atgagagctt agtacgttag ccatgagagc ttagtacgtt 
     4381 agccatgagg gtttagttcg ttaaacatga gagcttagta cgttaaacat gagagcttag 
     4441 tacgtgaaac atgagagctt agtacgtact atcaacaggt tgaactgctg atcttcagat 
     4501 cctctacgcc ggacgcatcg tggccggatc aattccgttt tccgctgcat aaccctgctt 
     4561 cggggtcatt atagcgattt tttcggtata tccatccttt ttcgcacgat atacaggatt 
     4621 ttgccaaagg gttcgtgtag actttccttg gtgtatccaa cggcgtcagc cgggcaggat 
     4681 aggtgaagta ggcccacccg cgagcgggtg ttccttcttc actgtccctt attcgcacct 
     4741 ggcggtgctc aacgggaatc ctgctctgcg aggctggccg gctaccgccg gcgtaacaga 
     4801 tgagggcaag cggatggctg atgaaaccaa gccaaccagg aagggcagcc cacctatcat 
     4861 catgg 
//
