# Supplementary material for: MISSA 2.0: an updated synthetic biology toolbox for assembly of orthogonal CRISPR/Cas systems
Source: Sci Rep. 2017 Feb 3;7:41993. doi: 10.1038/srep41993 (PMC5290471; doi:10.1038/srep41993)
Supplement: Supplementary Dataset 3 [file srep41993-s4.zip › Donor system/Donor vectors-IV for XVE/pLC2-XVE.gb]

LOCUS       pLC2-XVE                6712 bp    DNA     circular SYN  7-AUG-2015
SOURCE      
  ORGANISM  
COMMENT     This file is created by Vector NTI
            http://www.invitrogen.com/
FEATURES             Location/Qualifiers
     terminator      complement(1007..1050)
                     /invitrogen="2580000"
                     /vntifkey="43"
                     /label=rrnB-T1
     terminator      complement(1182..1209)
                     /invitrogen="2590000"
                     /vntifkey="43"
                     /label=rrnB-T2
     misc_feature    1295..1318
                     /vntifkey="21"
                     /label=SP6
     primer_bind     1250..1273
                     /vntifkey="28"
                     /label=M13-47
     misc_feature    complement(4331..4352)
                     /vntifkey="21"
                     /label=T7
     primer_bind     complement(4376..4399)
                     /vntifkey="28"
                     /label=RV-M
     misc_recomb     1..34
                     /vntifkey="86"
                     /label=loxP
     rep_origin      5956..6377
                     /vntifkey="33"
                     /label=oriR6k��
     oriT            complement(6385..6706)
                     /vntifkey="104"
                     /label=oriT-RK2
     CDS             complement(4534..5517)
                     /vntifkey="4"
                     /label=pheS\Gly294
     oriT            complement(5626..5943)
                     /vntifkey="104"
                     /label=oriT-F
     CDS             146..805
                     /vntifkey="4"
                     /label=CmR
     misc_recomb     1327..1426
                     /invitrogen="2670000"
                     /vntifkey="86"
                     /label=attL1
     misc_recomb     complement(4217..4316)
                     /invitrogen="2680000"
                     /vntifkey="86"
                     /label=attL2
     terminator      3836..4130
                     /vntifkey="43"
                     /label=Pea\rbcS\E9\terminator
     terminator      3716..3810
                     /vntifkey="43"
                     /label=Rat\GR\3'UTR
     promoter        2173..2223
                     /vntifkey="29"
                     /label=-46\mini\35S\promoter
     CDS             2245..3696
                     /vntifkey="4"
                     /label=XVE\CDS
     promoter        1442..2159
                     /vntifkey="29"
                     /label=2x35S\enhancer
BASE COUNT     1730 a      1618 c      1646 g      1718 t 
ORIGIN
        1 ataacttcgt atagcataca ttatacgaag ttatgtcgat tacgcattag gcacccccag 
       61 gctttacact ttatgcttcc ggctcgtata atgtgtggat tttgagttag gatcgtcgag 
      121 attttcagga gctaaggaag ctaaaatgga gaaaaaaatc actggatata ccaccgttga 
      181 tatatcccaa tggcatcgta aagaacattt tgaggcattt cagtcagttg ctcaatgtac 
      241 ctataaccag accgttcagc tggatattac ggccttttta aagaccgtaa agaaaagtaa 
      301 gcacaagttt tatccggcct ttattcacat tcttgcccgc ctgatgaatg ctcatccgga 
      361 gttccgtatg gcaatgaaag acggtgagct ggtgatatgg gatagtgttc acccttgtta 
      421 caccgttttc catgagcaaa ctgaaacgtt ttcatcgctc tggagtgaat accacgacga 
      481 tttccggcag tttctacaca tatattcgca agatgtggcg tgttacggtg aaaacctggc 
      541 ctatttccct aaagggttta ttgagaatat gtttttcgtc tcagccaatc cctgggtgag 
      601 tttcaccagt tttgatttaa acgtggccaa tatggacaac ttcttcgccc ccgttttcac 
      661 aatgggcaaa tattatacgc aaggcgacaa ggtgctgatg ccgctggcga ttcaggttca 
      721 tcatgccgtt tgtgatggct tccatgtcgg cagaatgctt aatgaattac aacagtactg 
      781 cgatgagtgg cagggcgggg cgtaattttt ttaaggcagt tattggtgcg atcctctagc 
      841 tagaaattcg ttcaagccga cgccgcttcg cggcgcggct taactcaagc gttagatgca 
      901 ctaagcacat aattgctcac agccaaacta tcaggacggt cgactctagc atggatctcg 
      961 gggacgtcta actactaagc gagagtaggg aactgccagg catcaaataa aacgaaaggc 
     1021 tcagtcggaa gactgggcct ttcgttttat ctgttgtttg tcggtgaacg ctctcctgag 
     1081 taggacaaat ccgccgggag cggatttgaa cgttgtgaag caacggcccg gagggtggcg 
     1141 ggcaggacgc ccgccataaa ctgccaggca tcaaactaag cagaaggcca tcctgacgga 
     1201 tggccttttt gcgtttctac aaactcttcc tgttagttag ttacttaagc gccagggttt 
     1261 tcccagtcac gacgttgtaa aacgacggcc agtgcatacg atttaggtga cactatagaa 
     1321 gggccccaaa taatgatttt attttgactg atagtgacct gttcgttgca acaaattgat 
     1381 aagcaatgct tttttataat gccaactttg tacaaaaaag caggcttttt aattaataga 
     1441 tatcttctta tattggctag agcagcttgc caacatggtg gagcacgaca ctctcgtcta 
     1501 ctccaagaat atcaaagata cagtctcaga agaccaaagg gctattgaga cttttcaaca 
     1561 aagggtaata tcgggaaacc tcctcggatt ccattgccca gctatctgtc acttcatcaa 
     1621 aaggacagta gaaaaggaag gtggcaccta caaatgccat cattgcgata aaggaaaggc 
     1681 tatcgttcaa gatgcctctg ccgacagtgg tcccaaagat ggacccccac ccacgaggag 
     1741 catcgtggaa aaagaagacg ttccaaccac gtcttcaaag caagtggatt gatgtgataa 
     1801 catggtggag cacgacactc tcgtctactc caagaatatc aaagatacag tctcagaaga 
     1861 ccaaagggct attgagactt ttcaacaaag ggtaatatcg ggaaacctcc tcggattcca 
     1921 ttgcccagct atctgtcact tcatcaaaag gacagtagaa aaggaaggtg gcacctacaa 
     1981 atgccatcat tgcgataaag gaaaggctat cgttcaagat gcctctgccg acagtggtcc 
     2041 caaagatgga cccccaccca cgaggagcat cgtggaaaaa gaagacgttc caaccacgtc 
     2101 ttcaaagcaa gtggattgat gtgatatctc cactgacgta agggatgacg cacaatccac 
     2161 tagtccttcg caagaccctt cctctatata aggaagttca tttcatttgg agaggacacg 
     2221 ctgggatccc caattccggg cggaatgaaa gcgttaacgg ccaggcaaca agaggtgttt 
     2281 gatctcatcc gtgatcacat cagccagaca ggtatgccgc cgacgcgtgc ggaaatcgcg 
     2341 cagcgtttgg ggttccgttc cccaaacgcg gctgaagaac atctgaaggc gctggcacgc 
     2401 aaaggcgtta ttgaaattgt ttccggcgca tcacgcggga ttcgtctgtt gcaggaagag 
     2461 gaagaagggt tgccgctggt aggtcgtgtg gctgccggtg aaccgtcgag cgcccccccg 
     2521 accgatgtca gcctggggga cgagctccac ttagacggcg aggacgtggc gatggcgcat 
     2581 gccgacgcgc tagacgattt cgatctggac atgttggggg acggggattc cccgggtccg 
     2641 ggatttaccc cccacgactc cgccccctac ggcgctctgg atatggccga cttcgagttt 
     2701 gagcagatgt ttaccgatgc ccttggaatt gacgagtacg gtggggatcc gtctgctgga 
     2761 gacatgagag ctgccaacct ttggccaagc ccgctcatga tcaaacgctc taagaagaac 
     2821 agcctggcct tgtccctgac ggccgaccag atggtcagtg ccttgttgga tgctgagccc 
     2881 cccatactct attccgagta tgatcctacc agacccttca gtgaagcttc gatgatgggc 
     2941 ttactgacca acctggcaga cagggagctg gttcacatga tcaactgggc gaagagggtg 
     3001 ccaggctttg tggatttgac cctccatgat caggtccacc ttctagaatg tgcctggcta 
     3061 gagatcctga tgattggtct cgtctggcgc tccatggagc acccagtgaa gctactgttt 
     3121 gctcctaact tgctcttgga caggaaccag ggaaaatgtg tagagggcat ggtggagatc 
     3181 ttcgacatgc tgctggctac atcatctcgg ttccgcatga tgaatctgca gggagaggag 
     3241 tttgtgtgcc tcaaatctat tattttgctt aattctggag tgtacacatt tctgtccagc 
     3301 accctgaagt ctctggaaga gaaggaccat atccaccgag tcctggacaa gatcacagac 
     3361 actttgatcc acctgatggc caaggcaggc ctgaccctgc agcagcagca ccagcggctg 
     3421 gcccagctcc tcctcatcct ctcccacatc aggcacatga gtaacaaagg catggagcat 
     3481 ctgtacagca tgaagtgcaa gaacgtggtg cccctctatg acctgctgct ggagatgctg 
     3541 gacgcccacc gcctacatgc gcccactagc cgtggagggg catccgtgga ggagacggac 
     3601 caaagccact tggccactgc gggctctact tcatcgcatt ccttgcaaaa gtattacatc 
     3661 acgggggagg cagagggttt ccctgccaca gtctgagagc tccctggcga attcccagag 
     3721 atgttagctg aaatcatcac taatcagata ccaaaatatt caaatggaaa tatcaaaaag 
     3781 cttctgtttc atcaaaaatg actcgaccta actgagtaag ctagcttgtt cgagtattat 
     3841 ggcattggga aaactgtttt tcttgtacca tttgttgtgc ttgtaattta ctgtgttttt 
     3901 tattcggttt tcgctatcga actgtgaaat ggaaatggat ggagaagagt taatgaatga 
     3961 tatggtcctt ttgttcattc tcaaattaat attatttgtt ttttctctta tttgttgtgt 
     4021 gttgaatttg aaattataag agatatgcaa acattttgtt ttgagtaaaa atgtgtcaaa 
     4081 tcgtggcctc taatgaccga agttaatatg aggagtaaaa catcccaaac aagcttggaa 
     4141 accatgggga tcacgaattc tggatccgat acgtaacgcg tctgcagcat gcgtggtacc 
     4201 aaggcgcgcc agctagaccc agctttcttg tacaaagttg gcattataag aaagcattgc 
     4261 ttatcaattt gttgcaacga acaggtcact atcagtcaaa ataaaatcat tatttgccat 
     4321 ccagctgcag gccctatagt gagtcgtatt accgtaatca tggtcatagc tgtttcctgt 
     4381 gtgaaattgt tatccgctct catggcggcc gcatcgatcc cccaacttcc aggcccgcca 
     4441 tagtgatttg atttgccagc gcatcgctat caatcgccgg gttcacccat tcgcgtaacc 
     4501 acagttcact gaatttcata atctattcct gccttattta aactgtttga ggaaacgcag 
     4561 atcgttttcg aagaatgaac gcaggtcggt gacgccgtaa cgcaacatag tcagacgctc 
     4621 catccccatc ccgaagccga aaccagagta aacttccggg tcgatgccaa cgttacgcaa 
     4681 cacgttcgga tgcaccatcc cgcagcccag cacttccagc catttaccgt ttttacccat 
     4741 gacatccact tccgcagaag gttcggtaaa cgggaagtag gaaggacgga agcgaatctg 
     4801 caaatcttcc tcaaagaagt tacgcaggaa gtcgtgcagc gtgcctttca ggttggtaaa 
     4861 gctgatgttg gtatcaacaa tcagaccttc catctgatgg aacatcggcg tgtgagtctg 
     4921 gtcgtagtcg ttacgataaa cacggccagg cgcgatgata cgaatcggtg gctgctgggc 
     4981 tttcatggtg cggatctgta cgccagaggt ctgggtacgc agcaggcggg tagtgtcaaa 
     5041 ccagaaagtg tcgtggtcag cgcgcgccgg gtggtgacca ggaatgttca gagcatcgaa 
     5101 gttatgataa tcgtcttcga tttccggccc ggttgccacg gtaaagccaa gctcaccgaa 
     5161 gaaactttcg atacggtcga tggtacgggt aaccggatgc agaccgccgt tttcaatgcg 
     5221 acgacctggc agagagacat caatcgtttc cgccgccaga cgcgcattca gtgcagcgct 
     5281 ttccagttcc gctttacgcg cattcagcgc ctgctgaacc tgctctttcg cttcgttgat 
     5341 aaccgcacca gctgccggac gctcttctgg cggcagctca cgcagggtcg tcatctgaag 
     5401 ggttaagtgc ccttttttac ccaaatattc gacgcgcaca ttatctaacg cggcaacatc 
     5461 tgacgcctgg ctaatggccg ccttcgcact ggcaaccagt tctgcgagat gtgacatggt 
     5521 tttcctcatt gtgtcagtgg tgacactggt tcgttggact tagagcctat cccatcaggc 
     5581 tattttactt gccattttgg tccccgatac cgtcgagaca ctagaaggga cgcaccgcta 
     5641 gcagcgcccc tagcggtatc ctataaaaaa acacaccgcg ccgctagcag cacccctaat 
     5701 ataaaataat gttttttata aaaatagtca gtaccacccc tacaaaacgg tgtcggcgcg 
     5761 ttgttgtagc cgcgccgaca ccgctttttt aaatatcata aagagagtaa gagaaactaa 
     5821 tttttcataa cactctattt ataaagaaaa atcagcaaaa acttgttttt gcgtggggtg 
     5881 tggtgctttt ggtggtgaga accaccaacc tgttgagcct ttttgtggag tgggttaaat 
     5941 tatactagcg tcgagcccat gtcagccgtt aagtgttcct gtgtcactca aaattgcttt 
     6001 gagaggctct aagggcttct cagtgcgtta catccctggc ttgttgtcca caaccgttaa 
     6061 accttaaaag ctagaaaagc cttatatatt cttttttttc ttataaaact taaaacctta 
     6121 gaggctattt aagttgctga tttatattaa ttttattgtt caaacatgag agcttagtac 
     6181 gtgaaacatg agagcttagt acgttagcca tgagagctta gtacgttagc catgagggtt 
     6241 tagttcgtta aacatgagag cttagtacgt taaacatgag agcttagtac gtgaaacatg 
     6301 agagcttagt acgtactatc aacaggttga actgctgatc ttcagatcct ctacgccgga 
     6361 cgcatcgtgg ccggatcaat tccgttttcc gctgcataac cctgcttcgg ggtcattata 
     6421 gcgatttttt cggtatatcc atcctttttc gcacgatata caggattttg ccaaagggtt 
     6481 cgtgtagact ttccttggtg tatccaacgg cgtcagccgg gcaggatagg tgaagtaggc 
     6541 ccacccgcga gcgggtgttc cttcttcact gtcccttatt cgcacctggc ggtgctcaac 
     6601 gggaatcctg ctctgcgagg ctggccggct accgccggcg taacagatga gggcaagcgg 
     6661 atggctgatg aaaccaagcc aaccaggaag ggcagcccac ctatcatcat gg 
//
