# Supplementary material for: MISSA 2.0: an updated synthetic biology toolbox for assembly of orthogonal CRISPR/Cas systems
Source: Sci Rep. 2017 Feb 3;7:41993. doi: 10.1038/srep41993 (PMC5290471; doi:10.1038/srep41993)
Supplement: Supplementary Dataset 3 [file srep41993-s4.zip › Donor system/Donor vectors-IV for XVE/pRG2-olexA-GUS.gb]

LOCUS       pRG2-olexA-GUS          6533 bp    DNA     circular SYN  7-AUG-2015
SOURCE      
  ORGANISM  
COMMENT     This file is created by Vector NTI
            http://www.invitrogen.com/
FEATURES             Location/Qualifiers
     terminator      complement(942..985)
                     /invitrogen="2580000"
                     /vntifkey="43"
                     /label=rrnB-T1
     terminator      complement(1117..1144)
                     /invitrogen="2590000"
                     /vntifkey="43"
                     /label=rrnB-T2
     misc_feature    1230..1253
                     /vntifkey="21"
                     /label=SP6\primer
     primer_bind     1185..1208
                     /vntifkey="28"
                     /label=M13-47
     misc_feature    complement(4152..4173)
                     /vntifkey="21"
                     /label=T7\primer
     primer_bind     complement(4197..4220)
                     /vntifkey="28"
                     /label=RV-M
     misc_recomb     1..34
                     /vntifkey="86"
                     /label=loxP
     oriT            complement(5447..5764)
                     /vntifkey="104"
                     /label=oriT-F
     rep_origin      5777..6198
                     /vntifkey="33"
                     /label=oriR6k��
     oriT            complement(6206..6527)
                     /vntifkey="104"
                     /label=oriT-RK2
     misc_recomb     complement(1269..1393)
                     /vntifkey="86"
                     /label=attR2
     misc_recomb     4013..4137
                     /vntifkey="86"
                     /label=attR1
     CDS             complement(4355..5338)
                     /vntifkey="4"
                     /label=pheS\Gly294
     CDS             271..804
                     /vntifkey="4"
                     /label=GmR
     terminator      3723..3975
                     /vntifkey="43"
                     /label=Noster
     CDS             1841..3652
                     /vntifkey="4"
                     /label=GUS
     promoter        1729..1774
                     /vntifkey="29"
                     /label=-46\mini\35S\promoter
     promoter        1438..1707
                     /vntifkey="29"
                     /label=lexA\operator
BASE COUNT     1675 a      1564 c      1640 g      1654 t 
ORIGIN
        1 ataacttcgt atagcataca ttatacgaag ttatgtcgaa caccgtggaa acggatgaag 
       61 gcacgaaccc agttgacata agcctgttcg gttcgtaaac tgtaatgcaa gtagcgtatg 
      121 cgctcacgca actggtccag aaccttgacc gaacgcagcg gtggtaacgg cgcagtggcg 
      181 gttttcatgg cttgttatga ctgttttttt gtacagtcta tgcctcgggc atccaagcag 
      241 caagcgcgtt acgccgtggg tcgatgtttg atgttatgga gcagcaacga tgttacgcag 
      301 cagggcagtc gccctaaaac aaagttaggt ggctcaagta tgggcatcat tcgcacatgt 
      361 aggctcggcc ctgaccaagt caaatccatg cgggctgctc ttgatctttt cggtcgtgag 
      421 ttcggagacg tagccaccta ctcccaacat cagccggact ccgattacct cgggaacttg 
      481 ctccgtagta agacattcat cgcgcttgct gccttcgacc aagaagcggt tgttggcgct 
      541 ctcgcggctt acgttctgcc caggtttgag cagccgcgta gtgagatcta tatctatgat 
      601 ctcgcagtct ccggcgagca ccggaggcag ggcattgcca ccgcgctcat caatctcctc 
      661 aagcatgagg ccaacgcgct tggtgcttat gtgatctacg tgcaagcaga ttacggtgac 
      721 gatcccgcag tggctctcta tacaaagttg ggcatacggg aagaagtgat gcactttgat 
      781 attgacccaa gtaccgccac ctaacaattc gttcaagccg agatcggctt cccggcggcg 
      841 gagttgttcg gtaaattgtc acaacgccgc agaatcgact ctagcatgga tctcggggac 
      901 gtctaactac taagcgagag tagggaactg ccaggcatca aataaaacga aaggctcagt 
      961 cggaagactg ggcctttcgt tttatctgtt gtttgtcggt gaacgctctc ctgagtagga 
     1021 caaatccgcc gggagcggat ttgaacgttg tgaagcaacg gcccggaggg tggcgggcag 
     1081 gacgcccgcc ataaactgcc aggcatcaaa ctaagcagaa ggccatcctg acggatggcc 
     1141 tttttgcgtt tctacaaact cttcctgtta gttagttact taagcgccag ggttttccca 
     1201 gtcacgacgt tgtaaaacga cggccagtgc atacgattta ggtgacacta tagaagggcc 
     1261 ccatcgacca tagtgactgg atatgttgtg ttttacagta ttatgtagtc tgttttttat 
     1321 gcaaaatcta atttaatata ttgatattta tatcatttta cgtttctcgt tcagctttct 
     1381 tgtacaaagt ggttcgataa ttcttaatta acgactttag gtccaagctt gcatgccgct 
     1441 tgggctgcag gtcgaggcta aaaaactaat cgcattatca tcccctcgac gtactgtaca 
     1501 tataaccact ggttttatat acagcagtac tgtacatata accactggtt ttatatacag 
     1561 cagtcgacgt actgtacata taaccactgg ttttatatac agcagtactg tacatataac 
     1621 cactggtttt atatacagca gtcgaggtaa gattagatat ggatatgtat atggatatgt 
     1681 atatggtggt aatgccatgt aatatgctcg actctaggat cttcgcaaga cccttcctct 
     1741 atataaggaa gttcatttca tttggagagg acacgctgaa gctagtcgac tctagcctcg 
     1801 aggcgcgcca tctagaggat ccccgggtgg tcagtccctt atgttacgtc ctgtagaaac 
     1861 cccaacccgt gaaatcaaaa aactcgacgg cctgtgggca ttcagtctgg atcgcgaaaa 
     1921 ctgtggaatt gatcagcgtt ggtgggaaag cgcgttacaa gaaagccggg caattgctgt 
     1981 gccaggcagt tttaacgatc agttcgccga tgcagatatt cgtaattatg cgggcaacgt 
     2041 ctggtatcag cgcgaagtct ttataccgaa aggttgggca ggccagcgta tcgtgctgcg 
     2101 tttcgatgcg gtcactcatt acggcaaagt gtgggtcaat aatcaggaag tgatggagca 
     2161 tcagggcggc tatacgccat ttgaagccga tgtcacgccg tatgttattg ccgggaaaag 
     2221 tgtacgtatc accgtttgtg tgaacaacga actgaactgg cagactatcc cgccgggaat 
     2281 ggtgattacc gacgaaaacg gcaagaaaaa gcagtcttac ttccatgatt tctttaacta 
     2341 tgccggaatc catcgcagcg taatgctcta caccacgccg aacacctggg tggacgatat 
     2401 caccgtggtg acgcatgtcg cgcaagactg taaccacgcg tctgttgact ggcaggtggt 
     2461 ggccaatggt gatgtcagcg ttgaactgcg tgatgcggat caacaggtgg ttgcaactgg 
     2521 acaaggcact agcgggactt tgcaagtggt gaatccgcac ctctggcaac cgggtgaagg 
     2581 ttatctctat gaactgtgcg tcacagccaa aagccagaca gagtgtgata tctacccgct 
     2641 tcgcgtcggc atccggtcag tggcagtgaa gggcgaacag ttcctgatta accacaaacc 
     2701 gttctacttt actggctttg gtcgtcatga agatgcggac ttgcgtggca aaggattcga 
     2761 taacgtgctg atggtgcacg accacgcatt aatggactgg attggggcca actcctaccg 
     2821 tacctcgcat tacccttacg ctgaagagat gctcgactgg gcagatgaac atggcatcgt 
     2881 ggtgattgat gaaactgctg ctgtcggctt taacctctct ttaggcattg gtttcgaagc 
     2941 gggcaacaag ccgaaagaac tgtacagcga agaggcagtc aacggggaaa ctcagcaagc 
     3001 gcacttacag gcgattaaag agctgatagc gcgtgacaaa aaccacccaa gcgtggtgat 
     3061 gtggagtatt gccaacgaac cggatacccg tccgcaaggt gcacgggaat atttcgcgcc 
     3121 actggcggaa gcaacgcgta aactcgaccc gacgcgtccg atcacctgcg tcaatgtaat 
     3181 gttctgcgac gctcacaccg ataccatcag cgatctcttt gatgtgctgt gcctgaaccg 
     3241 ttattacgga tggtatgtcc aaagcggcga tttggaaacg gcagagaagg tactggaaaa 
     3301 agaacttctg gcctggcagg agaaactgca tcagccgatt atcatcaccg aatacggcgt 
     3361 ggatacgtta gccgggctgc actcaatgta caccgacatg tggagtgaag agtatcagtg 
     3421 tgcatggctg gatatgtatc accgcgtctt tgatcgcgtc agcgccgtcg tcggtgaaca 
     3481 ggtatggaat ttcgccgatt ttgcgacctc gcaaggcata ttgcgcgttg gcggtaacaa 
     3541 gaaagggatc ttcactcgcg accgcaaacc gaagtcggcg gcttttctgc tgcaaaaacg 
     3601 ctggactggc atgaacttcg gtgaaaaacc gcagcaggga ggcaaacaat gaatcaacaa 
     3661 ctctcctggc gcaccatcgt cggctacagc ctcgggaatt gctaccgagc tcgaatttcc 
     3721 ccgatcgttc aaacatttgg caataaagtt tcttaagatt gaatcctgtt gccggtcttg 
     3781 cgatgattat catataattt ctgttgaatt acgttaagca tgtaataatt aacatgtaat 
     3841 gcatgacgtt atttatgaga tgggttttta tgattagagt cccgcaatta tacatttaat 
     3901 acgcgataga aaacaaaata tagcgcgcaa actaggataa attatcgcgc gcggtgtcat 
     3961 ctatgttact agatcgggaa ttcgacctaa agtcggcgcg ccaagctatc aaacaagttt 
     4021 gtacaaaaaa gctgaacgag aaacgtaaaa tgatataaat atcaatatat taaattagat 
     4081 tttgcataaa aaacagacta cataatactg taaaacacaa catatccagt cactatggcg 
     4141 gccggctgca ggccctatag tgagtcgtat taccgtaatc atggtcatag ctgtttcctg 
     4201 tgtgaaattg ttatccgctc tcatggcggc cgcatcgatc ccccaacttc caggcccgcc 
     4261 atagtgattt gatttgccag cgcatcgcta tcaatcgccg ggttcaccca ttcgcgtaac 
     4321 cacagttcac tgaatttcat aatctattcc tgccttattt aaactgtttg aggaaacgca 
     4381 gatcgttttc gaagaatgaa cgcaggtcgg tgacgccgta acgcaacata gtcagacgct 
     4441 ccatccccat cccgaagccg aaaccagagt aaacttccgg gtcgatgcca acgttacgca 
     4501 acacgttcgg atgcaccatc ccgcagccca gcacttccag ccatttaccg tttttaccca 
     4561 tgacatccac ttccgcagaa ggttcggtaa acgggaagta ggaaggacgg aagcgaatct 
     4621 gcaaatcttc ctcaaagaag ttacgcagga agtcgtgcag cgtgcctttc aggttggtaa 
     4681 agctgatgtt ggtatcaaca atcagacctt ccatctgatg gaacatcggc gtgtgagtct 
     4741 ggtcgtagtc gttacgataa acacggccag gcgcgatgat acgaatcggt ggctgctggg 
     4801 ctttcatggt gcggatctgt acgccagagg tctgggtacg cagcaggcgg gtagtgtcaa 
     4861 accagaaagt gtcgtggtca gcgcgcgccg ggtggtgacc aggaatgttc agagcatcga 
     4921 agttatgata atcgtcttcg atttccggcc cggttgccac ggtaaagcca agctcaccga 
     4981 agaaactttc gatacggtcg atggtacggg taaccggatg cagaccgccg ttttcaatgc 
     5041 gacgacctgg cagagagaca tcaatcgttt ccgccgccag acgcgcattc agtgcagcgc 
     5101 tttccagttc cgctttacgc gcattcagcg cctgctgaac ctgctctttc gcttcgttga 
     5161 taaccgcacc agctgccgga cgctcttctg gcggcagctc acgcagggtc gtcatctgaa 
     5221 gggttaagtg ccctttttta cccaaatatt cgacgcgcac attatctaac gcggcaacat 
     5281 ctgacgcctg gctaatggcc gccttcgcac tggcaaccag ttctgcgaga tgtgacatgg 
     5341 ttttcctcat tgtgtcagtg gtgacactgg ttcgttggac ttagagccta tcccatcagg 
     5401 ctattttact tgccattttg gtccccgata ccgtcgagac actagaaggg acgcaccgct 
     5461 agcagcgccc ctagcggtat cctataaaaa aacacaccgc gccgctagca gcacccctaa 
     5521 tataaaataa tgttttttat aaaaatagtc agtaccaccc ctacaaaacg gtgtcggcgc 
     5581 gttgttgtag ccgcgccgac accgcttttt taaatatcat aaagagagta agagaaacta 
     5641 atttttcata acactctatt tataaagaaa aatcagcaaa aacttgtttt tgcgtggggt 
     5701 gtggtgcttt tggtggtgag aaccaccaac ctgttgagcc tttttgtgga gtgggttaaa 
     5761 ttatactagc gtcgagccca tgtcagccgt taagtgttcc tgtgtcactc aaaattgctt 
     5821 tgagaggctc taagggcttc tcagtgcgtt acatccctgg cttgttgtcc acaaccgtta 
     5881 aaccttaaaa gctagaaaag ccttatatat tctttttttt cttataaaac ttaaaacctt 
     5941 agaggctatt taagttgctg atttatatta attttattgt tcaaacatga gagcttagta 
     6001 cgtgaaacat gagagcttag tacgttagcc atgagagctt agtacgttag ccatgagggt 
     6061 ttagttcgtt aaacatgaga gcttagtacg ttaaacatga gagcttagta cgtgaaacat 
     6121 gagagcttag tacgtactat caacaggttg aactgctgat cttcagatcc tctacgccgg 
     6181 acgcatcgtg gccggatcaa ttccgttttc cgctgcataa ccctgcttcg gggtcattat 
     6241 agcgattttt tcggtatatc catccttttt cgcacgatat acaggatttt gccaaagggt 
     6301 tcgtgtagac tttccttggt gtatccaacg gcgtcagccg ggcaggatag gtgaagtagg 
     6361 cccacccgcg agcgggtgtt ccttcttcac tgtcccttat tcgcacctgg cggtgctcaa 
     6421 cgggaatcct gctctgcgag gctggccggc taccgccggc gtaacagatg agggcaagcg 
     6481 gatggctgat gaaaccaagc caaccaggaa gggcagccca cctatcatca tgg 
//
