# Supplementary material for: MISSA 2.0: an updated synthetic biology toolbox for assembly of orthogonal CRISPR/Cas systems
Source: Sci Rep. 2017 Feb 3;7:41993. doi: 10.1038/srep41993 (PMC5290471; doi:10.1038/srep41993)
Supplement: Supplementary Dataset 3 [file srep41993-s4.zip › Donor system/Donor vectors-IV for XVE/pRG2-olexA-zCre.gb]

LOCUS       pRG2-olexA-zCre         6101 bp    DNA     circular SYN  7-AUG-2015
SOURCE      
  ORGANISM  
COMMENT     This file is created by Vector NTI
            http://www.invitrogen.com/
FEATURES             Location/Qualifiers
     terminator      complement(942..985)
                     /invitrogen="2580000"
                     /vntifkey="43"
                     /label=rrnB-T1
     terminator      complement(1117..1144)
                     /invitrogen="2590000"
                     /vntifkey="43"
                     /label=rrnB-T2
     misc_feature    1230..1253
                     /vntifkey="21"
                     /label=SP6\primer
     primer_bind     1185..1208
                     /vntifkey="28"
                     /label=M13-47
     misc_feature    complement(3720..3741)
                     /vntifkey="21"
                     /label=T7\primer
     primer_bind     complement(3765..3788)
                     /vntifkey="28"
                     /label=RV-M
     misc_recomb     1..34
                     /vntifkey="86"
                     /label=loxP
     oriT            complement(5015..5332)
                     /vntifkey="104"
                     /label=oriT-F
     rep_origin      5345..5766
                     /vntifkey="33"
                     /label=oriR6k��
     oriT            complement(5774..6095)
                     /vntifkey="104"
                     /label=oriT-RK2
     CDS             complement(3923..4906)
                     /vntifkey="4"
                     /label=pheS\Gly294
     CDS             271..804
                     /vntifkey="4"
                     /label=GmR
     misc_recomb     complement(1269..1393)
                     /vntifkey="86"
                     /label=attR2
     misc_recomb     3581..3705
                     /vntifkey="86"
                     /label=attR1
     terminator      3079..3541
                     /vntifkey="43"
                     /label=Pea\3A\terminator
     misc_feature    1712..1757
                     /vntifkey="21"
                     /label=-46\\mini\35S\promoter
     promoter        1420..1690
                     /vntifkey="29"
                     /label=lexA\operator
     CDS             1812..3037
                     /vntifkey="4"
                     /label=zCre
     intron          2268..2437
                     /vntifkey="15"
                     /label=artificial\intron
BASE COUNT     1514 a      1455 c      1507 g      1625 t 
ORIGIN
        1 ataacttcgt atagcataca ttatacgaag ttatgtcgaa caccgtggaa acggatgaag 
       61 gcacgaaccc agttgacata agcctgttcg gttcgtaaac tgtaatgcaa gtagcgtatg 
      121 cgctcacgca actggtccag aaccttgacc gaacgcagcg gtggtaacgg cgcagtggcg 
      181 gttttcatgg cttgttatga ctgttttttt gtacagtcta tgcctcgggc atccaagcag 
      241 caagcgcgtt acgccgtggg tcgatgtttg atgttatgga gcagcaacga tgttacgcag 
      301 cagggcagtc gccctaaaac aaagttaggt ggctcaagta tgggcatcat tcgcacatgt 
      361 aggctcggcc ctgaccaagt caaatccatg cgggctgctc ttgatctttt cggtcgtgag 
      421 ttcggagacg tagccaccta ctcccaacat cagccggact ccgattacct cgggaacttg 
      481 ctccgtagta agacattcat cgcgcttgct gccttcgacc aagaagcggt tgttggcgct 
      541 ctcgcggctt acgttctgcc caggtttgag cagccgcgta gtgagatcta tatctatgat 
      601 ctcgcagtct ccggcgagca ccggaggcag ggcattgcca ccgcgctcat caatctcctc 
      661 aagcatgagg ccaacgcgct tggtgcttat gtgatctacg tgcaagcaga ttacggtgac 
      721 gatcccgcag tggctctcta tacaaagttg ggcatacggg aagaagtgat gcactttgat 
      781 attgacccaa gtaccgccac ctaacaattc gttcaagccg agatcggctt cccggcggcg 
      841 gagttgttcg gtaaattgtc acaacgccgc agaatcgact ctagcatgga tctcggggac 
      901 gtctaactac taagcgagag tagggaactg ccaggcatca aataaaacga aaggctcagt 
      961 cggaagactg ggcctttcgt tttatctgtt gtttgtcggt gaacgctctc ctgagtagga 
     1021 caaatccgcc gggagcggat ttgaacgttg tgaagcaacg gcccggaggg tggcgggcag 
     1081 gacgcccgcc ataaactgcc aggcatcaaa ctaagcagaa ggccatcctg acggatggcc 
     1141 tttttgcgtt tctacaaact cttcctgtta gttagttact taagcgccag ggttttccca 
     1201 gtcacgacgt tgtaaaacga cggccagtgc atacgattta ggtgacacta tagaagggcc 
     1261 ccatcgacca tagtgactgg atatgttgtg ttttacagta ttatgtagtc tgttttttat 
     1321 gcaaaatcta atttaatata ttgatattta tatcatttta cgtttctcgt tcagctttct 
     1381 tgtacaaagt ggttcgataa ttccttatat ttgcatgcca gcttgggctg caggtcgagg 
     1441 ctaaaaaact aatcgcatta tcatcccctc gacgtactgt acatataacc actggtttta 
     1501 tatacagcag tactgtacat ataaccactg gttttatata cagcagtcga cgtactgtac 
     1561 atataaccac tggttttata tacagcagta ctgtacatat aaccactggt tttatataca 
     1621 gcagtcgagg taagattaga tatggatatg tatatggata tgtatatggt ggtaatgcca 
     1681 tgtaatatgc tcgactctag gatcttcgca agacccttcc tctatataag gaagttcatt 
     1741 tcatttggag aggacacgct gaagctagtc gactctagcc tcgaggcgcg ccatctagaa 
     1801 gcttgtccac catggtgccc aagaagaaga ggaaagtctc gaatctcctg actgttcacc 
     1861 agaatctccc cgccctgccc gttgatgcta caagcgatga ggtccgcaag aatctgatgg 
     1921 atatgttcag ggaccggcag gccttctctg agcacacctg gaagatgctc ctgtcagtgt 
     1981 gcaggtcctg ggctgcttgg tgcaagctga acaataggaa gtggttccca gcggagcctg 
     2041 aggacgttcg cgattacctc ctgtacctgc aggctagggg cctcgctgtc aagacgattc 
     2101 agcagcacct cggccagctg aacatgctcc ataggaggtc cgggctgcca aggccatccg 
     2161 acagcaatgc cgtgagcctc gtcatgagga ggatcaggaa ggagaacgtg gatgctggcg 
     2221 agagggctaa gcaggctctg gctttcgaga ggaccgactt cgaccaggta agtcttcttt 
     2281 tcctttactc tttacagaaa tggtaatctc agatatagta atggataaga tccaaaaatg 
     2341 acacttttaa ccaagattgt acgaagatct ttttaaactc cattttttat tttgacatct 
     2401 aaattggatt taactcggcc ttgctgtatt ttggcaggtt cgtagcctca tggagaactc 
     2461 ggaccgctgc caggatatta ggaatctggc gttcctcggc atcgcttaca acacactcct 
     2521 gcgcatcgcg gagattgctc gcatcagggt caaggacatc tcccggactg atggtggccg 
     2581 catgctgatc catattggcc gcaccaagac gctcgtttct accgctggcg tggagaaggc 
     2641 tctctcactg ggggtgacga agctggtcga gaggtggatc tcggtttctg gcgtggccga 
     2701 cgatccgaac aattacctct tctgccgggt ccgcaagaat ggggttgctg ccccctcagc 
     2761 gacatcccag ctgagcacta gggctctcga gggcattttc gaggctacac acaggctgat 
     2821 ctacggcgcc aaggacgatt cggggcagag gtacctcgct tggtcgggcc attctgctag 
     2881 ggtgggggct gctagggaca tggctagggc tggcgtctcc attccggaga tcatgcaggc 
     2941 tggcggctgg accaacgtca atatcgttat gaactacatt cggaacctgg actcggagac 
     3001 tggggcgatg gtgcggctgc tggaggacgg cgattgaaac tgagtcgagc tcattaatta 
     3061 actagtcgat ccaggcctcc cagctttcgt ccgtatcatc ggtttcgaca acgttcgtca 
     3121 agttcaatgc atcagtttca ttgcccacac accagaatcc tactaagttt gagtattatg 
     3181 gcattggaaa agctgttttc ttctatcatt tgttctgctt gtaatttact gtgttctttc 
     3241 agtttttgtt ttcggacatc aaaatgcaaa tggatggata agagttaata aatgatatgg 
     3301 tccttttgtt cattctcaaa ttattattat ctgttgtttt tactttaatg ggttgaattt 
     3361 aagtaagaaa ggaactaaca gtgtgatatt aaggtgcaat gttagacata taaaacagtc 
     3421 tttcacctct ctttggttat gtcttgaatt ggtttgtttc ttcacttatc tgtgtaatca 
     3481 agtttactat gagtctatga tcaagtaatt atgcaatcaa gttaagtaca gtataggctt 
     3541 tttgtgtcga gggggtacca aatacgcgcc aagctatcaa acaagtttgt acaaaaaagc 
     3601 tgaacgagaa acgtaaaatg atataaatat caatatatta aattagattt tgcataaaaa 
     3661 acagactaca taatactgta aaacacaaca tatccagtca ctatggcggc cggctgcagg 
     3721 ccctatagtg agtcgtatta ccgtaatcat ggtcatagct gtttcctgtg tgaaattgtt 
     3781 atccgctctc atggcggccg catcgatccc ccaacttcca ggcccgccat agtgatttga 
     3841 tttgccagcg catcgctatc aatcgccggg ttcacccatt cgcgtaacca cagttcactg 
     3901 aatttcataa tctattcctg ccttatttaa actgtttgag gaaacgcaga tcgttttcga 
     3961 agaatgaacg caggtcggtg acgccgtaac gcaacatagt cagacgctcc atccccatcc 
     4021 cgaagccgaa accagagtaa acttccgggt cgatgccaac gttacgcaac acgttcggat 
     4081 gcaccatccc gcagcccagc acttccagcc atttaccgtt tttacccatg acatccactt 
     4141 ccgcagaagg ttcggtaaac gggaagtagg aaggacggaa gcgaatctgc aaatcttcct 
     4201 caaagaagtt acgcaggaag tcgtgcagcg tgcctttcag gttggtaaag ctgatgttgg 
     4261 tatcaacaat cagaccttcc atctgatgga acatcggcgt gtgagtctgg tcgtagtcgt 
     4321 tacgataaac acggccaggc gcgatgatac gaatcggtgg ctgctgggct ttcatggtgc 
     4381 ggatctgtac gccagaggtc tgggtacgca gcaggcgggt agtgtcaaac cagaaagtgt 
     4441 cgtggtcagc gcgcgccggg tggtgaccag gaatgttcag agcatcgaag ttatgataat 
     4501 cgtcttcgat ttccggcccg gttgccacgg taaagccaag ctcaccgaag aaactttcga 
     4561 tacggtcgat ggtacgggta accggatgca gaccgccgtt ttcaatgcga cgacctggca 
     4621 gagagacatc aatcgtttcc gccgccagac gcgcattcag tgcagcgctt tccagttccg 
     4681 ctttacgcgc attcagcgcc tgctgaacct gctctttcgc ttcgttgata accgcaccag 
     4741 ctgccggacg ctcttctggc ggcagctcac gcagggtcgt catctgaagg gttaagtgcc 
     4801 cttttttacc caaatattcg acgcgcacat tatctaacgc ggcaacatct gacgcctggc 
     4861 taatggccgc cttcgcactg gcaaccagtt ctgcgagatg tgacatggtt ttcctcattg 
     4921 tgtcagtggt gacactggtt cgttggactt agagcctatc ccatcaggct attttacttg 
     4981 ccattttggt ccccgatacc gtcgagacac tagaagggac gcaccgctag cagcgcccct 
     5041 agcggtatcc tataaaaaaa cacaccgcgc cgctagcagc acccctaata taaaataatg 
     5101 ttttttataa aaatagtcag taccacccct acaaaacggt gtcggcgcgt tgttgtagcc 
     5161 gcgccgacac cgctttttta aatatcataa agagagtaag agaaactaat ttttcataac 
     5221 actctattta taaagaaaaa tcagcaaaaa cttgtttttg cgtggggtgt ggtgcttttg 
     5281 gtggtgagaa ccaccaacct gttgagcctt tttgtggagt gggttaaatt atactagcgt 
     5341 cgagcccatg tcagccgtta agtgttcctg tgtcactcaa aattgctttg agaggctcta 
     5401 agggcttctc agtgcgttac atccctggct tgttgtccac aaccgttaaa ccttaaaagc 
     5461 tagaaaagcc ttatatattc ttttttttct tataaaactt aaaaccttag aggctattta 
     5521 agttgctgat ttatattaat tttattgttc aaacatgaga gcttagtacg tgaaacatga 
     5581 gagcttagta cgttagccat gagagcttag tacgttagcc atgagggttt agttcgttaa 
     5641 acatgagagc ttagtacgtt aaacatgaga gcttagtacg tgaaacatga gagcttagta 
     5701 cgtactatca acaggttgaa ctgctgatct tcagatcctc tacgccggac gcatcgtggc 
     5761 cggatcaatt ccgttttccg ctgcataacc ctgcttcggg gtcattatag cgattttttc 
     5821 ggtatatcca tcctttttcg cacgatatac aggattttgc caaagggttc gtgtagactt 
     5881 tccttggtgt atccaacggc gtcagccggg caggataggt gaagtaggcc cacccgcgag 
     5941 cgggtgttcc ttcttcactg tcccttattc gcacctggcg gtgctcaacg ggaatcctgc 
     6001 tctgcgaggc tggccggcta ccgccggcgt aacagatgag ggcaagcgga tggctgatga 
     6061 aaccaagcca accaggaagg gcagcccacc tatcatcatg g 
//
