# Supplementary material for: MISSA 2.0: an updated synthetic biology toolbox for assembly of orthogonal CRISPR/Cas systems
Source: Sci Rep. 2017 Feb 3;7:41993. doi: 10.1038/srep41993 (PMC5290471; doi:10.1038/srep41993)
Supplement: Supplementary Dataset 3 [file srep41993-s4.zip › Donor system/Donor vectors-IV for XVE/pRG2-olexA.gb]

LOCUS       pRG2-olexA              4871 bp    DNA     circular SYN  7-AUG-2015
SOURCE      
  ORGANISM  
COMMENT     This file is created by Vector NTI
            http://www.invitrogen.com/
FEATURES             Location/Qualifiers
     terminator      complement(942..985)
                     /invitrogen="2580000"
                     /vntifkey="43"
                     /label=rrnB-T1
     terminator      complement(1117..1144)
                     /invitrogen="2590000"
                     /vntifkey="43"
                     /label=rrnB-T2
     misc_feature    1230..1253
                     /vntifkey="21"
                     /label=SP6\primer
     primer_bind     1185..1208
                     /vntifkey="28"
                     /label=M13-47
     misc_feature    complement(2490..2511)
                     /vntifkey="21"
                     /label=T7\primer
     primer_bind     complement(2535..2558)
                     /vntifkey="28"
                     /label=RV-M
     misc_recomb     1..34
                     /vntifkey="86"
                     /label=loxP
     oriT            complement(3785..4102)
                     /vntifkey="104"
                     /label=oriT-F
     rep_origin      4115..4536
                     /vntifkey="33"
                     /label=oriR6k��
     oriT            complement(4544..4865)
                     /vntifkey="104"
                     /label=oriT-RK2
     CDS             complement(2693..3676)
                     /vntifkey="4"
                     /label=pheS\Gly294
     CDS             271..804
                     /vntifkey="4"
                     /label=GmR
     misc_recomb     complement(1269..1393)
                     /vntifkey="86"
                     /label=attR2
     misc_recomb     2351..2475
                     /vntifkey="86"
                     /label=attR1
     terminator      1849..2311
                     /vntifkey="43"
                     /label=Pea\3A\terminator
     misc_feature    1712..1757
                     /vntifkey="21"
                     /label=-46\\mini\35S\promoter
     promoter        1420..1690
                     /vntifkey="29"
                     /label=LexA\operator
     misc_feature    1780..1848
                     /vntifkey="21"
                     /label=MCS:XhoI---StuI
BASE COUNT     1248 a      1136 c      1144 g      1343 t 
ORIGIN
        1 ataacttcgt atagcataca ttatacgaag ttatgtcgaa caccgtggaa acggatgaag 
       61 gcacgaaccc agttgacata agcctgttcg gttcgtaaac tgtaatgcaa gtagcgtatg 
      121 cgctcacgca actggtccag aaccttgacc gaacgcagcg gtggtaacgg cgcagtggcg 
      181 gttttcatgg cttgttatga ctgttttttt gtacagtcta tgcctcgggc atccaagcag 
      241 caagcgcgtt acgccgtggg tcgatgtttg atgttatgga gcagcaacga tgttacgcag 
      301 cagggcagtc gccctaaaac aaagttaggt ggctcaagta tgggcatcat tcgcacatgt 
      361 aggctcggcc ctgaccaagt caaatccatg cgggctgctc ttgatctttt cggtcgtgag 
      421 ttcggagacg tagccaccta ctcccaacat cagccggact ccgattacct cgggaacttg 
      481 ctccgtagta agacattcat cgcgcttgct gccttcgacc aagaagcggt tgttggcgct 
      541 ctcgcggctt acgttctgcc caggtttgag cagccgcgta gtgagatcta tatctatgat 
      601 ctcgcagtct ccggcgagca ccggaggcag ggcattgcca ccgcgctcat caatctcctc 
      661 aagcatgagg ccaacgcgct tggtgcttat gtgatctacg tgcaagcaga ttacggtgac 
      721 gatcccgcag tggctctcta tacaaagttg ggcatacggg aagaagtgat gcactttgat 
      781 attgacccaa gtaccgccac ctaacaattc gttcaagccg agatcggctt cccggcggcg 
      841 gagttgttcg gtaaattgtc acaacgccgc agaatcgact ctagcatgga tctcggggac 
      901 gtctaactac taagcgagag tagggaactg ccaggcatca aataaaacga aaggctcagt 
      961 cggaagactg ggcctttcgt tttatctgtt gtttgtcggt gaacgctctc ctgagtagga 
     1021 caaatccgcc gggagcggat ttgaacgttg tgaagcaacg gcccggaggg tggcgggcag 
     1081 gacgcccgcc ataaactgcc aggcatcaaa ctaagcagaa ggccatcctg acggatggcc 
     1141 tttttgcgtt tctacaaact cttcctgtta gttagttact taagcgccag ggttttccca 
     1201 gtcacgacgt tgtaaaacga cggccagtgc atacgattta ggtgacacta tagaagggcc 
     1261 ccatcgacca tagtgactgg atatgttgtg ttttacagta ttatgtagtc tgttttttat 
     1321 gcaaaatcta atttaatata ttgatattta tatcatttta cgtttctcgt tcagctttct 
     1381 tgtacaaagt ggttcgataa ttccttatat ttgcatgcca gcttgggctg caggtcgagg 
     1441 ctaaaaaact aatcgcatta tcatcccctc gacgtactgt acatataacc actggtttta 
     1501 tatacagcag tactgtacat ataaccactg gttttatata cagcagtcga cgtactgtac 
     1561 atataaccac tggttttata tacagcagta ctgtacatat aaccactggt tttatataca 
     1621 gcagtcgagg taagattaga tatggatatg tatatggata tgtatatggt ggtaatgcca 
     1681 tgtaatatgc tcgactctag gatcttcgca agacccttcc tctatataag gaagttcatt 
     1741 tcatttggag aggacacgct gaagctagtc gactctagcc tcgaggcgcg ccatctagaa 
     1801 atttaaatac catggagagc tcattaatta actagtcgat ccaggcctcc cagctttcgt 
     1861 ccgtatcatc ggtttcgaca acgttcgtca agttcaatgc atcagtttca ttgcccacac 
     1921 accagaatcc tactaagttt gagtattatg gcattggaaa agctgttttc ttctatcatt 
     1981 tgttctgctt gtaatttact gtgttctttc agtttttgtt ttcggacatc aaaatgcaaa 
     2041 tggatggata agagttaata aatgatatgg tccttttgtt cattctcaaa ttattattat 
     2101 ctgttgtttt tactttaatg ggttgaattt aagtaagaaa ggaactaaca gtgtgatatt 
     2161 aaggtgcaat gttagacata taaaacagtc tttcacctct ctttggttat gtcttgaatt 
     2221 ggtttgtttc ttcacttatc tgtgtaatca agtttactat gagtctatga tcaagtaatt 
     2281 atgcaatcaa gttaagtaca gtataggctt tttgtgtcga gggggtacca aatacgcgcc 
     2341 aagctatcaa acaagtttgt acaaaaaagc tgaacgagaa acgtaaaatg atataaatat 
     2401 caatatatta aattagattt tgcataaaaa acagactaca taatactgta aaacacaaca 
     2461 tatccagtca ctatggcggc cggctgcagg ccctatagtg agtcgtatta ccgtaatcat 
     2521 ggtcatagct gtttcctgtg tgaaattgtt atccgctctc atggcggccg catcgatccc 
     2581 ccaacttcca ggcccgccat agtgatttga tttgccagcg catcgctatc aatcgccggg 
     2641 ttcacccatt cgcgtaacca cagttcactg aatttcataa tctattcctg ccttatttaa 
     2701 actgtttgag gaaacgcaga tcgttttcga agaatgaacg caggtcggtg acgccgtaac 
     2761 gcaacatagt cagacgctcc atccccatcc cgaagccgaa accagagtaa acttccgggt 
     2821 cgatgccaac gttacgcaac acgttcggat gcaccatccc gcagcccagc acttccagcc 
     2881 atttaccgtt tttacccatg acatccactt ccgcagaagg ttcggtaaac gggaagtagg 
     2941 aaggacggaa gcgaatctgc aaatcttcct caaagaagtt acgcaggaag tcgtgcagcg 
     3001 tgcctttcag gttggtaaag ctgatgttgg tatcaacaat cagaccttcc atctgatgga 
     3061 acatcggcgt gtgagtctgg tcgtagtcgt tacgataaac acggccaggc gcgatgatac 
     3121 gaatcggtgg ctgctgggct ttcatggtgc ggatctgtac gccagaggtc tgggtacgca 
     3181 gcaggcgggt agtgtcaaac cagaaagtgt cgtggtcagc gcgcgccggg tggtgaccag 
     3241 gaatgttcag agcatcgaag ttatgataat cgtcttcgat ttccggcccg gttgccacgg 
     3301 taaagccaag ctcaccgaag aaactttcga tacggtcgat ggtacgggta accggatgca 
     3361 gaccgccgtt ttcaatgcga cgacctggca gagagacatc aatcgtttcc gccgccagac 
     3421 gcgcattcag tgcagcgctt tccagttccg ctttacgcgc attcagcgcc tgctgaacct 
     3481 gctctttcgc ttcgttgata accgcaccag ctgccggacg ctcttctggc ggcagctcac 
     3541 gcagggtcgt catctgaagg gttaagtgcc cttttttacc caaatattcg acgcgcacat 
     3601 tatctaacgc ggcaacatct gacgcctggc taatggccgc cttcgcactg gcaaccagtt 
     3661 ctgcgagatg tgacatggtt ttcctcattg tgtcagtggt gacactggtt cgttggactt 
     3721 agagcctatc ccatcaggct attttacttg ccattttggt ccccgatacc gtcgagacac 
     3781 tagaagggac gcaccgctag cagcgcccct agcggtatcc tataaaaaaa cacaccgcgc 
     3841 cgctagcagc acccctaata taaaataatg ttttttataa aaatagtcag taccacccct 
     3901 acaaaacggt gtcggcgcgt tgttgtagcc gcgccgacac cgctttttta aatatcataa 
     3961 agagagtaag agaaactaat ttttcataac actctattta taaagaaaaa tcagcaaaaa 
     4021 cttgtttttg cgtggggtgt ggtgcttttg gtggtgagaa ccaccaacct gttgagcctt 
     4081 tttgtggagt gggttaaatt atactagcgt cgagcccatg tcagccgtta agtgttcctg 
     4141 tgtcactcaa aattgctttg agaggctcta agggcttctc agtgcgttac atccctggct 
     4201 tgttgtccac aaccgttaaa ccttaaaagc tagaaaagcc ttatatattc ttttttttct 
     4261 tataaaactt aaaaccttag aggctattta agttgctgat ttatattaat tttattgttc 
     4321 aaacatgaga gcttagtacg tgaaacatga gagcttagta cgttagccat gagagcttag 
     4381 tacgttagcc atgagggttt agttcgttaa acatgagagc ttagtacgtt aaacatgaga 
     4441 gcttagtacg tgaaacatga gagcttagta cgtactatca acaggttgaa ctgctgatct 
     4501 tcagatcctc tacgccggac gcatcgtggc cggatcaatt ccgttttccg ctgcataacc 
     4561 ctgcttcggg gtcattatag cgattttttc ggtatatcca tcctttttcg cacgatatac 
     4621 aggattttgc caaagggttc gtgtagactt tccttggtgt atccaacggc gtcagccggg 
     4681 caggataggt gaagtaggcc cacccgcgag cgggtgttcc ttcttcactg tcccttattc 
     4741 gcacctggcg gtgctcaacg ggaatcctgc tctgcgaggc tggccggcta ccgccggcgt 
     4801 aacagatgag ggcaagcgga tggctgatga aaccaagcca accaggaagg gcagcccacc 
     4861 tatcatcatg g 
//
