# Supplementary material for: MISSA 2.0: an updated synthetic biology toolbox for assembly of orthogonal CRISPR/Cas systems
Source: Sci Rep. 2017 Feb 3;7:41993. doi: 10.1038/srep41993 (PMC5290471; doi:10.1038/srep41993)
Supplement: Supplementary Dataset 3 [file srep41993-s4.zip › Donor system/Donor vectors-IV for XVE/pRG2-XVE.gb]

LOCUS       pRG2-XVE                6716 bp    DNA     circular SYN  7-AUG-2015
SOURCE      
  ORGANISM  
COMMENT     This file is created by Vector NTI
            http://www.invitrogen.com/
FEATURES             Location/Qualifiers
     terminator      complement(942..985)
                     /invitrogen="2580000"
                     /vntifkey="43"
                     /label=rrnB-T1
     terminator      complement(1117..1144)
                     /invitrogen="2590000"
                     /vntifkey="43"
                     /label=rrnB-T2
     misc_feature    1230..1253
                     /vntifkey="21"
                     /label=SP6\primer
     primer_bind     1185..1208
                     /vntifkey="28"
                     /label=M13-47
     misc_feature    complement(4335..4356)
                     /vntifkey="21"
                     /label=T7\primer
     primer_bind     complement(4380..4403)
                     /vntifkey="28"
                     /label=RV-M
     misc_recomb     1..34
                     /vntifkey="86"
                     /label=loxP
     oriT            complement(5630..5947)
                     /vntifkey="104"
                     /label=oriT-F
     rep_origin      5960..6381
                     /vntifkey="33"
                     /label=oriR6k��
     oriT            complement(6389..6710)
                     /vntifkey="104"
                     /label=oriT-RK2
     misc_recomb     complement(1269..1393)
                     /vntifkey="86"
                     /label=attR2
     misc_recomb     4196..4320
                     /vntifkey="86"
                     /label=attR1
     CDS             complement(4538..5521)
                     /vntifkey="4"
                     /label=pheS\Gly294
     CDS             271..804
                     /vntifkey="4"
                     /label=GmR
     terminator      3811..4105
                     /vntifkey="43"
                     /label=Pea\rbcS\E9\terminator
     terminator      3691..3785
                     /vntifkey="43"
                     /label=Rat\GR\3'UTR
     promoter        2148..2198
                     /vntifkey="29"
                     /label=-46\mini\35S\promoter
     CDS             2220..3671
                     /vntifkey="4"
                     /label=XVE\CDS
     promoter        1417..2134
                     /vntifkey="29"
                     /label=2x35S\enhancer
BASE COUNT     1714 a      1645 c      1672 g      1685 t 
ORIGIN
        1 ataacttcgt atagcataca ttatacgaag ttatgtcgaa caccgtggaa acggatgaag 
       61 gcacgaaccc agttgacata agcctgttcg gttcgtaaac tgtaatgcaa gtagcgtatg 
      121 cgctcacgca actggtccag aaccttgacc gaacgcagcg gtggtaacgg cgcagtggcg 
      181 gttttcatgg cttgttatga ctgttttttt gtacagtcta tgcctcgggc atccaagcag 
      241 caagcgcgtt acgccgtggg tcgatgtttg atgttatgga gcagcaacga tgttacgcag 
      301 cagggcagtc gccctaaaac aaagttaggt ggctcaagta tgggcatcat tcgcacatgt 
      361 aggctcggcc ctgaccaagt caaatccatg cgggctgctc ttgatctttt cggtcgtgag 
      421 ttcggagacg tagccaccta ctcccaacat cagccggact ccgattacct cgggaacttg 
      481 ctccgtagta agacattcat cgcgcttgct gccttcgacc aagaagcggt tgttggcgct 
      541 ctcgcggctt acgttctgcc caggtttgag cagccgcgta gtgagatcta tatctatgat 
      601 ctcgcagtct ccggcgagca ccggaggcag ggcattgcca ccgcgctcat caatctcctc 
      661 aagcatgagg ccaacgcgct tggtgcttat gtgatctacg tgcaagcaga ttacggtgac 
      721 gatcccgcag tggctctcta tacaaagttg ggcatacggg aagaagtgat gcactttgat 
      781 attgacccaa gtaccgccac ctaacaattc gttcaagccg agatcggctt cccggcggcg 
      841 gagttgttcg gtaaattgtc acaacgccgc agaatcgact ctagcatgga tctcggggac 
      901 gtctaactac taagcgagag tagggaactg ccaggcatca aataaaacga aaggctcagt 
      961 cggaagactg ggcctttcgt tttatctgtt gtttgtcggt gaacgctctc ctgagtagga 
     1021 caaatccgcc gggagcggat ttgaacgttg tgaagcaacg gcccggaggg tggcgggcag 
     1081 gacgcccgcc ataaactgcc aggcatcaaa ctaagcagaa ggccatcctg acggatggcc 
     1141 tttttgcgtt tctacaaact cttcctgtta gttagttact taagcgccag ggttttccca 
     1201 gtcacgacgt tgtaaaacga cggccagtgc atacgattta ggtgacacta tagaagggcc 
     1261 ccatcgacca tagtgactgg atatgttgtg ttttacagta ttatgtagtc tgttttttat 
     1321 gcaaaatcta atttaatata ttgatattta tatcatttta cgtttctcgt tcagctttct 
     1381 tgtacaaagt ggttcgataa ttcttaatta atagatatct tcttatattg gctagagcag 
     1441 cttgccaaca tggtggagca cgacactctc gtctactcca agaatatcaa agatacagtc 
     1501 tcagaagacc aaagggctat tgagactttt caacaaaggg taatatcggg aaacctcctc 
     1561 ggattccatt gcccagctat ctgtcacttc atcaaaagga cagtagaaaa ggaaggtggc 
     1621 acctacaaat gccatcattg cgataaagga aaggctatcg ttcaagatgc ctctgccgac 
     1681 agtggtccca aagatggacc cccacccacg aggagcatcg tggaaaaaga agacgttcca 
     1741 accacgtctt caaagcaagt ggattgatgt gataacatgg tggagcacga cactctcgtc 
     1801 tactccaaga atatcaaaga tacagtctca gaagaccaaa gggctattga gacttttcaa 
     1861 caaagggtaa tatcgggaaa cctcctcgga ttccattgcc cagctatctg tcacttcatc 
     1921 aaaaggacag tagaaaagga aggtggcacc tacaaatgcc atcattgcga taaaggaaag 
     1981 gctatcgttc aagatgcctc tgccgacagt ggtcccaaag atggaccccc acccacgagg 
     2041 agcatcgtgg aaaaagaaga cgttccaacc acgtcttcaa agcaagtgga ttgatgtgat 
     2101 atctccactg acgtaaggga tgacgcacaa tccactagtc cttcgcaaga cccttcctct 
     2161 atataaggaa gttcatttca tttggagagg acacgctggg atccccaatt ccgggcggaa 
     2221 tgaaagcgtt aacggccagg caacaagagg tgtttgatct catccgtgat cacatcagcc 
     2281 agacaggtat gccgccgacg cgtgcggaaa tcgcgcagcg tttggggttc cgttccccaa 
     2341 acgcggctga agaacatctg aaggcgctgg cacgcaaagg cgttattgaa attgtttccg 
     2401 gcgcatcacg cgggattcgt ctgttgcagg aagaggaaga agggttgccg ctggtaggtc 
     2461 gtgtggctgc cggtgaaccg tcgagcgccc ccccgaccga tgtcagcctg ggggacgagc 
     2521 tccacttaga cggcgaggac gtggcgatgg cgcatgccga cgcgctagac gatttcgatc 
     2581 tggacatgtt gggggacggg gattccccgg gtccgggatt taccccccac gactccgccc 
     2641 cctacggcgc tctggatatg gccgacttcg agtttgagca gatgtttacc gatgcccttg 
     2701 gaattgacga gtacggtggg gatccgtctg ctggagacat gagagctgcc aacctttggc 
     2761 caagcccgct catgatcaaa cgctctaaga agaacagcct ggccttgtcc ctgacggccg 
     2821 accagatggt cagtgccttg ttggatgctg agccccccat actctattcc gagtatgatc 
     2881 ctaccagacc cttcagtgaa gcttcgatga tgggcttact gaccaacctg gcagacaggg 
     2941 agctggttca catgatcaac tgggcgaaga gggtgccagg ctttgtggat ttgaccctcc 
     3001 atgatcaggt ccaccttcta gaatgtgcct ggctagagat cctgatgatt ggtctcgtct 
     3061 ggcgctccat ggagcaccca gtgaagctac tgtttgctcc taacttgctc ttggacagga 
     3121 accagggaaa atgtgtagag ggcatggtgg agatcttcga catgctgctg gctacatcat 
     3181 ctcggttccg catgatgaat ctgcagggag aggagtttgt gtgcctcaaa tctattattt 
     3241 tgcttaattc tggagtgtac acatttctgt ccagcaccct gaagtctctg gaagagaagg 
     3301 accatatcca ccgagtcctg gacaagatca cagacacttt gatccacctg atggccaagg 
     3361 caggcctgac cctgcagcag cagcaccagc ggctggccca gctcctcctc atcctctccc 
     3421 acatcaggca catgagtaac aaaggcatgg agcatctgta cagcatgaag tgcaagaacg 
     3481 tggtgcccct ctatgacctg ctgctggaga tgctggacgc ccaccgccta catgcgccca 
     3541 ctagccgtgg aggggcatcc gtggaggaga cggaccaaag ccacttggcc actgcgggct 
     3601 ctacttcatc gcattccttg caaaagtatt acatcacggg ggaggcagag ggtttccctg 
     3661 ccacagtctg agagctccct ggcgaattcc cagagatgtt agctgaaatc atcactaatc 
     3721 agataccaaa atattcaaat ggaaatatca aaaagcttct gtttcatcaa aaatgactcg 
     3781 acctaactga gtaagctagc ttgttcgagt attatggcat tgggaaaact gtttttcttg 
     3841 taccatttgt tgtgcttgta atttactgtg ttttttattc ggttttcgct atcgaactgt 
     3901 gaaatggaaa tggatggaga agagttaatg aatgatatgg tccttttgtt cattctcaaa 
     3961 ttaatattat ttgttttttc tcttatttgt tgtgtgttga atttgaaatt ataagagata 
     4021 tgcaaacatt ttgttttgag taaaaatgtg tcaaatcgtg gcctctaatg accgaagtta 
     4081 atatgaggag taaaacatcc caaacaagct tggaaaccat ggggatcacg aattctggat 
     4141 ccgatacgta acgcgtctgc agcatgcgtg gtaccaaggc gcgccaagct atcaaacaag 
     4201 tttgtacaaa aaagctgaac gagaaacgta aaatgatata aatatcaata tattaaatta 
     4261 gattttgcat aaaaaacaga ctacataata ctgtaaaaca caacatatcc agtcactatg 
     4321 gcggccggct gcaggcccta tagtgagtcg tattaccgta atcatggtca tagctgtttc 
     4381 ctgtgtgaaa ttgttatccg ctctcatggc ggccgcatcg atcccccaac ttccaggccc 
     4441 gccatagtga tttgatttgc cagcgcatcg ctatcaatcg ccgggttcac ccattcgcgt 
     4501 aaccacagtt cactgaattt cataatctat tcctgcctta tttaaactgt ttgaggaaac 
     4561 gcagatcgtt ttcgaagaat gaacgcaggt cggtgacgcc gtaacgcaac atagtcagac 
     4621 gctccatccc catcccgaag ccgaaaccag agtaaacttc cgggtcgatg ccaacgttac 
     4681 gcaacacgtt cggatgcacc atcccgcagc ccagcacttc cagccattta ccgtttttac 
     4741 ccatgacatc cacttccgca gaaggttcgg taaacgggaa gtaggaagga cggaagcgaa 
     4801 tctgcaaatc ttcctcaaag aagttacgca ggaagtcgtg cagcgtgcct ttcaggttgg 
     4861 taaagctgat gttggtatca acaatcagac cttccatctg atggaacatc ggcgtgtgag 
     4921 tctggtcgta gtcgttacga taaacacggc caggcgcgat gatacgaatc ggtggctgct 
     4981 gggctttcat ggtgcggatc tgtacgccag aggtctgggt acgcagcagg cgggtagtgt 
     5041 caaaccagaa agtgtcgtgg tcagcgcgcg ccgggtggtg accaggaatg ttcagagcat 
     5101 cgaagttatg ataatcgtct tcgatttccg gcccggttgc cacggtaaag ccaagctcac 
     5161 cgaagaaact ttcgatacgg tcgatggtac gggtaaccgg atgcagaccg ccgttttcaa 
     5221 tgcgacgacc tggcagagag acatcaatcg tttccgccgc cagacgcgca ttcagtgcag 
     5281 cgctttccag ttccgcttta cgcgcattca gcgcctgctg aacctgctct ttcgcttcgt 
     5341 tgataaccgc accagctgcc ggacgctctt ctggcggcag ctcacgcagg gtcgtcatct 
     5401 gaagggttaa gtgccctttt ttacccaaat attcgacgcg cacattatct aacgcggcaa 
     5461 catctgacgc ctggctaatg gccgccttcg cactggcaac cagttctgcg agatgtgaca 
     5521 tggttttcct cattgtgtca gtggtgacac tggttcgttg gacttagagc ctatcccatc 
     5581 aggctatttt acttgccatt ttggtccccg ataccgtcga gacactagaa gggacgcacc 
     5641 gctagcagcg cccctagcgg tatcctataa aaaaacacac cgcgccgcta gcagcacccc 
     5701 taatataaaa taatgttttt tataaaaata gtcagtacca cccctacaaa acggtgtcgg 
     5761 cgcgttgttg tagccgcgcc gacaccgctt ttttaaatat cataaagaga gtaagagaaa 
     5821 ctaatttttc ataacactct atttataaag aaaaatcagc aaaaacttgt ttttgcgtgg 
     5881 ggtgtggtgc ttttggtggt gagaaccacc aacctgttga gcctttttgt ggagtgggtt 
     5941 aaattatact agcgtcgagc ccatgtcagc cgttaagtgt tcctgtgtca ctcaaaattg 
     6001 ctttgagagg ctctaagggc ttctcagtgc gttacatccc tggcttgttg tccacaaccg 
     6061 ttaaacctta aaagctagaa aagccttata tattcttttt tttcttataa aacttaaaac 
     6121 cttagaggct atttaagttg ctgatttata ttaattttat tgttcaaaca tgagagctta 
     6181 gtacgtgaaa catgagagct tagtacgtta gccatgagag cttagtacgt tagccatgag 
     6241 ggtttagttc gttaaacatg agagcttagt acgttaaaca tgagagctta gtacgtgaaa 
     6301 catgagagct tagtacgtac tatcaacagg ttgaactgct gatcttcaga tcctctacgc 
     6361 cggacgcatc gtggccggat caattccgtt ttccgctgca taaccctgct tcggggtcat 
     6421 tatagcgatt ttttcggtat atccatcctt tttcgcacga tatacaggat tttgccaaag 
     6481 ggttcgtgta gactttcctt ggtgtatcca acggcgtcag ccgggcagga taggtgaagt 
     6541 aggcccaccc gcgagcgggt gttccttctt cactgtccct tattcgcacc tggcggtgct 
     6601 caacgggaat cctgctctgc gaggctggcc ggctaccgcc ggcgtaacag atgagggcaa 
     6661 gcggatggct gatgaaacca agccaaccag gaagggcagc ccacctatca tcatgg 
//
