# Supplementary material for: MISSA 2.0: an updated synthetic biology toolbox for assembly of orthogonal CRISPR/Cas systems
Source: Sci Rep. 2017 Feb 3;7:41993. doi: 10.1038/srep41993 (PMC5290471; doi:10.1038/srep41993)
Supplement: Supplementary Dataset 3 [file srep41993-s4.zip › Recipient system/Recipient strains/DH10B-SRP.gb]

LOCUS       DH10B-SRP              10041 bp    DNA     linear   PHG  6-AUG-2015
SOURCE      
  ORGANISM  
COMMENT     This file is created by Vector NTI
            http://www.invitrogen.com/
FEATURES             Location/Qualifiers
     gene            complement(2249..2872)
                     /gene="int"
                     /locus_tag="lambdap33"
                     /db_xref="GeneID:2703470"
                     /vntifkey="60"
     CDS             complement(1802..2872)
                     /gene="int"
                     /locus_tag="lambdap33"
                     /codon_start=1
                     /transl_table=11
                     /product="integration protein"
                     /protein_id="NP_040609.1"
                     /db_xref="GI:9626273"
                     /db_xref="GeneID:2703470"
                     /vntifkey="4"
                     /label=int
     gene            complement(2850..3068)
                     /gene="xis"
                     /locus_tag="lambdap34"
                     /db_xref="GeneID:2703504"
                     /vntifkey="60"
     CDS             complement(2850..3068)
                     /gene="xis"
                     /locus_tag="lambdap34"
                     /codon_start=1
                     /transl_table=11
                     /product="Excisionase"
                     /protein_id="NP_040610.1"
                     /db_xref="GI:9626274"
                     /db_xref="GeneID:2703504"
                     /vntifkey="4"
                     /label=xis
     CDS             complement(3132..3533)
                     /gene="N"
                     /locus_tag="lambdap49"
                     /codon_start=1
                     /transl_table=11
                     /product="early gene regulator"
                     /protein_id="NP_040625.1"
                     /db_xref="GI:9626289"
                     /db_xref="GeneID:2703540"
                     /vntifkey="4"
                     /label=N
     gene            complement(3893..6035)
                     /locus_tag="lambdap51"
                     /db_xref="GeneID:2703538"
                     /vntifkey="60"
     gene            complement(3893..4351)
                     /locus_tag="lambdap52"
                     /db_xref="GeneID:2703465"
                     /vntifkey="60"
     gene            complement(3920..4354)
                     /gene="rexb"
                     /locus_tag="lambdap53"
                     /db_xref="GeneID:2703493"
                     /vntifkey="60"
     CDS             complement(3920..4354)
                     /gene="rexb"
                     /locus_tag="lambdap53"
                     /codon_start=1
                     /transl_table=11
                     /product="exclusion protein"
                     /protein_id="NP_040626.1"
                     /db_xref="GI:9626290"
                     /db_xref="GeneID:2703493"
                     /vntifkey="4"
                     /label=rexb
     gene            complement(4370..5209)
                     /gene="rexa"
                     /locus_tag="lambdap87"
                     /db_xref="GeneID:3827058"
                     /vntifkey="60"
     CDS             complement(4370..5209)
                     /gene="rexa"
                     /locus_tag="lambdap87"
                     /codon_start=1
                     /transl_table=11
                     /product="exclusion protein"
                     /protein_id="NP_040627.1"
                     /db_xref="GI:9626291"
                     /db_xref="GeneID:3827058"
                     /vntifkey="4"
                     /label=rexa
     gene            complement(5322..6035)
                     /gene="cI"
                     /locus_tag="lambdap88"
                     /db_xref="GeneID:3827059"
                     /vntifkey="60"
     CDS             complement(5322..6035)
                     /gene="cI"
                     /locus_tag="lambdap88"
                     /codon_start=1
                     /transl_table=11
                     /product="repressor"
                     /protein_id="NP_040628.1"
                     /db_xref="GI:9626292"
                     /db_xref="GeneID:3827059"
                     /vntifkey="4"
                     /label=cI857
     promoter        6036..6138
                     /vntifkey="30"
                     /label=pR
     misc_recomb     complement(1380..1413)
                     /vntifkey="86"
                     /label=Frt
     promoter        7145..7417
                     /vntifkey="30"
                     /label=araBAD\promoter
     CDS             complement(6237..7115)
                     /vntifkey="4"
                     /label=araC
     CDS             complement(8872..10041)
                     /vntifkey="4"
                     /label=bioA\residual
     CDS             complement(1..1284)
                     /vntifkey="4"
                     /label=ybhC
     promoter        complement(3534..3677)
                     /vntifkey="30"
                     /label=pL
     misc_feature    complement(7499..7519)
                     /vntifkey="21"
                     /label=NLS
     misc_feature    complement(7463..7492)
                     /vntifkey="21"
                     /label=Myc-tag
     CDS             7460..8548
                     /vntifkey="4"
                     /label=Cre
BASE COUNT     2467 a      2513 c      2387 g      2674 t 
ORIGIN
        1 ttacttcttc gcctctgcaa ccactttact acccacgccg cggttattgt attcccacat 
       61 gcggttgtag ttagtgtcat tcagattgcg ctgtatttcg tcgttatcat ctacgctgcc 
      121 ggtattaccc gcaaacggac gattagagat caccgcatcg gcccacggtt tagccgtgtt 
      181 aaaaccttcg ttgatggcgc tatcacggat caccacctga ccgttggtat tggcatcaac 
      241 atccagcgag cggcccagtt gcgccacacc atcaccgaaa gcattgaaac ggctgtttac 
      301 ggcgaggaaa ccgtagtaaa tgttggacag cgtagccggt gcaaacacat acgcttcttg 
      361 ctgagtacgt gagttcacca cgcggaattc ggtgttatcg aacaccactg cgccgcgacc 
      421 agaaacgata tccacatccc cttcaatgta gctgttggtc accagcgtac gcggctgacg 
      481 attcgtttcc agacggttct gcacaccgct gttggtgaca aagaaggtgt tctgacgacc 
      541 gagaatgtta acgttgttaa tctgtacctg gtcaccatca gtacgcagtg ccaccgccgg 
      601 atggttacct gcatctacgc tatcgcccag cgtgttttcg atggtcagat tttgcagttg 
      661 caggccattg ttttgtgacc agaagaccgc agagcagaga acaccgatac tgtcgctgcg 
      721 tttgctctgg cagctatcgt acatatacca cgctggttta cctggcatat atttgccgcg 
      781 cgggttgacg tcgtgacgcc agtcggcagg gctcatgcca ccatcaaggg aaagcccaat 
      841 cttcacatca atcggttttt cacctgtacc gtacagagta attccacccg gagcggcagg 
      901 gacatatacc gttccctgat actcaccagg catcacggca atatactggc gcttgttggt 
      961 acgcttgata attgccgcat ctaccgccgc ctgaatcgtg gtatgcgtta caccttgagt 
     1021 gcccgccggg ccgacaacaa agtcaggttg cgcaggcagg gtaatcgggg aaggattcca 
     1081 cgctgcagca cctggtgtca gggatgcaaa atagtgttga gcatcgaaat tctgcgcttc 
     1141 ttttgccgac agaatcgggc gagaagaggt accaggcgcg gtttgatcag aaggacgttg 
     1201 atcgggcggg gttgagctac aggcggtcag cgtcacgcca aaagccaatg ccagcgccag 
     1261 acgggaaact gaaaatgtgt tcacaggttg ctccgggcta tgaaatagaa aaatgaatcc 
     1321 gttgagaatt caagcttgga tcccctcgag atatgaatat cctccttagt tcctattccg 
     1381 aagttcctat tctctagaaa gtataggaac ttcgaagcag ctccagccaa ttgaccggtt 
     1441 taatggtgat ggtgatggtg ggtacccctc atatgctagc gtcgactagt aaccctggcg 
     1501 cttaagtaac taactaacag gaagagtttg tagaaacgca aaaaggccat ccgtcaggat 
     1561 ggccttctgc ttagtttgat gcctggcagt ttatggcggg cgtcctgccc gccaccctcc 
     1621 gggccgttgc ttcacaacgt tcaaatccgc tcccggcgga tttgtcctac tcaggagagc 
     1681 gttcaccgac aaacaacaga taaaacgaaa ggcccagtct tccgactgag cctttcgttt 
     1741 tatttgatgc ctggcagttc cctactctcg cttagtagtt agacgtcccc gagaaagctt 
     1801 gttatttgat ttcaattttg tcccactccc tgcctctgtc atcacgatac tgtgatgcca 
     1861 tggtgtccga cttatgcccg agaagatgtt gagcaaactt atcgcttatc tgcttctcat 
     1921 agagtcttgc agacaaactg cgcaactcgt gaaaggtagg cggatcccct tcgaaggaaa 
     1981 gacctgatgc ttttcgtgcg cgcataaaat accttgatac tgtgccggat gaaagcggtt 
     2041 cgcgacgagt agatgcaatt atggtttctc cgccaagaat ctctttgcat ttatcaagtg 
     2101 tttccttcat tgatattccg agagcatcaa tatgcaatgc tgttgggatg gcaattttta 
     2161 cgcctgtttt gctttgctcg acataaagat atccatctac gatatcagac cacttcattt 
     2221 cgcataaatc accaactcgt tgcccggtaa caacagccag ttccattgca agtctgagcc 
     2281 aacatggtga tgattctgct gcttgataaa ttttcaggta ttcgtcagcc gtaagtcttg 
     2341 atctccttac ctctgatttt gctgcgcgag tggcagcgac atggtttgtt gttatatggc 
     2401 cttcagctat tgcctctcgg aatgcatcgc tcagtgttga tctgattaac ttggctgacg 
     2461 ccgccttgcc ctcgtctatg tatccattga gcattgccgc aatttctttt gtggtgatgt 
     2521 cttcaagtgg agcatcaggc agacccctcc ttattgcttt aattttgctc atgtaattta 
     2581 tgagtgtctt ctgcttgatt cctctgctgg ccaggatttt ttcgtagcga tcaagccatg 
     2641 aatgtaacgt aacggaatta tcactgttga ttctcgctgt cagaggcttg tgtttgtgtc 
     2701 ctgaaaataa ctcaatgttg gcctgtatag cttcagtgat tgcgattcgc ctgtctctgc 
     2761 ctaatccaaa ctctttaccc gtccttgggt ccctgtagca gtaatatcca ttgtttctta 
     2821 tataaaggtt agggggtaaa tcccggcgct catgacttcg ccttcttccc atttctgatc 
     2881 ctcttcaaaa ggccacctgt tactggtcga tttaagtcaa cctttaccgc tgattcgtgg 
     2941 aacagatact ctcttccatc cttaaccgga ggtgggaata tcctgcattc ccgaacccat 
     3001 cgacgaactg tttcaaggct tcttggacgt cgctggcgtg cgttccactc ctgaagtgtc 
     3061 aagtacatcg caaagtctcc gcaattacac gcaagaaaga attagcttag ccaaggccaa 
     3121 tatctaagta actagataag aggaatcgat tttcccttaa ttttctggcg tccactgcat 
     3181 gttatgccgc gttcgccagg cttgctgtac catgtgcgct gattcttgcg ctcaatacgt 
     3241 tgcaggttgc tttcaatctg tttgtggtat tcagccagca ctgtaaggtc tatcggattt 
     3301 agtgcgcttt ctactcgtga tttcggtttg cgattcagcg agagaatagg gcggttaact 
     3361 ggttttgcgc ttaccccaac caacagggga tttgctgctt tccattgagc ctgtttctct 
     3421 gcgcgacgtt cgcggcggcg tgtttgtgca tccatctgga ttctcctgtc agttagcttt 
     3481 ggtggtgtgt ggcagttgta gtcctgaacg aaaacccccc gcgattggca cattggcagc 
     3541 taatccggaa tcgcacttac ggccaatgct tcgtttcgta tcacacaccc caaagccttc 
     3601 tgctttgaat gctgcccttc ttcagggctt aatttttaag agcgtcacct tcatggtggt 
     3661 cagtgcgtcc tgctgatgtg ctcagtatca ccgccagtgg tatttatgtc aacaccgcca 
     3721 gagataattt atcaccgcag atggttatct gtatgttttt tatatgaatt tattttttgc 
     3781 aggggggcat tgtttggtag gtgagagatc tgaattgcta tgtttagtga gttgtatcta 
     3841 tttatttttc aataaataca attggttatg tgttttgggg gcgatcgtga ggcaaagaaa 
     3901 acccggcgct gaggccgggt tattcttgtt ctctggtcaa attatatagt tggaaaacaa 
     3961 ggatgcatat atgaatgaac gatgcagagg caatgccgat ggcgatagtg ggtatcatgt 
     4021 agccgcttat gctggaaaga agcaataacc cgcagaaaaa caaagctcca agctcaacaa 
     4081 aactaagggc atagacaata actaccgatg tcatataccc atactctcta atcttggcca 
     4141 gtcggcgcgt tctgcttccg attagaaacg tcaaggcagc aatcaggatt gcaatcatgg 
     4201 ttcctgcata tgatgacaat gtcgccccaa gaccatctct atgagctgaa aaagaaacac 
     4261 caggaatgta gtggcggaaa aggagatagc aaatgcttac gataacgtaa ggaattatta 
     4321 ctatgtaaac accaggcatg attctgttcc gcataattac tcctgataat taatccttaa 
     4381 ctttgcccac ctgcctttta aaacattcca gtatatcact tttcattctt gcgtagcaat 
     4441 atgccatctc ttcagctatc tcagcattgg tgaccttgtt cagaggcgct gagagatggc 
     4501 ctttttctga tagataatgt tctgttaaaa tatctccggc ctcatctttt gcccgcaggc 
     4561 taatgtctga aaattgaggt gacgggttaa aaataatatc cttggcaacc ttttttatat 
     4621 cccttttaaa ttttggctta atgactatat ccaatgagtc aaaaagctcc ccttcaatat 
     4681 ctgttgcccc taagaccttt aatatatcgc caaatacagg tagcttggct tctaccttca 
     4741 ccgttgttcg gccgatgaaa tgcatatgca taacatcgtc tttggtggtt cccctcatca 
     4801 gtggctctat ctgaacgcgc tctccactgc ttaatgacat tcctttcccg attaaaaaat 
     4861 ctgtcagatc ggatgtggtc ggcccgaaaa cagttctggc aaaaccaatg gtgtcgcctt 
     4921 caacaaacaa aaaagatggg aatcccaatg attcgtcatc tgcgaggctg ttcttaatat 
     4981 cttcaactga agctttagag cgatttatct tctgaaccag actcttgtca tttgttttgg 
     5041 taaagagaaa agtttttcca tcgattttat gaatatacaa ataattggag ccaacctgca 
     5101 ggtgatgatt atcagccagc agagaattaa ggaaaacaga caggtttatt gagcgcttat 
     5161 ctttcccttt atttttgctg cggtaagtcg cataaaaacc attcttcata attcaatcca 
     5221 tttactatgt tatgttctga ggggagtgaa aattccccta attcgatgaa gattcttgct 
     5281 caattgttat cagctatgcg ccgaccagaa caccttgccg atcagccaaa cgtctcttca 
     5341 ggccactgac tagcgataac tttccccaca acggaacaac tctcattgca tgggatcatt 
     5401 gggtactgtg ggtttagtgg ttgtaaaaac acctgaccgc tatccctgat cagtttcttg 
     5461 aaggtaaact catcaccccc aagtctggct atgcagaaat cacctggctc aacagcctgc 
     5521 tcagggtcaa cgagaattaa cattccgtca ggaaagcttg gcttggagcc tgttggtgcg 
     5581 gtcatggaat taccttcaac ctcaagccag aatgcagaat cactggcttt tttggttgtg 
     5641 cttacccatc tctccgcatc acctttggta aaggttctaa gctcaggtga gaacatccct 
     5701 gcctgaacat gagaaaaaac agggtactca tactcacttc taagtgacgg ctgcatacta 
     5761 accgcttcat acatctcgta gatttctctg gcgattgaag ggctaaattc ttcaacgcta 
     5821 actttgagaa tttttgcaag caatgcggcg ttataagcat ttaatgcatt gatgccatta 
     5881 aataaagcac caacgcctga ctgccccatc cccatcttgt ctgcgacaga ttcctgggat 
     5941 aagccaagtt catttttctt tttttcataa attgctttaa ggcgacgtgc gtcctcaagc 
     6001 tgctcttgtg ttaatggttt cttttttgtg ctcatacgtt aaatctatca ccgcaaggga 
     6061 taaatatcta acaccgtgcg tgttgactat tttacctctg gcggtgataa tggttgcatg 
     6121 tactaaggag gttgtatgaa gcggcatgca taatgtgcct gtcaaatgga cgaagcaggg 
     6181 attctgcaaa ccctatgcta ctccgtcaag ccgtcaattg tctgattcgt taccaattat 
     6241 gacaacttga cggctacatc attcactttt tcttcacaac cggcacggaa ctcgctcggg 
     6301 ctggccccgg tgcatttttt aaatacccgc gagaaataga gttgatcgtc aaaaccaaca 
     6361 ttgcgaccga cggtggcgat aggcatccgg gtggtgctca aaagcagctt cgcctggctg 
     6421 atacgttggt cctcgcgcca gcttaagacg ctaatcccta actgctggcg gaaaagatgt 
     6481 gacagacgcg acggcgacaa gcaaacatgc tgtgcgacgc tggcgatatc aaaattgctg 
     6541 tctgccaggt gatcgctgat gtactgacaa gcctcgcgta cccgattatc catcggtgga 
     6601 tggagcgact cgttaatcgc ttccatgcgc cgcagtaaca attgctcaag cagatttatc 
     6661 gccagcagct ccgaatagcg cccttcccct tgcccggcgt taatgatttg cccaaacagg 
     6721 tcgctgaaat gcggctggtg cgcttcatcc gggcgaaaga accccgtatt ggcaaatatt 
     6781 gacggccagt taagccattc atgccagtag gcgcgcggac gaaagtaaac ccactggtga 
     6841 taccattcgc gagcctccgg atgacgaccg tagtgatgaa tctctcctgg cgggaacagc 
     6901 aaaatatcac ccggtcggca aacaaattct cgtccctgat ttttcaccac cccctgaccg 
     6961 cgaatggtga gattgagaat ataacctttc attcccagcg gtcggtcgat aaaaaaatcg 
     7021 agataaccgt tggcctcaat cggcgttaaa cccgccacca gatgggcatt aaacgagtat 
     7081 cccggcagca ggggatcatt ttgcgcttca gccatacttt tcatactccc gccattcaga 
     7141 gaagaaacca attgtccata ttgcatcaga cattgccgtc actgcgtctt ttactggctc 
     7201 ttctcgctaa ccaaaccggt aaccccgctt attaaaagca ttctgtaaca aagcgggacc 
     7261 aaagccatga caaaaacgcg taacaaaagt gtctataatc acggcagaaa agtccacatt 
     7321 gattatttgc acggcgtcac actttgctat gccatagcat ttttatccat aagattagcg 
     7381 gatcctacct gacgcttttt atcgcaactc tctactgttt ctccataccc gttttttggg 
     7441 ctaacaggag gaattaacca tggagcaaaa gctgatttct gaggaggatc tgggaggacc 
     7501 caagaagaag aggaaggtgt ccaatttact gaccgtacac caaaatttgc ctgcattacc 
     7561 ggtcgatgca acgagtgatg aggttcgcaa gaacctgatg gacatgttca gggatcgcca 
     7621 ggcgttttct gagcatacct ggaaaatgct tctgtccgtt tgccggtcgt gggcggcatg 
     7681 gtgcaagttg aataaccgga aatggtttcc cgcagaacct gaagatgttc gcgattatct 
     7741 tctatatctt caggcgcgcg gtctggcagt aaaaactatc cagcaacatt tgggccagct 
     7801 aaacatgctt catcgtcggt ccgggctgcc acgaccaagt gacagcaatg ctgtttcact 
     7861 ggttatgcgg cggatccgaa aagaaaacgt tgatgccggt gaacgtgcaa aacaggctct 
     7921 agcgttcgaa cgcactgatt tcgaccaggt tcgttcactc atggaaaata gcgatcgctg 
     7981 ccaggatata cgtaatctgg catttctggg gattgcttat aacaccctgt tacgtatagc 
     8041 cgaaattgcc aggatcaggg ttaaagatat ctcacgtact gacggtggga gaatgttaat 
     8101 ccatattggc agaacgaaaa cgctggttag caccgcaggt gtagagaagg cacttagcct 
     8161 gggggtaact aaactggtcg agcgatggat ttccgtctct ggtgtagctg atgatccgaa 
     8221 taactacctg ttttgccggg tcagaaaaaa tggtgttgcc gcgccatctg ccaccagcca 
     8281 gctatcaact cgcgccctgg aagggatttt tgaagcaact catcgattga tttacggcgc 
     8341 taaggatgac tctggtcaga gatacctggc ctggtctgga cacagtgccc gtgtcggagc 
     8401 cgcgcgagat atggcccgcg ctggagtttc aataccggag atcatgcaag ctggtggctg 
     8461 gaccaatgta aatattgtca tgaactatat ccgtaacctg gatagtgaaa caggggcaat 
     8521 ggtgcgcctg ctggaagatg gcgattagcc attaacgcga tcgaattcct gcagcccagc 
     8581 ttggctgttt tggcggatga gagaagattt tcagcctgat acagattaaa tcagaacgca 
     8641 gaagcggtct gataaaacag aatttgcctg gcggcagtag cgcggtggtc ccacctgacc 
     8701 ccatgccgaa ctcagaagtg aaacgccgta gcgccgatgg tagtgtgggg tctccccatg 
     8761 cgagagtagg gaactgccag gcatcaaata aaacgaaagg ctcagtcgaa agactgggcc 
     8821 tttcgtttta tctgttgttt gtcggtgaac gctctcctga gtaggacaca ggatccagac 
     8881 accctgttcg acaaagaatt tttgcagcgc cgccatattc accggatgag tggtttcgac 
     8941 cacgccaatg gcccccagta cgcgcacatc ggcaaccatt tcggcatcac gggcgggggc 
     9001 aagttgctcg cgcagctgta cttcaatatc cgccacctgt tgctgccagt cgccagattc 
     9061 gagaatcgcc aggctggcgt ttgctgccgc gcaggccagc ggattgccca taaaagttgg 
     9121 cccatgcata aagcaaccgg cttcaccgtt actgatggtt tctgcaacct cgcgcgtggt 
     9181 gagtgtggcg gaaagggtca ttgtgccgcc ggttaaggct ttaccgaggc acaaaatgtc 
     9241 cggcgcgatt tctgcatgtt cacaggcaaa cagtttcccg gtacgaccaa atccagtggc 
     9301 gatctcgtcg gcaatcagca agataccttc gcgatcgcat attttgcgga ttcgttttaa 
     9361 ccattccgga tggtacatgc gcatcccgcc tgcgccctgg acaatcggct caatgatcac 
     9421 cgccgcgatt tcatgacgat gcgccgccat caggcgggca aagcccacca tatcgcgctc 
     9481 atcccattcg ccatccatgc ggctttgcgg ggcgggagca aacaggtttt ctggcaggta 
     9541 gcctttccac agactgtgca ttgagttatc cggatcgcac accgacatcg cgccaaaggt 
     9601 atcgccatga taaccattgc ggaaggtcag aaaacgctgg cgcgcttcgc ctttggcttg 
     9661 ccagtactgc aacgccattt tcatcgccac ttccaccgct acggaaccgg agtccgcgag 
     9721 aaaaacgcac tccagcggtt gcggcgtcat cgccaccagt ttgcggcaca gctcaatggc 
     9781 tggcgcatgg gtgataccgc caaacatcac atgcgacatg gcatcaattt gcgacttcat 
     9841 cgccgcatta agctgcgggt gattgtagcc gtggatcgcc gcccaccagg acgacatacc 
     9901 gtcaaccagg cgtctgccgt cagacaaaat cagctcgcaa ccttcggcgc tcaccaccgg 
     9961 ataaaccggc agaggggagg tcatggatgt gtatgggtgc cagatatggc gttggtcaaa 
    10021 ggcaagatcg tccgttgtca t 
//
