# Supplementary material for: MISSA 2.0: an updated synthetic biology toolbox for assembly of orthogonal CRISPR/Cas systems
Source: Sci Rep. 2017 Feb 3;7:41993. doi: 10.1038/srep41993 (PMC5290471; doi:10.1038/srep41993)
Supplement: Supplementary Dataset 3 [file srep41993-s4.zip › Recipient system/Recipient strains/pAH57-Cre-TF.gb]

LOCUS       pAH57-Cre-TF            8262 bp    DNA     circular SYN  6-AUG-2015
SOURCE      
  ORGANISM  
COMMENT     This file is created by Vector NTI
            http://www.invitrogen.com/
FEATURES             Location/Qualifiers
     source          1..8262
                     /organism="CRIM helper plasmid pAH57"
                     /mol_type="genomic DNA"
                     /db_xref="taxon:172340"
                     /vntifkey="98"
                     /note="lambda Xis-Int"
     CDS             complement(62..775)
                     /codon_start=1
                     /transl_table=11
                     /product="cI"
                     /protein_id="AAL09847.1"
                     /db_xref="GI:16209070"
                     /vntifkey="4"
                     /label=cI857
     gene            910..1128
                     /gene="xis"
                     /vntifkey="60"
     CDS             910..1128
                     /gene="xis"
                     /codon_start=1
                     /transl_table=11
                     /product="excisionase"
                     /protein_id="AAL09848.1"
                     /db_xref="GI:16209071"
                     /vntifkey="4"
                     /label=xis
     gene            1106..2176
                     /gene="int"
                     /vntifkey="60"
     CDS             1106..2176
                     /gene="int"
                     /codon_start=1
                     /transl_table=11
                     /product="integrase"
                     /protein_id="AAL09849.1"
                     /db_xref="GI:16209072"
                     /vntifkey="4"
                     /label=int
     CDS             complement(5429..6379)
                     /codon_start=1
                     /transl_table=11
                     /product="repA101"
                     /protein_id="AAL09850.1"
                     /db_xref="GI:16209073"
                     /vntifkey="4"
                     /label=repA101
     CDS             complement(7271..8131)
                     /codon_start=1
                     /transl_table=11
                     /product="bla"
                     /protein_id="AAL09851.1"
                     /db_xref="GI:16209074"
                     /vntifkey="4"
                     /label=ApR
     rep_origin      complement(6383..7123)
                     /vntifkey="33"
                     /label=oriR101
     misc_feature    776..878
                     /vntifkey="21"
                     /label=PR\promoter
     5'UTR           881..909
                     /vntifkey="52"
                     /label=5'-UTR\of\xis
     CDS             4020..4898
                     /vntifkey="4"
                     /label=araC
     CDS             complement(2587..3675)
                     /vntifkey="4"
                     /label=Cre
     misc_feature    complement(3718..3990)
                     /vntifkey="21"
                     /label=araBAD\promoter
     oriT            4996..5313
                     /vntifkey="104"
                     /label=oriT-F
     misc_feature    2171..2232
                     /vntifkey="21"
                     /label=attL\residual
     misc_feature    3643..3672
                     /vntifkey="21"
                     /label=Myc-tag
     misc_feature    3616..3636
                     /vntifkey="21"
                     /label=NLS
BASE COUNT     2179 a      1898 c      1869 g      2316 t 
ORIGIN
        1 catcgatgaa gattcttgct caattgttat cagctatgcg ccgaccagaa caccttgccg 
       61 atcagccaaa cgtctcttca ggccactgac tagcgataac tttccccaca acggaacaac 
      121 tctcattgca tgggatcatt gggtactgtg ggtttagtgg ttgtaaaaac acctgaccgc 
      181 tatccctgat cagtttcttg aaggtaaact catcaccccc aagtctggct atgcagaaat 
      241 cacctggctc aacagcctgc tcagggtcaa cgagaattaa cattccgtca ggaaagcttg 
      301 gcttggagcc tgttggtgcg gtcatggaat taccttcaac ctcaagccag aatgcagaat 
      361 cactggcttt tttggttgtg cttacccatc tctccgcatc acctttggta aaggttctaa 
      421 gcttaggtga gaacatccct gcctgaacat gagaaaaaac agggtactca tactcacttc 
      481 taagtgacgg ctgcatacta accgcttcat acatctcgta gatttctctg gcgattgaag 
      541 ggctaaattc ttcaacgcta actttgagaa tttttgtaag caatgcggcg ttataagcat 
      601 ttaatgcatt gatgccatta aataaagcac caacgcctga ctgccccatc cccatcttgt 
      661 ctgcgacaga ttcctgggat aagccaagtt catttttctt tttttcataa attgctttaa 
      721 ggcgacgtgc gtcctcaagc tgctcttgtg ttaatggttt cttttttgtg ctcatacgtt 
      781 aaatctatca ccgcaaggga taaatatcta acaccgtgcg tgttgactat tttacctctg 
      841 gcggtgataa tggttgcatg tactaaggag gttgtatgaa ttcttgcgtg taattgcgga 
      901 gactttgcga tgtacttgac acttcaggag tggaacgcac gccagcgacg tccaagaagc 
      961 cttgaaacag ttcgtcgatg ggttcgggaa tgcaggatat tcccacctcc ggttaaggat 
     1021 ggaagagagt atctgttcca cgaatcagcg gtaaaggttg acttaaatcg accagtaaca 
     1081 ggtggccttt tgaagaggat cagaaatggg aagaaggcga agtcatgagc gccgggattt 
     1141 accccctaac ctttatataa gaaacaatgg atattactgc tacagggacc caaggacggg 
     1201 taaagagttt ggattaggca gagacaggcg aatcgcaatc actgaagcta tacaggccaa 
     1261 cattgagtta ttttcaggac acaaacacaa gcctctgaca gcgagaatca acagtgataa 
     1321 ttccgttacg ttacattcat ggcttgatcg ctacgaaaaa atcctggcca gcagaggaat 
     1381 caagcagaag acactcataa attacatgag caaaattaaa gcaataagga ggggtctgcc 
     1441 tgatgctcca cttgaagaca tcaccacaaa agaaattgcg gcaatgctca atggatacat 
     1501 agacgagggc aaggcggcgt cagccaagtt aatcagatca acactgagcg atgcattccg 
     1561 agaggcaata gctgaaggcc atataacaac aaaccatgtc gctgccactc gcgcagcaaa 
     1621 atcagaggta aggagatcaa gacttacggc tgacgaatac ctgaaaattt atcaagcagc 
     1681 agaatcatca ccatgttggc tcagacttgc aatggaactg gctgttgtta ccgggcaacg 
     1741 agttggtgat ttatgcgaaa tgaagtggtc tgatatcgta gatggatatc tttatgtcga 
     1801 gcaaagcaaa acaggcgtaa aaattgccat cccaacagca ttgcatattg atgctctcgg 
     1861 aatatcaatg aaggaaacac ttgataaatg caaagagatt cttggcggag aaaccataat 
     1921 tgcatctact cgtcgcgaac cgctttcatc cggcacagta tcaaggtatt ttatgcgcgc 
     1981 acgaaaagca tcaggtcttt ccttcgaagg agatccgcct acctttcacg agttgcgcag 
     2041 tttgtctgca agactctatg agaagcagat aagcgataag tttgctcaac atcttctcgg 
     2101 gcataagtcg gacaccatgg catcacagta tcgtgatgac agaggcaggg agtgggacaa 
     2161 aattgaaatc aaataatgat tttattttga ctgatagtga cctgttcgtt gcaacaaatt 
     2221 gataagcaat gccaagcttg gcactggctg atcagctagc atcctgtgtc ctactcagga 
     2281 gagcgttcac cgacaaacaa cagataaaac gaaaggccca gtctttcgac tgagcctttc 
     2341 gttttatttg atgcctggca gttccctact ctcgcatggg gagaccccac actaccatcg 
     2401 gcgctacggc gtttcacttc tgagttcggc atggggtcag gtgggaccac cgcgctactg 
     2461 ccgccaggca aattctgttt tatcagaccg cttctgcgtt ctgatttaat ctgtatcagg 
     2521 ctgaaaatct tctctcatcc gccaaaacag ccaagctggg ctgcaggaat tcgatcgcgt 
     2581 taatggctaa tcgccatctt ccagcaggcg caccattgcc cctgtttcac tatccaggtt 
     2641 acggatatag ttcatgacaa tatttacatt ggtccagcca ccagcttgca tgatctccgg 
     2701 tattgaaact ccagcgcggg ccatatctcg cgcggctccg acacgggcac tgtgtccaga 
     2761 ccaggccagg tatctctgac cagagtcatc cttagcgccg taaatcaatc gatgagttgc 
     2821 ttcaaaaatc ccttccaggg cgcgagttga tagctggctg gtggcagatg gcgcggcaac 
     2881 accatttttt ctgacccggc aaaacaggta gttattcgga tcatcagcta caccagagac 
     2941 ggaaatccat cgctcgacca gtttagttac ccccaggcta agtgccttct ctacacctgc 
     3001 ggtgctaacc agcgttttcg ttctgccaat atggattaac attctcccac cgtcagtacg 
     3061 tgagatatct ttaaccctga tcctggcaat ttcggctata cgtaacaggg tgttataagc 
     3121 aatccccaga aatgccagat tacgtatatc ctggcagcga tcgctatttt ccatgagtga 
     3181 acgaacctgg tcgaaatcag tgcgttcgaa cgctagagcc tgttttgcac gttcaccggc 
     3241 atcaacgttt tcttttcgga tccgccgcat aaccagtgaa acagcattgc tgtcacttgg 
     3301 tcgtggcagc ccggaccgac gatgaagcat gtttagctgg cccaaatgtt gctggatagt 
     3361 ttttactgcc agaccgcgcg cctgaagata tagaagataa tcgcgaacat cttcaggttc 
     3421 tgcgggaaac catttccggt tattcaactt gcaccatgcc gcccacgacc ggcaaacgga 
     3481 cagaagcatt ttccaggtat gctcagaaaa cgcctggcga tccctgaaca tgtccatcag 
     3541 gttcttgcga acctcatcac tcgttgcatc gaccggtaat gcaggcaaat tttggtgtac 
     3601 ggtcagtaaa ttggacacct tcctcttctt cttgggtcct cccagatcct cctcagaaat 
     3661 cagcttttgc tccatggtta attcctcctg ttagcccaaa aaacgggtat ggagaaacag 
     3721 tagagagttg cgataaaaag cgtcaggtag gatccgctaa tcttatggat aaaaatgcta 
     3781 tggcatagca aagtgtgacg ccgtgcaaat aatcaatgtg gacttttctg ccgtgattat 
     3841 agacactttt gttacgcgtt tttgtcatgg ctttggtccc gctttgttac agaatgcttt 
     3901 taataagcgg ggttaccggt ttggttagcg agaagagcca gtaaaagacg cagtgacggc 
     3961 aatgtctgat gcaatatgga caattggttt cttctctgaa tggcgggagt atgaaaagta 
     4021 tggctgaagc gcaaaatgat cccctgctgc cgggatactc gtttaatgcc catctggtgg 
     4081 cgggtttaac gccgattgag gccaacggtt atctcgattt ttttatcgac cgaccgctgg 
     4141 gaatgaaagg ttatattctc aatctcacca ttcgcggtca gggggtggtg aaaaatcagg 
     4201 gacgagaatt tgtttgccga ccgggtgata ttttgctgtt cccgccagga gagattcatc 
     4261 actacggtcg tcatccggag gctcgcgaat ggtatcacca gtgggtttac tttcgtccgc 
     4321 gcgcctactg gcatgaatgg cttaactggc cgtcaatatt tgccaatacg gggttctttc 
     4381 gcccggatga agcgcaccag ccgcatttca gcgacctgtt tgggcaaatc attaacgccg 
     4441 ggcaagggga agggcgctat tcggagctgc tggcgataaa tctgcttgag caattgttac 
     4501 tgcggcgcat ggaagcgatt aacgagtcgc tccatccacc gatggataat cgggtacgcg 
     4561 aggcttgtca gtacatcagc gatcacctgg cagacagcaa ttttgatatc gccagcgtcg 
     4621 cacagcatgt ttgcttgtcg ccgtcgcgtc tgtcacatct tttccgccag cagttaggga 
     4681 ttagcgtctt aagctggcgc gaggaccaac gtatcagcca ggcgaagctg cttttgagca 
     4741 ccacccggat gcctatcgcc accgtcggtc gcaatgttgg ttttgacgat caactctatt 
     4801 tctcgcgggt atttaaaaaa tgcaccgggg ccagcccgag cgagttccgt gccggttgtg 
     4861 aagaaaaagt gaatgatgta gccgtcaagt tgtcataatt ggtaacgaat cagacaattg 
     4921 acggcttgac ggagtagcat agggtttgca gaatccctgc ttcgtccatt tgacaggcac 
     4981 attatgcatg ctagtataat ttaacccact ccacaaaaag gctcaacagg ttggtggttc 
     5041 tcaccaccaa aagcaccaca ccccacgcaa aaacaagttt ttgctgattt ttctttataa 
     5101 atagagtgtt atgaaaaatt agtttctctt actctcttta tgatatttaa aaaagcggtg 
     5161 tcggcgcggc tacaacaacg cgccgacacc gttttgtagg ggtggtactg actattttta 
     5221 taaaaaacat tattttatat taggggtgct gctagcggcg cggtgtgttt ttttatagga 
     5281 taccgctagg ggcgctgcta gcggtgcgtc ccttctagtg tccatgggta tggacagttt 
     5341 tccctttgat atgtaacggt gaacagttgt tctacttttg tttgttagtc ttgatgcttc 
     5401 actgatagat acaagagcca taagaacctc agatccttcc gtatttagcc agtatgttct 
     5461 ctagtgtggt tcgttgtttt tgcgtgagcc atgagaacga accattgaga tcatacttac 
     5521 tttgcatgtc actcaaaaat tttgcctcaa aactggtgag ctgaattttt gcagttaaag 
     5581 catcgtgtag tgtttttctt agtccgttac gtaggtagga atctgatgta atggttgttg 
     5641 gtattttgtc accattcatt tttatctggt tgttctcaag ttcggttacg agatccattt 
     5701 gtctatctag ttcaacttgg aaaatcaacg tatcagtcgg gcggcctcgc ttatcaacca 
     5761 ccaatttcat attgctgtaa gtgtttaaat ctttacttat tggtttcaaa acccattggt 
     5821 taagcctttt aaactcatgg tagttatttt caagcattaa catgaactta aattcatcaa 
     5881 ggctaatctc tatatttgcc ttgtgagttt tcttttgtgt tagttctttt aataaccact 
     5941 cataaatcct catagagtat ttgttttcaa aagacttaac atgttccaga ttatatttta 
     6001 tgaatttttt taactggaaa agataaggca atatctcttc actaaaaact aattctaatt 
     6061 tttcgcttga gaacttggca tagtttgtcc actggaaaat ctcaaagcct ttaaccaaag 
     6121 gattcctgat ttccacagtt ctcgtcatca gctctctggt tgctttagct aatacaccat 
     6181 aagcattttc cctactgatg ttcatcatct gagcgtattg gttataagtg aacgataccg 
     6241 tccgttcttt ccttgtaggg ttttcaatcg tggggttgag tagtgccaca cagcataaaa 
     6301 ttagcttggt ttcatgctcc gttaagtcat agcgactaat cgctagttca tttgctttga 
     6361 aaacaactaa ttcagacata catctcaatt ggtctaggtg attttaatca ctataccaat 
     6421 tgagatgggc tagtcaatga taattactag tccttttcct ttgagttgtg ggtatctgta 
     6481 aattctgcta gacctttgct ggaaaacttg taaattctgc tagaccctct gtaaattccg 
     6541 ctagaccttt gtgtgttttt tttgtttata ttcaagtggt tataatttat agaataaaga 
     6601 aagaataaaa aaagataaaa agaatagatc ccagccctgt gtataactca ctactttagt 
     6661 cagttccgca gtattacaaa aggatgtcgc aaacgctgtt tgctcctcta caaaacagac 
     6721 cttaaaaccc taaaggctta agtagcaccc tcgcaagctc ggttgcggcc gcaatcgggc 
     6781 aaatcgctga atattccttt tgtctccgac catcaggcac ctgagtcgct gtctttttcg 
     6841 tgacattcag ttcgctgcgc tcacggctct ggcagtgaat gggggtaaat ggcactacag 
     6901 gcgcctttta tggattcatg caaggaaact acccataata caagaaaagc ccgtcacggg 
     6961 cttctcaggg cgttttatgg cgggtctgct atgtggtgct atctgacttt ttgctgttca 
     7021 gcagttcctg ccctctgatt ttccagtctg accacttcgg attatcccgt gacaggtcat 
     7081 tcagactggc taatgcaccc agtaaggcag cggtatcatc aacggggtct gacgctcagt 
     7141 ggaacgaaaa ctcacgttaa gggattttgg tcatgagatt atcaaaaagg atcttcacct 
     7201 agatcctttt aaattaaaaa tgaagtttta aatcaatcta aagtatatat gagtaaactt 
     7261 ggtctgacag ttaccaatgc ttaatcagtg aggcacctat ctcagcgatc tgtctatttc 
     7321 gttcatccat agttgcctga ctccccgtcg tgtagataac tacgatacgg gagggcttac 
     7381 catctggccc cagtgctgca atgataccgc gagacccacg ctcaccggct ccagatttat 
     7441 cagcaataaa ccagccagcc ggaagggccg agcgcagaag tggtcctgca actttatccg 
     7501 cctccatcca gtctattaat tgttgccggg aagctagagt aagtagttcg ccagttaata 
     7561 gtttgcgcaa cgttgttgcc attgctacag gcatcgtggt gtcacgctcg tcgtttggta 
     7621 tggcttcatt cagctccggt tcccaacgat caaggcgagt tacatgatcc cccatgttgt 
     7681 gcaaaaaagc ggttagctcc ttcggtcctc cgatcgttgt cagaagtaag ttggccgcag 
     7741 tgttatcact catggttatg gcagcactgc ataattctct tactgtcatg ccatccgtaa 
     7801 gatgcttttc tgtgactggt gagtactcaa ccaagtcatt ctgagaatag tgtatgcggc 
     7861 gaccgagttg ctcttgcccg gcgtcaatac gggataatac cgcgccacat agcagaactt 
     7921 taaaagtgct catcattgga aaacgttctt cggggcgaaa actctcaagg atcttaccgc 
     7981 tgttgagatc cagttcgatg taacccactc gtgcacccaa ctgatcttca gcatctttta 
     8041 ctttcaccag cgtttctggg tgagcaaaaa caggaaggca aaatgccgca aaaaagggaa 
     8101 taagggcgac acggaaatgt tgaatactca tactcttcct ttttcaatat tattgaagca 
     8161 tttatcaggg ttattgtctc atgagcggat acatatttga atgtatttag aaaaataaac 
     8221 aaataggggt tccgcgcaca tttccccgaa aagtgccacc tg 
//
