# Supplementary material for: MISSA 2.0: an updated synthetic biology toolbox for assembly of orthogonal CRISPR/Cas systems
Source: Sci Rep. 2017 Feb 3;7:41993. doi: 10.1038/srep41993 (PMC5290471; doi:10.1038/srep41993)
Supplement: Supplementary Dataset 3 [file srep41993-s4.zip › Recipient system/Recipient vectors/DH10B-RV.gb]

LOCUS       DH10B-RV                2678 bp    DNA     linear        6-AUG-2015
DEFINITION
SOURCE      
  ORGANISM  
COMMENT     This file is created by Vector NTI
            http://www.invitrogen.com/
FEATURES             Location/Qualifiers
     CDS             complement(2079..2678)
                     /vntifkey="4"
                     /label=uidA\5'\residual
     CDS             complement(1..500)
                     /vntifkey="4"
                     /label=uidA\3'\residual
     misc_recomb     2013..2046
                     /vntifkey="86"
                     /label=Frt
     misc_recomb     555..588
                     /vntifkey="86"
                     /label=Frt
     terminator      complement(1541..1584)
                     /invitrogen="2580000"
                     /vntifkey="43"
                     /label=rrnB-T1
     terminator      complement(1716..1743)
                     /invitrogen="2590000"
                     /vntifkey="43"
                     /label=rrnB-T2
     primer_bind     1829..1852
                     /vntifkey="28"
                     /label=SP6\primer
     primer_bind     1784..1807
                     /vntifkey="28"
                     /label=M13-47
     misc_recomb     600..633
                     /vntifkey="86"
                     /label=loxP
     misc_recomb     complement(1868..1992)
                     /vntifkey="86"
                     /label=attR2
     CDS             870..1403
                     /vntifkey="4"
                     /label=GmR
BASE COUNT      637 a       682 c       661 g       698 t 
ORIGIN
        1 tcattgtttg cctccctgct gcggtttttc accgaagttc atgccagtcc agcgtttttg 
       61 cagcagaaaa gccgccgact tcggtttgcg gtcgcgagtg aagatccctt tcttgttacc 
      121 gccaacgcgc aatatgcctt gcgaggtcgc aaaatcggcg aaattccata cctgttcacc 
      181 gacgacggcg ctgacgcgat caaagacgcg gtgatacata tccagccatg cacactgata 
      241 ctcttcactc cacatgtcgg tgtacattga gtgcagcccg gctaacgtat ccacgccgta 
      301 ttcggtgatg ataatcggct gatgcagttt ctcctgccag gccagaagtt ctttttccag 
      361 taccttctct gccgtttcca aatcgccgct ttggacatac catccgtaat aacggttcag 
      421 gcacagcaca tcaaagagat cgctgatggt atcggtgtga gcgtcgcaga acattacatt 
      481 gacgcaggtg atcggacgcg gggtacccac catcaccatc accattaaac cggtcaattg 
      541 gctggagctg cttcgaagtt cctatacttt ctagagaata ggaacttctc gagtcatgga 
      601 taacttcgta tagcatacat tatacgaagt tatgtcgaac accgtggaaa cggatgaagg 
      661 cacgaaccca gttgacataa gcctgttcgg ttcgtaaact gtaatgcaag tagcgtatgc 
      721 gctcacgcaa ctggtccaga accttgaccg aacgcagcgg tggtaacggc gcagtggcgg 
      781 ttttcatggc ttgttatgac tgtttttttg tacagtctat gcctcgggca tccaagcagc 
      841 aagcgcgtta cgccgtgggt cgatgtttga tgttatggag cagcaacgat gttacgcagc 
      901 agggcagtcg ccctaaaaca aagttaggtg gctcaagtat gggcatcatt cgcacatgta 
      961 ggctcggccc tgaccaagtc aaatccatgc gggctgctct tgatcttttc ggtcgtgagt 
     1021 tcggagacgt agccacctac tcccaacatc agccggactc cgattacctc gggaacttgc 
     1081 tccgtagtaa gacattcatc gcgcttgctg ccttcgacca agaagcggtt gttggcgctc 
     1141 tcgcggctta cgttctgccc aggtttgagc agccgcgtag tgagatctat atctatgatc 
     1201 tcgcagtctc cggcgagcac cggaggcagg gcattgccac cgcgctcatc aatctcctca 
     1261 agcatgaggc caacgcgctt ggtgcttatg tgatctacgt gcaagcagat tacggtgacg 
     1321 atcccgcagt ggctctctat acaaagttgg gcatacggga agaagtgatg cactttgata 
     1381 ttgacccaag taccgccacc taacaattcg ttcaagccga gatcggcttc ccggcggcgg 
     1441 agttgttcgg taaattgtca caacgccgca gaatcgactc tagcatggat ctcggggacg 
     1501 tctaactact aagcgagagt agggaactgc caggcatcaa ataaaacgaa aggctcagtc 
     1561 ggaagactgg gcctttcgtt ttatctgttg tttgtcggtg aacgctctcc tgagtaggac 
     1621 aaatccgccg ggagcggatt tgaacgttgt gaagcaacgg cccggagggt ggcgggcagg 
     1681 acgcccgcca taaactgcca ggcatcaaac taagcagaag gccatcctga cggatggcct 
     1741 ttttgcgttt ctacaaactc ttcctgttag ttagttactt aagcgccagg gttttcccag 
     1801 tcacgacgtt gtaaaacgac ggccagtgca tacgatttag gtgacactat agaagggccc 
     1861 catcgaccat agtgactgga tatgttgtgt tttacagtat tatgtagtct gttttttatg 
     1921 caaaatctaa tttaatatat tgatatttat atcattttac gtttctcgtt cagctttctt 
     1981 gtacaaagtg gttcgataat tccttaatta atgaagttcc tatactttct agagaatagg 
     2041 aacttcggaa taggaactaa ggaggatatt catatctccg cgtggttaca gtcttgcgcg 
     2101 acatgcgtca ccacggtgat atcgtccacc caggtgttcg gcgtggtgta gagcattacg 
     2161 ctgcgatgga tcccggcata gttaaagaaa tcatggaagt aagactgctt tttcttgccg 
     2221 ttttcgtcgg taatcaccat tcccggcggg atagtctgcc agttcagttc gttgttcaca 
     2281 caaacggtga tacgtacact tttcccggca ataacatacg gcgtgacatc ggcttcaaat 
     2341 ggcgtatagc cgccctgatg ctccatcact tcctgattat tgacccacac tttgccgtaa 
     2401 tgagtgaccg catcgaaacg cagcacgata cgctggcctg cccaaccttt cggtataaag 
     2461 acttcgcgct gataccagac gttgcccgca taattacgaa tatctgcatc ggcgaactga 
     2521 tcgttaaaac tgcctggcac agcaattgcc cggctttctt gtaacgcgct ttcccaccaa 
     2581 cgctgatcaa ttccacagtt ttcgcgatcc agactgaatg cccacaggcc gtcgagtttt 
     2641 ttgatttcac gggttggggt ttctacagga cgtaacat 
//
