# Supplementary material for: MISSA 2.0: an updated synthetic biology toolbox for assembly of orthogonal CRISPR/Cas systems
Source: Sci Rep. 2017 Feb 3;7:41993. doi: 10.1038/srep41993 (PMC5290471; doi:10.1038/srep41993)
Supplement: Supplementary Dataset 3 [file srep41993-s4.zip › Recipient system/Recipient vectors/pCB-LTR.gb]

LOCUS       pCB-LTR                 8862 bp    DNA     circular      6-AUG-2015
DEFINITION  Complementary copy of pCB-LTR.
SOURCE      
  ORGANISM  
COMMENT     This file is created by Vector NTI
            http://www.invitrogen.com/
FEATURES             Location/Qualifiers
     misc_feature    complement(8771..8795)
                     /vntifkey="21"
                     /label=RB
     misc_feature    complement(1481..1505)
                     /vntifkey="21"
                     /label=LB
     oriT            7031..7352
                     /vntifkey="104"
                     /label=oriT-RK2
     CDS             complement(7742..8560)
                     /vntifkey="4"
                     /label=KmR
     rep_origin      complement(6371..6986)
                     /vntifkey="33"
                     /label=oriV-RK2
     rep_origin      complement(1960..6369)
                     /vntifkey="33"
                     /label=F\ori
     misc_recomb     1..34
                     /vntifkey="86"
                     /label=loxP
     misc_recomb     complement(1269..1393)
                     /vntifkey="86"
                     /label=attR2
     CDS             271..804
                     /vntifkey="4"
                     /label=GmR
BASE COUNT     2426 a      2186 c      2077 g      2173 t 
ORIGIN
        1 ataacttcgt atagcataca ttatacgaag ttatgtcgaa caccgtggaa acggatgaag 
       61 gcacgaaccc agttgacata agcctgttcg gttcgtaaac tgtaatgcaa gtagcgtatg 
      121 cgctcacgca actggtccag aaccttgacc gaacgcagcg gtggtaacgg cgcagtggcg 
      181 gttttcatgg cttgttatga ctgttttttt gtacagtcta tgcctcgggc atccaagcag 
      241 caagcgcgtt acgccgtggg tcgatgtttg atgttatgga gcagcaacga tgttacgcag 
      301 cagggcagtc gccctaaaac aaagttaggt ggctcaagta tgggcatcat tcgcacatgt 
      361 aggctcggcc ctgaccaagt caaatccatg cgggctgctc ttgatctttt cggtcgtgag 
      421 ttcggagacg tagccaccta ctcccaacat cagccggact ccgattacct cgggaacttg 
      481 ctccgtagta agacattcat cgcgcttgct gccttcgacc aagaagcggt tgttggcgct 
      541 ctcgcggctt acgttctgcc caggtttgag cagccgcgta gtgagatcta tatctatgat 
      601 ctcgcagtct ccggcgagca ccggaggcag ggcattgcca ccgcgctcat caatctcctc 
      661 aagcatgagg ccaacgcgct tggtgcttat gtgatctacg tgcaagcaga ttacggtgac 
      721 gatcccgcag tggctctcta tacaaagttg ggcatacggg aagaagtgat gcactttgat 
      781 atcgacccaa gtaccgccac ctaacaattc gttcaagccg agatcggctt cccggccgcg 
      841 gagttgttcg gtaaattgtc acaacgccgc agaatcgact ctagcatgga tctcggggac 
      901 gtctaactac taagcgagag tagggaactg ccaggcatca aataaaacga aaggctcagt 
      961 cggaagactg ggcctttcgt tttatctgtt gtttgtcggt gaacgctctc ctgagtagga 
     1021 caaatccgcc gggagcggat ttgaacgttg tgaagcaacg gcccggaggg tggcgggcag 
     1081 gacgcccgcc ataaactgcc aggcatcaaa ctaagcagaa ggccatcctg acggatggcc 
     1141 tttttgcgtt tctacaaact cttcctgtta gttagttact taagcgccag ggttttccca 
     1201 gtcacgacgt tgtaaaacga cggccagtgc atacgattta ggtgacacta tagaagggcc 
     1261 ccatcgacca tagtgactgg atatgttgtg ttttacagta ttatgtagtc tgttttttat 
     1321 gcaaaatcta atttaatata ttgatattta tatcatttta cgtttctcgt tcagctttct 
     1381 tgtacaaagt ggttcgataa ttccttaaac tcaattcggc gttaattcag tacattaaaa 
     1441 acgtccgcaa tgtgttatta agttgtctaa gcgtcaattt gtttacacca caatatatcc 
     1501 tgccaccagc cagccaacag ctccccgacc ggcagctcgg cacaaaatca ccactcgata 
     1561 caggcagccc atcagtccgg gacggcgtca gcgggagagc cgttgtaagg cggcagactt 
     1621 tgctcatgtt accgatgcta ttcggaagaa cggcaactaa gctgccgggt ttgaaacacg 
     1681 gatgatctcg cggagggtag catgttgatt gtaacgatga cagagcgttg ctgcctgtga 
     1741 tcacttaaga tttaacgtgc cggcacggcc tgggtaacca ggtattttgt ccacataacc 
     1801 gtgcgcaaaa tgttgtggat aagcaggaca cagcagcaat ccacagcagg catacaaccg 
     1861 cacaccgagg ttactccgtt ctacaggtta cgacgacatg tcaatacttg cccttgacag 
     1921 gcattgatgg aatcgtagtc tcacgctgat agtctgatcg acaatacaag tgggaccgtg 
     1981 gtcccagacc gataatcaga ccgacaacac gagtgggatc gtggtcccag actaataatc 
     2041 agaccgacga tacgagtggg accgtggtcc cagactaata atcagaccga cgatacgagt 
     2101 gggaccgtgg ttccagacta ataatcagac cgacgatacg agtgggaccg tggtcccaga 
     2161 ctaataatca gaccgacgat acgagtggga ccatggtccc agactaataa tcagaccgac 
     2221 gatacgagtg ggaccgtggt cccagtctga ttatcagacc gacgatacga gtgggaccgt 
     2281 ggtcccagac taataatcag accgacgata cgagtgggac cgtggtccca gactaataat 
     2341 cagaccgacg atacgagtgg gaccgtggtc ccagtctgat tatcagaccg acgatacaag 
     2401 tggaacagtg ggcccagaga gaatattcag gccagttatg ctttctggcc tgtaacaaag 
     2461 gacattaagt aaagacagat aaacgtagac taaaacgtgg tcgcatcagg gtgctggctt 
     2521 ttcaagttcc ttaagaatgg cctcaatttt ctctatacac tcagttggaa cacgagacct 
     2581 gtccaggtta agcaccattt tatcgccctt atacaatact gtcgctccag gagcaaactg 
     2641 atgtcgtgag cttaaactag ttcttgatgc agatgacgtt ttaagcacag aagttaaaag 
     2701 agtgataact tcttcagctt caaatatcac cccagctttt ttctgctcat gaaggttaga 
     2761 tgcctgctgc ttaagtaatt cctctttatc tgtaaaggct ttttgaagtg catcacctga 
     2821 ccgggcagat agttcaccgg ggtgagaaaa aagagcaaca actgatttag gcaatttggc 
     2881 ggtgttgata cagcgggtaa taatcttacg tgaaatattt tccgcatcag ccagcgcaga 
     2941 aatatttcca gcaaattcat tctgcaatcg gcttgcataa cgctgaccac gttcataagc 
     3001 acttgttggg cgataatcgt tacccaatct ggataatgca gccatctgct catcatccag 
     3061 ctcgccaacc agaacacgat aatcactttc ggtaagtgca gcagctttac gacggcgact 
     3121 cccatcggca atttctatga caccagatac tcttcgaccg aacgccggtg tctgttgacc 
     3181 agtcagtaga aaagaaggga tgagatcatc cagtgcgtcc tcagtaagca gctcctggtc 
     3241 acgttcatta cctgaccata cccgagaggt cttctcaaca ctatcacccc ggagcacttc 
     3301 aagagtaaac ttcacatccc gaccacatac aggcaaagta atggcattac cgcgagccat 
     3361 tactcctacg cgcgcaatta acgaatccac catcggggca gctggtgtcg ataacgaagt 
     3421 atcttcaacc ggttgagtat tgagcgtatg ttttggaata acaggcgcac gcttcattat 
     3481 ctaatctccc agcgtggttt aatcagacga tcgaaaattt cattgcagac aggttcccaa 
     3541 atagaaagag catttctcca ggcaccagtt gaagagcgtt gatcaatggc ctgttcaaaa 
     3601 acagttctca tccggatctg acctttacca acttcatccg tttcacgtac aacatttttt 
     3661 agaaccatgc ttccccaggc atcccgaatt tgctcctcca tccacgggga ctgagagcca 
     3721 ttgctattgc tgtatttggt aagcaaaata cgtacatcag gctcgaaccc tttaagatca 
     3781 acgttcttga gcagatcacg aagcatatcg aaaaactgca gtgcggaggt gtagtcaaac 
     3841 aactcagcag gcgtgggaac aatcagcaca tcagcagcac atacgacatt aatcgtgccg 
     3901 atacccaggt taggcgcgct gtcaataact atgacatcat agtcatgagc aacagtttca 
     3961 atggccagtc ggagcatcag gtgtggatcg gtgggcagtt taccttcatc aaatttgccc 
     4021 attaactcag tttcaatacg gtgcagagcc agacaggaag gaataatgtc aagccccggc 
     4081 cagcaagtgg gctttattgc ataagtgaca tcgtcctttt ccccaagata gaaaggcagg 
     4141 agagtgtctt ctgcatgaat atgaagatct ggtacccatc cgtgatacat tgaggctgtt 
     4201 ccctgggggt cgttaccttc cacgagcaaa acacgtagcc ccttcagagc cagatcctga 
     4261 gcaagatgaa cagaaactga ggttttgtaa acgccacctt tatgggcagc aaccccgatc 
     4321 accggtggaa atacgtcttc agcacgtcgc aatcgcgtac caaacacatc acgcatatga 
     4381 ttaatttgtt caattgtata accaacacgt tgctcaaccc gtcctcgaat ttccatatcc 
     4441 gggtgcggta gtcgccctgc tttctcggca tctctgatag cctgagaaga aaccccaact 
     4501 aaatccgctg cttcacctat tctccagcgc cgggttattt tcctcgcttc cgggctgtca 
     4561 tcattaaact gtgcaatggc gatagccttc gtcatttcat gaccagcgtt tatgcactgg 
     4621 ttaagtgttt ccatgagttt cattctgaac atcctttaat cattgctttg cgttttttta 
     4681 ttaaatcttg caatttactg caaagcaaca acaaaatcgc aaagtcatca aaaaaccgca 
     4741 aagttgttta aaataagagc aacactacaa aaggagataa gaagagcaca tacctcagtc 
     4801 acttattatc actagcgctc gccgcagccg tgtaaccgag catagcgagc gaactggcga 
     4861 ggaagcaaag aagaactgtt ctgtcagata gctcttacgc tcagcgcaag aagaaatatc 
     4921 caccgtggga aaaactccag gtagaggtac acacgcggat agccaattca gagtaataaa 
     4981 ctgtgataat caaccctcat caatgatgac gaactaaccc ccgatatcag gtcacatgac 
     5041 gaagggaaag agaaggaaat caactgtgac aaactgccct caaatttggc ttccttaaaa 
     5101 attacagttc aaaaagtatg agaaaatcca tgcaggctga aggaaacagc aaaactgtga 
     5161 caaattaccc tcagtaggtc agaacaaatg tgacgaacca ccctcaaatc tgtgacagat 
     5221 aaccctcaga ctatcctgtc gtcatggaag tgatatcgcg gaaggaaaat acgatatgag 
     5281 tcgtctggcg gcctttcttt ttctcaatgt atgagaggcg cattggagtt ctgctgttga 
     5341 tctcattaac acagacctgc aggaagcggc ggcggaagtc aggcatacgc tggtaacttt 
     5401 gaggcagctg gtaacgctct atgatccagt cgattttcag agagacgatg cctgagccat 
     5461 ccggcttacg atactgacac agggattcgt ataaacgcat ggcatacgga ttggtgattt 
     5521 cttttgtttc actaagccga aactgcgtaa accggttctg taacccgata aagaagggaa 
     5581 tgagatatgg gttgatatgt acactgtaaa gccctctgga tggactgtgc gcacgtttga 
     5641 taaaccaagg aaaagattca tagccttttt catcgccggc atcctcttca gggcgataaa 
     5701 aaaccacttc cttccccgcg aaactcttca atgcctgccg tatatcctta ctggcttccg 
     5761 cagaggtcaa tccgaatatt tcagcatatt tagcaacatg gatctcgcag ataccgtcat 
     5821 gttcctgtag ggtgccatca gattttctga tctggtcaac gaacagatac agcatacgtt 
     5881 tttgatcccg ggagagacta tatgccgcct cagtgaggtc gtttgactgg acgattcgcg 
     5941 ggctattttt acgtttcttg tgattgataa ccgctgtttc cgccatgaca gatccatgtg 
     6001 aagtgtgaca agtttttaga ttgtcacact aaataaaaaa gagtcaataa gcagggataa 
     6061 ctttgtgaaa aaacagcttc ttctgagggc aatttgtcac agggttaagg gcaatttgtc 
     6121 acagacagga ctgtcatttg agggtgattt gtcacactga aagggcaatt tgtcacaaca 
     6181 ccttctctag aaccagcatg gataaaggcc tacaaggcgc tctaaaaaag aagatctaaa 
     6241 aactataaaa aaaataatta taaaaatatc cccgtggata agtggataac cccaagggaa 
     6301 gttttttcag gcatcgtgtg taagcagaat atataagtgc tgttccctgg tgcttcctcg 
     6361 ctcactcgac cgggagggtt cgagaagggg gggcaccccc cttcggcgtg cgcggtcacg 
     6421 cgcacagggc gcagccctgg ttaaaaacaa ggtttataaa tattggttta aaagcaggtt 
     6481 aaaagacagg ttagcggtgg ccgaaaaacg ggcggaaacc cttgcaaatg ctggattttc 
     6541 tgcctgtgga cagcccctca aatgtcaata ggtgcgcccc tcatctgtca gcactctgcc 
     6601 cctcaagtgt caaggatcgc gcccctcatc tgtcagtagt cgcgcccctc aagtgtcaat 
     6661 accgcagggc acttatcccc aggcttgtcc acatcatctg tgggaaactc gcgtaaaatc 
     6721 aggcgttttc gccgatttgc gaggctggcc agctccacgt cgccggccga aatcgagcct 
     6781 gcccctcatc tgtcaacgcc gcgccgggtg agtcggcccc tcaagtgtca acgtccgccc 
     6841 ctcatctgtc agtgagggcc aagttttccg cgaggtatcc acaacgccgg cggccggccg 
     6901 cggtgtctcg cacacggctt cgacggcgtt tctggcgcgt ttgcagggcc atagacggcc 
     6961 gccagcccag cggcgagggc aaccagctcg acctcaatcg ctcttcgttc gtctggaagg 
     7021 cagtacacct tgataggtgg gctgcccttc ctggttggct tggtttcatc agccatccgc 
     7081 ttgccctcat ctgttacgcc ggcggtagcc ggccagcctc gcagagcagg attcccgttg 
     7141 agcaccgcca ggtgcgaata agggacagtg aagaaggaac acccgctcgc gggtgggcct 
     7201 acttcaccta tcctgcccgg ctgacgccgt tggatacacc aaggaaagtc tacacgaacc 
     7261 ctttggcaaa atcctgtata tcgtgcgaaa aaggatggat ataccgaaaa aatcgctata 
     7321 atgaccccga agcagggtta tgcagcggaa aagcgctgct tccctgctgt tttgtggaat 
     7381 atctaccgac tggaaacagg caaatgcagg aaattactga actgagggga caggcgagag 
     7441 acgatgccaa agagctacac caatatgcct cgtgaagaag gtgttgctga ctcataccag 
     7501 gcctgaatcg ccccatcatc cagccagaaa gtgagggagc cacggttgat gagagctttg 
     7561 ttgtaggtgg accagttggt gattttgaac ttttgctttg ccacggaacg gtctgcgttg 
     7621 tcgggaagat gcgtgatctg atccttcaac tcagcaaaag ttcgatttat tcaacaaagc 
     7681 cgccgtcccg tcaagtcagc gtaatgctct gccagtgtta caaccaatta accaattctg 
     7741 attagaaaaa ctcatcgagc atcaaatgaa actgcaattt attcatatca ggattatcaa 
     7801 taccatattt ttgaaaaagc cgtttctgta atgaaggaga aaactcaccg aggcagttcc 
     7861 ataggatggc aagatcctgg tatcggtctg cgattccgac tcgtccaaca tcaatacaac 
     7921 ctattaattt cccctcgtca aaaataaggt tatcaagtga gaaatcacca tgagtgacga 
     7981 ctgaatccgg tgagaatggc aaaagcagct tatgcatttc tttccagact tgttcaacag 
     8041 gccagccatt acgctcgtca tcaaaatcac tcgcatcaac caaaccgtta ttcattcgtg 
     8101 attgcgcctg agcgagacga aatacgcgat cgctgttaaa aggacaatta caaacaggaa 
     8161 tcgaatgcaa ccggcgcagg aacactgcca gcgcatcaac aatattttca cctgaatcag 
     8221 gatattcttc taatacctgg aatgctgttt tcccggggat cgcagtggtg agtaaccatg 
     8281 catcatcagg agtacggata aaatgcttga tggtcggaag aggcataaat tccgtcagcc 
     8341 agtttagtct gaccatctca tctgtaacat cattggcaac gctacctttg ccatgtttca 
     8401 gaaacaactc tggcgcatcg ggcttcccat acaatcgata gattgtcgca cctgattgcc 
     8461 cgacattatc gcgagcccat ttatacccat ataaatcagc atccatgttg gaatttaatc 
     8521 gcggcctcga gcaagacgtt tcccgttgaa tatggctcat aacacccctt gtattactgt 
     8581 ttatgtaagc agacagtttt attgttcatg atgatatatt tttatcttgt gcaatgtaac 
     8641 atcagagatt ctgcagtttg atcccgaggg gaaccctgtg gttgacatgc acatacaaat 
     8701 ggacgaacgg ataaaccttt tcacgccctt ttaaatatcc gttattctaa taaacgctct 
     8761 tttctcttag gtttacccgc caatatatcc tgtcaaacac tgatagttta aactgaaggc 
     8821 gggaaacgac aatctgatcc aagctcaagc taagctcacg tg 
//
