# Supplementary material for: MISSA 2.0: an updated synthetic biology toolbox for assembly of orthogonal CRISPR/Cas systems
Source: Sci Rep. 2017 Feb 3;7:41993. doi: 10.1038/srep41993 (PMC5290471; doi:10.1038/srep41993)
Supplement: Supplementary Dataset 3 [file srep41993-s4.zip › Recipient system/Recipient vectors/pCB-RTL.gb]

LOCUS       pCB-RTL                 8862 bp    DNA     circular      6-AUG-2015
DEFINITION  see pBAC-pBeloBAC11.
SOURCE      
  ORGANISM  
COMMENT     This file is created by Vector NTI
            http://www.invitrogen.com/
FEATURES             Location/Qualifiers
     rep_origin      3898..8307
                     /vntifkey="33"
                     /label=F\ori
     rep_origin      3281..3896
                     /vntifkey="33"
                     /label=oriV-RK2
     CDS             1707..2525
                     /vntifkey="4"
                     /label=KmR
     oriT            complement(2915..3236)
                     /vntifkey="104"
                     /label=oriT-RK2
     misc_feature    8762..8786
                     /vntifkey="21"
                     /label=LB
     misc_feature    1472..1496
                     /vntifkey="21"
                     /label=RB
     misc_recomb     1..34
                     /vntifkey="86"
                     /label=loxP
     misc_recomb     complement(1269..1393)
                     /vntifkey="86"
                     /label=attR2
     CDS             271..804
                     /vntifkey="4"
                     /label=GmR
BASE COUNT     2146 a      2054 c      2209 g      2453 t 
ORIGIN
        1 ataacttcgt atagcataca ttatacgaag ttatgtcgaa caccgtggaa acggatgaag 
       61 gcacgaaccc agttgacata agcctgttcg gttcgtaaac tgtaatgcaa gtagcgtatg 
      121 cgctcacgca actggtccag aaccttgacc gaacgcagcg gtggtaacgg cgcagtggcg 
      181 gttttcatgg cttgttatga ctgttttttt gtacagtcta tgcctcgggc atccaagcag 
      241 caagcgcgtt acgccgtggg tcgatgtttg atgttatgga gcagcaacga tgttacgcag 
      301 cagggcagtc gccctaaaac aaagttaggt ggctcaagta tgggcatcat tcgcacatgt 
      361 aggctcggcc ctgaccaagt caaatccatg cgggctgctc ttgatctttt cggtcgtgag 
      421 ttcggagacg tagccaccta ctcccaacat cagccggact ccgattacct cgggaacttg 
      481 ctccgtagta agacattcat cgcgcttgct gccttcgacc aagaagcggt tgttggcgct 
      541 ctcgcggctt acgttctgcc caggtttgag cagccgcgta gtgagatcta tatctatgat 
      601 ctcgcagtct ccggcgagca ccggaggcag ggcattgcca ccgcgctcat caatctcctc 
      661 aagcatgagg ccaacgcgct tggtgcttat gtgatctacg tgcaagcaga ttacggtgac 
      721 gatcccgcag tggctctcta tacaaagttg ggcatacggg aagaagtgat gcactttgat 
      781 atcgacccaa gtaccgccac ctaacaattc gttcaagccg agatcggctt cccggccgcg 
      841 gagttgttcg gtaaattgtc acaacgccgc agaatcgact ctagcatgga tctcggggac 
      901 gtctaactac taagcgagag tagggaactg ccaggcatca aataaaacga aaggctcagt 
      961 cggaagactg ggcctttcgt tttatctgtt gtttgtcggt gaacgctctc ctgagtagga 
     1021 caaatccgcc gggagcggat ttgaacgttg tgaagcaacg gcccggaggg tggcgggcag 
     1081 gacgcccgcc ataaactgcc aggcatcaaa ctaagcagaa ggccatcctg acggatggcc 
     1141 tttttgcgtt tctacaaact cttcctgtta gttagttact taagcgccag ggttttccca 
     1201 gtcacgacgt tgtaaaacga cggccagtgc atacgattta ggtgacacta tagaagggcc 
     1261 ccatcgacca tagtgactgg atatgttgtg ttttacagta ttatgtagtc tgttttttat 
     1321 gcaaaatcta atttaatata ttgatattta tatcatttta cgtttctcgt tcagctttct 
     1381 tgtacaaagt ggttcgataa ttccttagtg agcttagctt gagcttggat cagattgtcg 
     1441 tttcccgcct tcagtttaaa ctatcagtgt ttgacaggat atattggcgg gtaaacctaa 
     1501 gagaaaagag cgtttattag aataacggat atttaaaagg gcgtgaaaag gtttatccgt 
     1561 tcgtccattt gtatgtgcat gtcaaccaca gggttcccct cgggatcaaa ctgcagaatc 
     1621 tctgatgtta cattgcacaa gataaaaata tatcatcatg aacaataaaa ctgtctgctt 
     1681 acataaacag taatacaagg ggtgttatga gccatattca acgggaaacg tcttgctcga 
     1741 ggccgcgatt aaattccaac atggatgctg atttatatgg gtataaatgg gctcgcgata 
     1801 atgtcgggca atcaggtgcg acaatctatc gattgtatgg gaagcccgat gcgccagagt 
     1861 tgtttctgaa acatggcaaa ggtagcgttg ccaatgatgt tacagatgag atggtcagac 
     1921 taaactggct gacggaattt atgcctcttc cgaccatcaa gcattttatc cgtactcctg 
     1981 atgatgcatg gttactcacc actgcgatcc ccgggaaaac agcattccag gtattagaag 
     2041 aatatcctga ttcaggtgaa aatattgttg atgcgctggc agtgttcctg cgccggttgc 
     2101 attcgattcc tgtttgtaat tgtcctttta acagcgatcg cgtatttcgt ctcgctcagg 
     2161 cgcaatcacg aatgaataac ggtttggttg atgcgagtga ttttgatgac gagcgtaatg 
     2221 gctggcctgt tgaacaagtc tggaaagaaa tgcataagct gcttttgcca ttctcaccgg 
     2281 attcagtcgt cactcatggt gatttctcac ttgataacct tatttttgac gaggggaaat 
     2341 taataggttg tattgatgtt ggacgagtcg gaatcgcaga ccgataccag gatcttgcca 
     2401 tcctatggaa ctgcctcggt gagttttctc cttcattaca gaaacggctt tttcaaaaat 
     2461 atggtattga taatcctgat atgaataaat tgcagtttca tttgatgctc gatgagtttt 
     2521 tctaatcaga attggttaat tggttgtaac actggcagag cattacgctg acttgacggg 
     2581 acggcggctt tgttgaataa atcgaacttt tgctgagttg aaggatcaga tcacgcatct 
     2641 tcccgacaac gcagaccgtt ccgtggcaaa gcaaaagttc aaaatcacca actggtccac 
     2701 ctacaacaaa gctctcatca accgtggctc cctcactttc tggctggatg atggggcgat 
     2761 tcaggcctgg tatgagtcag caacaccttc ttcacgaggc atattggtgt agctctttgg 
     2821 catcgtctct cgcctgtccc ctcagttcag taatttcctg catttgcctg tttccagtcg 
     2881 gtagatattc cacaaaacag cagggaagca gcgcttttcc gctgcataac cctgcttcgg 
     2941 ggtcattata gcgatttttt cggtatatcc atcctttttc gcacgatata caggattttg 
     3001 ccaaagggtt cgtgtagact ttccttggtg tatccaacgg cgtcagccgg gcaggatagg 
     3061 tgaagtaggc ccacccgcga gcgggtgttc cttcttcact gtcccttatt cgcacctggc 
     3121 ggtgctcaac gggaatcctg ctctgcgagg ctggccggct accgccggcg taacagatga 
     3181 gggcaagcgg atggctgatg aaaccaagcc aaccaggaag ggcagcccac ctatcaaggt 
     3241 gtactgcctt ccagacgaac gaagagcgat tgaggtcgag ctggttgccc tcgccgctgg 
     3301 gctggcggcc gtctatggcc ctgcaaacgc gccagaaacg ccgtcgaagc cgtgtgcgag 
     3361 acaccgcggc cggccgccgg cgttgtggat acctcgcgga aaacttggcc ctcactgaca 
     3421 gatgaggggc ggacgttgac acttgagggg ccgactcacc cggcgcggcg ttgacagatg 
     3481 aggggcaggc tcgatttcgg ccggcgacgt ggagctggcc agcctcgcaa atcggcgaaa 
     3541 acgcctgatt ttacgcgagt ttcccacaga tgatgtggac aagcctgggg ataagtgccc 
     3601 tgcggtattg acacttgagg ggcgcgacta ctgacagatg aggggcgcga tccttgacac 
     3661 ttgaggggca gagtgctgac agatgagggg cgcacctatt gacatttgag gggctgtcca 
     3721 caggcagaaa atccagcatt tgcaagggtt tccgcccgtt tttcggccac cgctaacctg 
     3781 tcttttaacc tgcttttaaa ccaatattta taaaccttgt ttttaaccag ggctgcgccc 
     3841 tgtgcgcgtg accgcgcacg ccgaaggggg gtgccccccc ttctcgaacc ctcccggtcg 
     3901 agtgagcgag gaagcaccag ggaacagcac ttatatattc tgcttacaca cgatgcctga 
     3961 aaaaacttcc cttggggtta tccacttatc cacggggata tttttataat tatttttttt 
     4021 atagttttta gatcttcttt tttagagcgc cttgtaggcc tttatccatg ctggttctag 
     4081 agaaggtgtt gtgacaaatt gccctttcag tgtgacaaat caccctcaaa tgacagtcct 
     4141 gtctgtgaca aattgccctt aaccctgtga caaattgccc tcagaagaag ctgttttttc 
     4201 acaaagttat ccctgcttat tgactctttt ttatttagtg tgacaatcta aaaacttgtc 
     4261 acacttcaca tggatctgtc atggcggaaa cagcggttat caatcacaag aaacgtaaaa 
     4321 atagcccgcg aatcgtccag tcaaacgacc tcactgaggc ggcatatagt ctctcccggg 
     4381 atcaaaaacg tatgctgtat ctgttcgttg accagatcag aaaatctgat ggcaccctac 
     4441 aggaacatga cggtatctgc gagatccatg ttgctaaata tgctgaaata ttcggattga 
     4501 cctctgcgga agccagtaag gatatacggc aggcattgaa gagtttcgcg gggaaggaag 
     4561 tggtttttta tcgccctgaa gaggatgccg gcgatgaaaa aggctatgaa tcttttcctt 
     4621 ggtttatcaa acgtgcgcac agtccatcca gagggcttta cagtgtacat atcaacccat 
     4681 atctcattcc cttctttatc gggttacaga accggtttac gcagtttcgg cttagtgaaa 
     4741 caaaagaaat caccaatccg tatgccatgc gtttatacga atccctgtgt cagtatcgta 
     4801 agccggatgg ctcaggcatc gtctctctga aaatcgactg gatcatagag cgttaccagc 
     4861 tgcctcaaag ttaccagcgt atgcctgact tccgccgccg cttcctgcag gtctgtgtta 
     4921 atgagatcaa cagcagaact ccaatgcgcc tctcatacat tgagaaaaag aaaggccgcc 
     4981 agacgactca tatcgtattt tccttccgcg atatcacttc catgacgaca ggatagtctg 
     5041 agggttatct gtcacagatt tgagggtggt tcgtcacatt tgttctgacc tactgagggt 
     5101 aatttgtcac agttttgctg tttccttcag cctgcatgga ttttctcata ctttttgaac 
     5161 tgtaattttt aaggaagcca aatttgaggg cagtttgtca cagttgattt ccttctcttt 
     5221 cccttcgtca tgtgacctga tatcgggggt tagttcgtca tcattgatga gggttgatta 
     5281 tcacagttta ttactctgaa ttggctatcc gcgtgtgtac ctctacctgg agtttttccc 
     5341 acggtggata tttcttcttg cgctgagcgt aagagctatc tgacagaaca gttcttcttt 
     5401 gcttcctcgc cagttcgctc gctatgctcg gttacacggc tgcggcgagc gctagtgata 
     5461 ataagtgact gaggtatgtg ctcttcttat ctccttttgt agtgttgctc ttattttaaa 
     5521 caactttgcg gttttttgat gactttgcga ttttgttgtt gctttgcagt aaattgcaag 
     5581 atttaataaa aaaacgcaaa gcaatgatta aaggatgttc agaatgaaac tcatggaaac 
     5641 acttaaccag tgcataaacg ctggtcatga aatgacgaag gctatcgcca ttgcacagtt 
     5701 taatgatgac agcccggaag cgaggaaaat aacccggcgc tggagaatag gtgaagcagc 
     5761 ggatttagtt ggggtttctt ctcaggctat cagagatgcc gagaaagcag ggcgactacc 
     5821 gcacccggat atggaaattc gaggacgggt tgagcaacgt gttggttata caattgaaca 
     5881 aattaatcat atgcgtgatg tgtttggtac gcgattgcga cgtgctgaag acgtatttcc 
     5941 accggtgatc ggggttgctg cccataaagg tggcgtttac aaaacctcag tttctgttca 
     6001 tcttgctcag gatctggctc tgaaggggct acgtgttttg ctcgtggaag gtaacgaccc 
     6061 ccagggaaca gcctcaatgt atcacggatg ggtaccagat cttcatattc atgcagaaga 
     6121 cactctcctg cctttctatc ttggggaaaa ggacgatgtc acttatgcaa taaagcccac 
     6181 ttgctggccg gggcttgaca ttattccttc ctgtctggct ctgcaccgta ttgaaactga 
     6241 gttaatgggc aaatttgatg aaggtaaact gcccaccgat ccacacctga tgctccgact 
     6301 ggccattgaa actgttgctc atgactatga tgtcatagtt attgacagcg cgcctaacct 
     6361 gggtatcggc acgattaatg tcgtatgtgc tgctgatgtg ctgattgttc ccacgcctgc 
     6421 tgagttgttt gactacacct ccgcactgca gtttttcgat atgcttcgtg atctgctcaa 
     6481 gaacgttgat cttaaagggt tcgagcctga tgtacgtatt ttgcttacca aatacagcaa 
     6541 tagcaatggc tctcagtccc cgtggatgga ggagcaaatt cgggatgcct ggggaagcat 
     6601 ggttctaaaa aatgttgtac gtgaaacgga tgaagttggt aaaggtcaga tccggatgag 
     6661 aactgttttt gaacaggcca ttgatcaacg ctcttcaact ggtgcctgga gaaatgctct 
     6721 ttctatttgg gaacctgtct gcaatgaaat tttcgatcgt ctgattaaac cacgctggga 
     6781 gattagataa tgaagcgtgc gcctgttatt ccaaaacata cgctcaatac tcaaccggtt 
     6841 gaagatactt cgttatcgac accagctgcc ccgatggtgg attcgttaat tgcgcgcgta 
     6901 ggagtaatgg ctcgcggtaa tgccattact ttgcctgtat gtggtcggga tgtgaagttt 
     6961 actcttgaag tgctccgggg tgatagtgtt gagaagacct ctcgggtatg gtcaggtaat 
     7021 gaacgtgacc aggagctgct tactgaggac gcactggatg atctcatccc ttcttttcta 
     7081 ctgactggtc aacagacacc ggcgttcggt cgaagagtat ctggtgtcat agaaattgcc 
     7141 gatgggagtc gccgtcgtaa agctgctgca cttaccgaaa gtgattatcg tgttctggtt 
     7201 ggcgagctgg atgatgagca gatggctgca ttatccagat tgggtaacga ttatcgccca 
     7261 acaagtgctt atgaacgtgg tcagcgttat gcaagccgat tgcagaatga atttgctgga 
     7321 aatatttctg cgctggctga tgcggaaaat atttcacgta agattattac ccgctgtatc 
     7381 aacaccgcca aattgcctaa atcagttgtt gctctttttt ctcaccccgg tgaactatct 
     7441 gcccggtcag gtgatgcact tcaaaaagcc tttacagata aagaggaatt acttaagcag 
     7501 caggcatcta accttcatga gcagaaaaaa gctggggtga tatttgaagc tgaagaagtt 
     7561 atcactcttt taacttctgt gcttaaaacg tcatctgcat caagaactag tttaagctca 
     7621 cgacatcagt ttgctcctgg agcgacagta ttgtataagg gcgataaaat ggtgcttaac 
     7681 ctggacaggt ctcgtgttcc aactgagtgt atagagaaaa ttgaggccat tcttaaggaa 
     7741 cttgaaaagc cagcaccctg atgcgaccac gttttagtct acgtttatct gtctttactt 
     7801 aatgtccttt gttacaggcc agaaagcata actggcctga atattctctc tgggcccact 
     7861 gttccacttg tatcgtcggt ctgataatca gactgggacc acggtcccac tcgtatcgtc 
     7921 ggtctgatta ttagtctggg accacggtcc cactcgtatc gtcggtctga ttattagtct 
     7981 gggaccacgg tcccactcgt atcgtcggtc tgataatcag actgggacca cggtcccact 
     8041 cgtatcgtcg gtctgattat tagtctggga ccatggtccc actcgtatcg tcggtctgat 
     8101 tattagtctg ggaccacggt cccactcgta tcgtcggtct gattattagt ctggaaccac 
     8161 ggtcccactc gtatcgtcgg tctgattatt agtctgggac cacggtccca ctcgtatcgt 
     8221 cggtctgatt attagtctgg gaccacgatc ccactcgtgt tgtcggtctg attatcggtc 
     8281 tgggaccacg gtcccacttg tattgtcgat cagactatca gcgtgagact acgattccat 
     8341 caatgcctgt caagggcaag tattgacatg tcgtcgtaac ctgtagaacg gagtaacctc 
     8401 ggtgtgcggt tgtatgcctg ctgtggattg ctgctgtgtc ctgcttatcc acaacatttt 
     8461 gcgcacggtt atgtggacaa aatacctggt tacccaggcc gtgccggcac gttaaatctt 
     8521 aagtgatcac aggcagcaac gctctgtcat cgttacaatc aacatgctac cctccgcgag 
     8581 atcatccgtg tttcaaaccc ggcagcttag ttgccgttct tccgaatagc atcggtaaca 
     8641 tgagcaaagt ctgccgcctt acaacggctc tcccgctgac gccgtcccgg actgatgggc 
     8701 tgcctgtatc gagtggtgat tttgtgccga gctgccggtc ggggagctgt tggctggctg 
     8761 gtggcaggat atattgtggt gtaaacaaat tgacgcttag acaacttaat aacacattgc 
     8821 ggacgttttt aatgtactga attaacgccg aattgagttg tg 
//
