# Supplementary material for: MISSA 2.0: an updated synthetic biology toolbox for assembly of orthogonal CRISPR/Cas systems
Source: Sci Rep. 2017 Feb 3;7:41993. doi: 10.1038/srep41993 (PMC5290471; doi:10.1038/srep41993)
Supplement: Supplementary Dataset 3 [file srep41993-s4.zip › Recipient system/Recipient vectors/pSAH.gb]

LOCUS       pSAH                   17109 bp    DNA     circular SYN  6-AUG-2015
SOURCE 
  ORGANISM 
COMMENT     This file is created by Vector NTI
            http://www.invitrogen.com/
FEATURES             Location/Qualifiers
     source          675..748
                     /organism="C-terminal TAP T-DNA vector pYL436"
                     /mol_type="other DNA"
                     /db_xref="taxon:293967"
                     /vntifkey="98"
                     /note="derived from pPZP222"
     operon          complement(6561..9684)
                     /vntifkey="103"
                     /label=trfB\operon
     operon          complement(9691..12919)
                     /vntifkey="103"
                     /label=trfA\operon
     CDS             2159..2962
                     /vntifkey="4"
                     /label=virG\from\Bo542
     CDS             4322..5923
                     /vntifkey="4"
                     /label=virE2\from\A6
     CDS             4120..4317
                     /vntifkey="4"
                     /label=virE1\from\A6
     rep_origin      complement(1..674)
                     /vntifkey="33"
                     /label=pUC18_ori
     rep_origin      12968..16742
                     /vntifkey="33"
                     /label=pVS1\region
     CDS             complement(904..1695)
                     /vntifkey="4"
                     /label=SpR
BASE COUNT     3759 a      4913 c      4843 g      3594 t 
ORIGIN
        1 atgtgagcaa aaggccagca aaaggccagg aaccgtaaaa aggccgcgtt gctggcgttt 
       61 ttccataggc tccgcccccc tgacgagcat cacaaaaatc gacgctcaag tcagaggtgg 
      121 cgaaacccga caggactata aagataccag gcgtttcccc ctggaagctc cctcgtgcgc 
      181 tctcctgttc cgaccctgcc gcttaccgga tacctgtccg cctttctccc ttcgggaagc 
      241 gtggcgcttt ctcatagctc acgctgtagg tatctcagtt cggtgtaggt cgttcgctcc 
      301 aagctgggct gtgtgcacga accccccgtt cagcccgacc gctgcgcctt atccggtaac 
      361 tatcgtcttg agtccaaccc ggtaagacac gacttatcgc cactggcagc agccactggt 
      421 aacaggatta gcagagcgag gtatgtaggc ggtgctacag agttcttgaa gtggtggcct 
      481 aactacggct acactagaag gacagtattt ggtatctgcg ctctgctgaa gccagttacc 
      541 ttcggaaaaa gagttggtag ctcttgatcc ggcaaacaaa ccaccgctgg tagcggtggt 
      601 ttttttgttt gcaagcagca gattacgcgc agaaaaaaag gatctcaaga agatcctttg 
      661 atcttttcta cggggtctga cgctcagtgg aacgaaaact cacgttaagg gattttggtc 
      721 atgcatgata tatctcccaa tttgtgtagg cgcgccttgg gcttattatg cacgcttaaa 
      781 aataataaaa gcagacttga cctgatagtt tggctgtgag caattatgtg cttagtgcat 
      841 ctaacgcttg agttaagccg cgccgcgaag cggcgtcggc ttgaacgaat ttctagctag 
      901 acattatttg ccgactacct tggtgatctc gcctttcacg tagtggacaa attcttccaa 
      961 ctgatctgcg cgcgaggcca agcgatcttc ttcttgtcca agataagcct gtctagcttc 
     1021 aagtatgacg ggctgatact gggccggcag gcgctccatt gcccagtcgg cagcgacatc 
     1081 cttcggcgcg attttgccgg ttactgcgct gtaccaaatg cgggacaacg taagcactac 
     1141 atttcgctca tcgccagccc agtcgggcgg cgagttccat agcgttaagg tttcatttag 
     1201 cgcctcaaat agatcctgtt caggaaccgg atcaaagagt tcctccgccg ctggacctac 
     1261 caaggcaacg ctatgttctc ttgcttttgt cagcaagata gccagatcaa tgtcgatcgt 
     1321 ggctggctcg aagatacctg caagaatgtc attgcgctgc cattctccaa attgcagttc 
     1381 gcgcttagct ggataacgcc acggaatgat gtcgtcgtgc acaacaatgg tgacttctac 
     1441 agcgcggaga atctcgctct ctccagggga agccgaagtt tccaaaaggt cgttgatcaa 
     1501 agctcgccgc gttgtttcat caagccttac ggtcaccgta accagcaaat caatatcact 
     1561 gtgtggcttc aggccgccat ccactgcgga gccgtacaaa tgtacggcca gcaacgtcgg 
     1621 ttcgagatgg cgctcgatga cgccaactac ctctgatagt tgagtcgata cttcggcgat 
     1681 caccgcttcc cccatgatgt ttaactttgt tttagggcga ctgccctgct gcgtaacatc 
     1741 gttgctgctc cataacatca aacatcgacc cacggcgtaa cgcgcttgct gcttggatgc 
     1801 ccgaggcata gactgtaccc caaaaaaaca gtcataacaa gccatgaaaa ccgccactgc 
     1861 gccgttacca ccgctgcgtt cggtcaaggt tctggaccag ttgcgtgagc gcatacgcta 
     1921 cttgcattac agcttacgaa ccgaacaggc ttatgtccac tgggttcgaa ttcattaccc 
     1981 tgttatccct actaattaag accataggcg atctccttaa tcaatagtag ctgtaacctc 
     2041 gaagcgtttc acttgtaaca acgattgaga acttttgtca taaaattgaa atacttggtt 
     2101 cgcattttcg tcatccgcgg tcagccgcaa ttctgacgaa ctgcccattt agctggagat 
     2161 gattgtacat ccttcacgtg aaaatttctc aagcgctgtg aacaagggtt cagattttag 
     2221 attgaaaggt gagccgttga aacacgttct tcttatcgat gacgatgtcg ctatgcggca 
     2281 tcttattatc gaatacctta cgatccacgc cttcaaagtg accgcggtag ccgacagcac 
     2341 ccagttcact agagtactct cttccgcgac ggtcgatgtc gtggttgttg atctaaattt 
     2401 aggtcgtgaa gatgggcttg agatcgttcg aaatctggcg gcaaagtctg atattccaat 
     2461 cataattatc agtggcgacc gccttgagga gacggataaa gttgttgcac tcgagctagg 
     2521 agcaagtgat tttatcgcta agccgtttag tacgagagag tttcttgcac gcattcgggt 
     2581 tgccttgcgc gtgcgcccca acgttgtccg ctccaaagac cgacggtctt tttgttttac 
     2641 tgactggaca cttaatctca ggcaacgtcg cttgatgtcc gaagctggcg gtgaggtgaa 
     2701 acttacggca ggtgagttca atcttctcct cgcgttttta gagaaacccc gcgacgttct 
     2761 atcgcgcgag caacttctca ttgccagtcg agtacgcgac gaggaggttt acgacaggag 
     2821 tatagatgtt ctcattttgc ggctgcgccg caaacttgag gcggatccgt caagccctca 
     2881 actgataaaa acagcaagag gtgccggtta tttctttgac gcggacgtgc aggtttcgca 
     2941 cggggggacg atggcagcct gagccaattg catttggctc ttaattatct ggctcaaaag 
     3001 gtgactgagg acgcggccag cggcctcaaa tctacactca atatttggtg aggggttccg 
     3061 ataggtccct cttcaccaat tgctcgatgg cttctctcca gcaaagaatg acgcgagcgc 
     3121 ggcggtagcc agcttgtggc cgaaagctcg agcggtctcc aaccccaacg gatcaaaatg 
     3181 acttcgagcg acctcgagca acgcaaccgg gaacatgcgt gaggtctgaa cgagaacgga 
     3241 tttttctgta gttgaaggga tcggataact tttcggggcc acgcgaaatg atccatctgc 
     3301 cagcatgcaa gcttggtact ggccgtcgtt ttacaacgtc gtgactggga aaaccctggc 
     3361 gttacccaac ttaatcgcct tgcagcacat ccccctttcg ccaggatccg acgagcgtga 
     3421 gcagcaagtg tatcgcgagt ttttggcctt atatgacgtc aaaaaggatc ttgaggccaa 
     3481 atccgtcggc gtaagacaga aaaaaaaaga agttagttct gccttagacc gaactgcgcg 
     3541 cttgataatc acgtcgcctt cgaaagctcg atccgaagca gagactgaaa aagccattga 
     3601 cgagctcgat gatcgacgag tttatgatcc gcgtgatcga gctcaagaca aagcgtttaa 
     3661 acgctgataa gtcgccaata tagtgatcat ttgcagtatt cgcatcgatc gctggttgat 
     3721 attctgccgc tggtcgaccg gctgctcgtc accaacaatg ctcacaggga tacgatggcc 
     3781 tcgacagtca ggccgcgtgc gtccagtctt tccagttcct ccctttcagg tcgattgtgg 
     3841 catcatttat tgcctgctca ttgcagttga aacgcgatat ccgtttcaag acccgagtat 
     3901 ggatggtact ttggagatat gagcacttgc cagacttccc ggtcggagac ttaaaaattc 
     3961 cgataagagg ttactgacga cggaccttat aagtgggtcg tctagtggtc gcactgatca 
     4021 aaacagttcc gcccccggct ttgctcaaag tagcaaagca gctttatctc gggttgcaga 
     4081 ggattttctg gaaaaccgca attttgcagg agagaacata tggccatcat caagccgcat 
     4141 gcgaacaaaa ataggacaac ctcgccgata gagagaccgg agtctctcat agaggaaatg 
     4201 agtggcagta atccgccgat tggttttaca agtctggatc tcgctatgat cgagctggag 
     4261 gactttgtcc atcggtgccc gctcccagga gacaatcttg ctggtcagaa ggagtgagac 
     4321 gatggatctt tctggcaatg agaaatccag gccttggaag aaggcgaatg tcagttccag 
     4381 caccatctcc gatattcaga tgacgaatgg cgaaaacctt gaatcaggga gccctacccg 
     4441 aacggaagtt ttaagcccac gtctggatga tggatcggtc gattcctcct ccagccttta 
     4501 ttctggcagc gagcacggaa atcaagctga gattcaaaaa gagctgtccg ccttgttctc 
     4561 gaacatgtct ttgccaggca acgatcggcg cccggacgaa tacattctcg tgcgtcaaac 
     4621 gggacaagat gcttttactg gtattgccaa aggcaacctc gaccacatgc ccaccaaggc 
     4681 ggaatttaac gcgtgctgcc gtctctacag ggacggagcc ggtaattact atccgccacc 
     4741 tctcgcgttc gacaagatta gcgttccagc ccaactggag gaaacatggg ggatgatgga 
     4801 ggcgaaggaa cgtaacaaac tacggtttca gtacaagttg gacgtatgga atcatgcgca 
     4861 cgctgatatg gggatcactg gcacagagat cttttatcaa acagataaga acataaagct 
     4921 cgaccggaat tataaactaa gacctgaaga ccgatacgta caaacagaga gatacgggcg 
     4981 ccgggaaatt caaaagcgat atcagcacga actccaggct ggttcgctgc tgcccgatat 
     5041 tatgatcaaa actcccaaaa atgacatcca cttcgtgtac aggtttgccg gcgacaatta 
     5101 cgccaacaaa caattcagcg agtttgaaca caccgtcaag cgcaggtatg gcggcgagac 
     5161 tgagatcaaa ttgaagtcaa agtcaggcat tatgcatgac tcgaaatatc tggaatcctg 
     5221 ggaacggggc agtgcggata ttcgcttcgc ggaatttgtt ggcgaaaata gagctcacaa 
     5281 tcggcagttt ccaactgcga ccgtaaatat gggacagcag ccagacgggc agggcggttt 
     5341 gacccgcgac cgtcatgtga gcgttgaatt cctaatgcaa agcgcaccga attcgccttg 
     5401 ggcgcaagct ttgaaaaagg gagaactgtg ggatcgcgtt cagttgcttg ctcgcgacgg 
     5461 caaccgctat ctgtcgcctc acagattaga atattctgac cctgaacatt tcaccgagtt 
     5521 gatgaaccgg gttggtttgc ccgcatcgat gggtcggcaa agccatgcgg ctagtatcaa 
     5581 attcgaaaag tttgacgcgc aggcagcggt tattgtcata aatggcccgg agttgcgtga 
     5641 catccatgac ttgtctcctg aaaacctgca aaatgtgtcc accaaagatg tcatcgtcgc 
     5701 cgatcgcaat gagaatggtc agagaactgg cacgtacacc agcgtcgcgg aatatgagcg 
     5761 cttgcagtta aggctgccag ccgatgcagc gggggtgctt ggtgaagcag ctgacaaata 
     5821 ctcacgtgat ttcgttcggc cagagccggc gtcgcgtcca atcagtgaca gccgcaggat 
     5881 atacgaaagt cgaccgcgta gccaaagcgt caacagcttt tgacgttcct tctgccgcgt 
     5941 caatgaggaa gctcgttgac ccgggtttgc caatgaaagg gctcaatcat ggtgagcact 
     6001 acgaagaaaa gttttgcaaa gtcgctgacg gcagatatgc gccgttctgc tcagcgcgtt 
     6061 gtcgagcaaa tgcgaaaagc attgattacc gaagaagagg cgctcaagcg gcaaaccaga 
     6121 ctggagagcc ccgataggaa gcgaaagtat gctgctgata tggcgatagt cgacaagctc 
     6181 gacgtagggt ttcgtggcga aataggctat aaaattctgg gaaataaacg gcttcgagta 
     6241 gacaacccaa aagaattaac gcgtgagcac ggtagacttc gcaaaaccaa gacggttctg 
     6301 aagcgtaacc cggtgacgca ggaggtctat ttgggtttac atgaaaggaa gtcctggtta 
     6361 agtgtcagca gccatttgta tgctgcggac ggcacactcc gcatgaagca cgtgaagtac 
     6421 aaagatggac gttttgagga aagatgggag cgcgacgaaa atggcgacct gatccgcaca 
     6481 cggtacgcca accgtggcag gctctttcaa cctgtatccg agaagatggg cgcgcatagg 
     6541 gataacaggg taatgaattc gtgcgcagca gctcgttatc gaccggctgc ggcgtcgggg 
     6601 ccgccgcctt gcgctgcggt cggtgttcct tcttcggctc gcgcagcttg aacagcatga 
     6661 tcgcggaaac cagcagcaac gccgcgccta cgcctcccgc gatgtagaac agcatcggat 
     6721 tcattcttcg gtcctccttg tagcggaacc gttgtctgtg cggcgcgggt ggcccgcgcc 
     6781 gctgtctttg gggatcagcc ctcgatgagc gcgaccagtt tcacgtcggc aaggttcgcc 
     6841 tcgaactcct ggccgtcgtc ctcgtacttc aaccaggcat agccttccgc cggcggccga 
     6901 cggttgagga taaggcgggc agggcgctcg tcgtgctcga cctggacgat ggcctttttc 
     6961 agcttgtccg ggtccggctc cttcgcgccc ttttccttgg cgtccttacc gtcctggtcg 
     7021 ccgtcctcgc cgtcctggcc gtcgccggcc tccgcgtcac gctcggcatc agtctggccg 
     7081 ttgaaggcat cgacggtgtt gggatcgcgg cccttctcgt ccaggaactc gcgcagcagc 
     7141 ttgaccgtgc cgcgcgtgat ttcctgggtg tcgtcgtcaa gccacgcctc gacttcctcc 
     7201 gggcgcttct tgaaggccgt caccagctcg ttcaccacgg tcacgtcgcg cacgcggccg 
     7261 gtgttgaacg catcggcgat cttctccggc aggtccagca gcgtgacgtg ctgggtgatg 
     7321 aacgccggcg acttgccgat ttccttggcg atatcgcctt tcttcttgcc cttcgccagc 
     7381 tcgcggccaa tgaagtcggc aatttcgcgc ggggtcagct cgttgcgttg caggttctcg 
     7441 ataacctggt cggcttcgtt gtagtcgttg tcgatgaacg ccgggatgga cttcttgccg 
     7501 gcccacttcg agccacggta gcggcgggcg ccgtgattga tgatatagcg gcccggctgc 
     7561 tcctggttct cgcgcaccga aatgggtgac ttcaccccgc gctctttgat cgtggcaccg 
     7621 atttccgcga tgctctccgg ggaaaagccg gggttgtcgg ccgtccgcgg ctgatgcgga 
     7681 tcttcgtcga tcaggtccag gtccagctcg atagggccgg aaccgccctg agacgccgca 
     7741 ggagcgtcca ggaggctcga caggtcgccg atgctatcca accccaggcc ggacggctgc 
     7801 gccgcgcctg cggcttcctg agcggccgca gcggtgtttt tcttggtggt cttggcttga 
     7861 gccgcagtca ttgggaaatc tccatcttcg tgaacacgta atcagccagg gcgcgaacct 
     7921 ctttcgatgc cttgcgcgcg gccgttttct tgatcttcca gaccggcaca ccggatgcga 
     7981 gggcatcggc gatgctgctg cgcaggccaa cggtggccgg aatcatcatc ttggggtacg 
     8041 cggccagcag ctcggcttgg tggcgcgcgt ggcgcggatt ccgcgcatcg accttgctgg 
     8101 gcaccatgcc aaggaattgc agcttggcgt tcttctggcg cacgttcgca atggtcgtga 
     8161 ccatcttctt gatgccctgg atgctgtacg cctcaagctc gatgggggac agcacatagt 
     8221 cggccgcgaa gagggcggcc gccaggccga cgccaagggt cggggccgtg tcgatcaggc 
     8281 acacgtcgaa gccttggttc gccagggcct tgatgttcgc cccgaacagc tcgcgggcgt 
     8341 cgtccagcga cagccgttcg gcgttcgcca gtaccgggtt ggactcgatg agggcgaggc 
     8401 gcgcggcctg gccgtcgccg gctgcgggtg cggtttcggt ccagccgccg gcagggacag 
     8461 cgccgaacag cttgcttgca tgcaggccgg tagcaaagtc cttgagcgtg taggacgcat 
     8521 tgccctgggg gtccaggtcg atcacggcaa cccgcaagcc gcgctcgaaa aagtcgaagg 
     8581 caagatgcac aagggtcgaa gtcttgccga cgccgccttt ctggttggcc gtgaccaaag 
     8641 ttttcatcgt ttggtttcct gttttttctt ggcgtccgct tcccacttcc ggacgatgta 
     8701 cgcctgatgt tccggcagaa ccgccgttac ccgcgcgtac ccctcgggca agttcttgtc 
     8761 ctcgaacgcg gcccacacgc gatgcaccgc ttgcgacact gcgcccctgg tcagtcccag 
     8821 cgacgttgcg aacgtcgcct gtggcttccc atcgactaag acgccccgcg ctatctcgat 
     8881 ggtctgctgc cccacttcca gcccctggat cgcctcctgg aactggcttt cggtaagccg 
     8941 tttcttcatg gataacaccc ataatttgct ccgcgccttg gttgaacata gcggtgacag 
     9001 ccgccagcac atgagagaag tttagctaaa catttctcgc acgtcaacac ctttagccgc 
     9061 taaaactcgt ccttggcgta acaaaacaaa agcccggaaa ccgggctttc gtctcttgcc 
     9121 gcttatggct ctgcacccgg ctccatcacc aacaggtcgc gcacgcgctt cactcggttg 
     9181 cggatcgaca ctgccagccc aacaaagccg gttgccgccg ccgccaggat cgcgccgatg 
     9241 atgccggcca caccggccat cgcccaccag gtcgccgcct tccggttcca ttcctgctgg 
     9301 tactgcttcg caatgctgga cctcggctca ccataggctg accgctcgat ggcgtatgcc 
     9361 gcttctcccc ttggcgtaaa acccagcgcc gcaggcggca ttgccatgct gcccgccgct 
     9421 ttcccgacca cgacgcgcgc accaggcttg cggtccagac cttcggccac ggcgagctgc 
     9481 gcaaggacat aatcagccgc cgacttggct ccacgcgcct cgatcagctc ttgcactcgc 
     9541 gcgaaatcct tggcctccac ggccgccatg aatcgcgcac gcggcgaagg ctccgcaggg 
     9601 ccggcgtcgt gatcgccgcc gagaatgccc ttcaccaagt tcgacgacac gaaaatcatg 
     9661 ctgacggcta tcaccatcat gcagtctaga taggttaaac ccgctccgat caggccgagc 
     9721 cacgccaggc cgagaacatt ggttccttgt aggcatcggg attggcggat caaacactaa 
     9781 agctactgga acgagcagaa gtcctccggc cgccagttgc caggccgtaa aggtgagcag 
     9841 aggcacggga ggttgccact tgcgggtcag cacggttccg aacgccatgg aaaccgcccc 
     9901 cgccaggccc gctgcgacgc cgacaggatc tagcgctgcg tttggtgtca acaccaacag 
     9961 cgccacgccc gcagttccgc aaatagcccc caggaccgcc atcaatcgta tcgggctacc 
    10021 tagcagagcg gcagagatga acacgaccat cagcggctgc acagcgccta ccgtcgccgc 
    10081 gacccgcccg gcaggcggta gaccgaaata aacaacaagc tccagaatag cgaaatatta 
    10141 agtgcgccga ggatgaagat gcgcatccac cagattcccg ttggaatctg tcggacgatc 
    10201 atcacgagca ataaacccgc cggcaacgcc cgcagcagca taccggcgac ccctcggcct 
    10261 cgctgttcgg gctccacgaa aacgccggac agatgcgcct tgtgagcgtc cttggggccg 
    10321 tcctcctgtt tgaagaccga cagcccaatg atctcgccgt cgatgtaggc gccgaatgcc 
    10381 acggcatctc gcaaccgttc agcgaacgcc tccatgggct ttttctcctc gtgctcgtaa 
    10441 acggacccga acatctctgg agctttcttc agggccgaca atcggatctc gcggaaatcc 
    10501 tgcacgtcgg ccgctccaag ccgtcgaatc tgagccttaa tcacaattgt caattttaat 
    10561 cctctgttta tcggcagttc gtagagcgcg ccgtgcgccc gagcgatact gagcgaagca 
    10621 agtgcgtcga gcagtgcccg cttgttcctg aaatgccagt aaagcgctgg ctgctgaacc 
    10681 cccagccgga actgacccca caaggcccta gcgtttgcaa tgcaccaggt catcattgac 
    10741 ccaggcgtgt tccaccaggc cgctgcctcg caactcttcg caggcttcgc cgacctgctc 
    10801 gcgccacttc ttcacgcggg tggaatccga tccgcacatg aggcggaagg tttccagctt 
    10861 gagcgggtac ggctcccggt gcgagctgaa atagtcgaac atccgtcggg ccgtcggcga 
    10921 cagcttgcgg tacttctccc atatgaattt cgtgtagtgg tcgccagcaa acagcacgac 
    10981 gatttcctcg tcgatcagga cctggcaacg ggacgttttc ttgccacggt ccaggacgcg 
    11041 gaagcggtgc agcagcgaca ccgattccag gtgcccaacg cggtcggacg tgaagcccat 
    11101 cgccgtcgcc tgtaggcgcg acaggcattc ctcggccttc gtgtaatacc ggccattgat 
    11161 cgaccagccc aggtcctggc aaagctcgta gaacgtgaag gtgatcggct cgccgatagg 
    11221 ggtgcgcttc gcgtactcca acacctgctg ccacaccagt tcgtcatcgt cggcccgcag 
    11281 ctcgacgccg gtgtaggtga tcttcacgtc cttgttgacg tggaaaatga ccttgttttg 
    11341 cagcgcctcg cgcgggattt tcttgttgcg cgtggtgaac agggcagagc gggccgtgtc 
    11401 gtttggcatc gctcgcatcg tgtccggcca cggcgcaata tcgaacaagg aaagctgcat 
    11461 ttccttgatc tgctgcttcg tgtgtttcag caacgcggcc tgcttggcct cgctgacctg 
    11521 ttttgccagg tcctcgccgg cggtttttcg cttcttggtc gtcatagttc ctcgcgtgtc 
    11581 gatggtcatc gacttcgcca aacctgccgc ctcctgttcg agacgacgcg aacgctccac 
    11641 ggcggccgat ggcgcgggca gggcaggggg agccagttgc acgctgtcgc gctcgatctt 
    11701 ggccgtagct tgctggacca tcgagccgac ggactggaag gtttcgcggg gcgcacgcat 
    11761 gacggtgcgg cttgcgatgg tttcggcatc ctcggcggaa aaccccgcgt cgatcagttc 
    11821 ttgcctgtat gccttccggt caaacgtccg attcattcac cctccttgcg ggattgcccc 
    11881 gactcacgcc ggggcaatgt gcccttattc ctgatttgac ccgcctggtg ccttggtgtc 
    11941 cagataatcc accttatcgg caatgaagtc ggtcccgtag accgtctggc cgtccttctc 
    12001 gtacttggta ttccgaatct tgccctgcac gaataccagc gaccccttgc ccaaatactt 
    12061 gccgtgggcc tcggcctgag agccaaaaca cttgatgcgg aagaagtcgg tgcgctcctg 
    12121 cttgtcgccg gcatcgttgc gccactcttc attaaccgct atatcgaaaa ttgcttgcgg 
    12181 cttgttagaa ttgccatgac gtacctcggt gtcacgggta agattaccga taaactggaa 
    12241 ctgattatgg ctcatatcga aagtctcctt gagaaaggag actctagttt agctaaacat 
    12301 tggttccgct gtcaagaact ttagcggcta aaattttgcg ggccgcgacc aaaggtgcga 
    12361 ggggcggctt ccgctgtgta caaccagata tttttcacca acatccttcg tctgctcgat 
    12421 gagcggggca tgacgaaaca tgagctgtcg gagagggcag gggtttcaat ttcgttttta 
    12481 tcagacttaa ccaacggtaa ggccaacccc tcgttgaagg tgatggaggc cattgccgac 
    12541 gccctggaaa ctcccctacc tcttctcctg gagtccaccg accttgaccg cgaggcactc 
    12601 gcggagattg cgggtcatcc tttcaagagc agcgtgccgc ccggatacga acgcatcagt 
    12661 gtggttttgc cgtcacataa ggcgtttatc gtaaagaaat ggggcgacga cacccgaaaa 
    12721 aagctgcgtg gaaggctctg acgccaaggg ttagggcttg cacttccttc tttagccgct 
    12781 aaaacggccc cttctctgcg ggccgtcggc tcgcgcatca tatcgacatc ctcaacggaa 
    12841 gccgtgccgc gaatggcatc gggcgggtgc gctttgacag ttgttttcta tcagaacccc 
    12901 tacgtcgtgc ggttcgatta agcttggacc taaagtcgtt aattaagcta tagtgcagtc 
    12961 ggcttctgac gttcagtgca gccgtcttct gaaaacgaca tgtcgcacaa gtcctaagtt 
    13021 acgcgacagg ctgccgccct gcccttttcc tggcgttttc ttgtcgcgtg ttttagtcgc 
    13081 ataaagtaga atacttgcga ctagaaccgg agacattacg ccatgaacaa gagcgccgcc 
    13141 gctggcctgc tgggctatgc ccgcgtcagc accgacgacc aggacttgac caaccaacgg 
    13201 gccgaactgc acgcggccgg ctgcaccaag ctgttttccg agaagatcac cggcaccagg 
    13261 cgcgaccgcc cggagctggc caggatgctt gaccacctac gccctggcga cgttgtgaca 
    13321 gtgaccaggc tagaccgcct ggcccgcagc acccgcgacc tactggacat tgccgagcgc 
    13381 atccaggagg ccggcgcggg cctgcgtagc ctggcagagc cgtgggccga caccaccacg 
    13441 ccggccggcc gcatggtgtt gaccgtgttc gccggcattg ccgagttcga gcgttcccta 
    13501 atcatcgacc gcacccggag cgggcgcgag gccgccaagg cccgaggcgt gaagtttggc 
    13561 ccccgcccta ccctcacccc ggcacagatc gcgcacgccc gcgagctgat cgaccaggaa 
    13621 ggccgcaccg tgaaagaggc ggctgcactg cttggcgtgc atcgctcgac cctgtaccgc 
    13681 gcacttgagc gcagcgagga agtgacgccc accgaggcca ggcggcgcgg tgccttccgt 
    13741 gaggacgcat tgaccgaggc cgacgccctg gcggccgccg agaatgaacg ccaagaggaa 
    13801 caagcatgaa accgcaccag gacggccagg acgaaccgtt tttcattacc gaagagatcg 
    13861 aggcggagat gatcgcggcc gggtacgtgt tcgagccgcc cgcgcacgtc tcaaccgtgc 
    13921 ggctgcatga aatcctggcc ggtttgtctg atgccaagct ggcggcctgg ccggccagct 
    13981 tggccgctga agaaaccgag cgccgccgtc taaaaaggtg atgtgtattt gagtaaaaca 
    14041 gcttgcgtca tgcggtcgct gcgtatatga tgcgatgagt aaataaacaa atacgcaagg 
    14101 ggaacgcatg aaggttatcg ctgtacttaa ccagaaaggc gggtcaggca agacgaccat 
    14161 cgcaacccat ctagcccgcg ccctgcaact cgccggggcc gatgttctgt tagtcgattc 
    14221 cgatccccag ggcagtgccc gcgattgggc ggccgtgcgg gaagatcaac cgctaaccgt 
    14281 tgtcggcatc gaccgcccga cgattgaccg cgacgtgaag gccatcggcc ggcgcgactt 
    14341 cgtagtgatc gacggagcgc cccaggcggc ggacttggct gtgtccgcga tcaaggcagc 
    14401 cgacttcgtg ctgattccgg tgcagccaag cccttacgac atatgggcca ccgccgacct 
    14461 ggtggagctg gttaagcagc gcattgaggt cacggatgga aggctacaag cggcctttgt 
    14521 cgtgtcgcgg gcgatcaaag gcacgcgcat cggcggtgag gttgccgagg cgctggccgg 
    14581 gtacgagctg cccattcttg agtcccgtat cacgcagcgc gtgagctacc caggcactgc 
    14641 cgccgccggc acaaccgttc ttgaatcaga acccgagggc gacgctgccc gcgaggtcca 
    14701 ggcgctggcc gctgaaatta aatcaaaact catttgagtt aatgaggtaa agagaaaatg 
    14761 agcaaaagca caaacacgct aagtgccggc cgtccgagcg cacgcagcag caaggctgca 
    14821 acgttggcca gcctggcaga cacgccagcc atgaagcggg tcaactttca gttgccggcg 
    14881 gaggatcaca ccaagctgaa gatgtacgcg gtacgccaag gcaagaccat taccgagctg 
    14941 ctatctgaat acatcgcgca gctaccagag taaatgagca aatgaataaa tgagtagatg 
    15001 aattttagcg gctaaaggag gcggcatgga aaatcaagaa caaccaggca ccgacgccgt 
    15061 ggaatgcccc atgtgtggag gaacgggcgg ttggccaggc gtaagcggct gggttgcctg 
    15121 ccggccctgc aatggcactg gaacccccaa gcccgaggaa tcggcgtgag cggtcgcaaa 
    15181 ccatccggcc cggtacaaat cggcgcggcg ctgggtgatg acctggtgga gaagttgaag 
    15241 gccgcgcagg ccgcccagcg gcaacgcatc gaggcagaag cacgccccgg tgaatcgtgg 
    15301 caagcggccg ctgatcgaat ccgcaaagaa tcccggcaac cgccggcagc cggtgcgccg 
    15361 tcgattagga agccgcccaa gggcgacgag caaccagatt ttttcgttcc gatgctctat 
    15421 gacgtgggca cccgcgatag tcgcagcatc atggacgtgg ccgttttccg tctgtcgaag 
    15481 cgtgaccgac gagctggcga ggtgatccgc tacgagcttc cagacgggca cgtagaggtt 
    15541 tccgcagggc cggccggcat ggccagtgtg tgggattacg acctggtact gatggcggtt 
    15601 tcccatctaa ccgaatccat gaaccgatac cgggaaggga agggagacaa gcccggccgc 
    15661 gtgttccgtc cacacgttgc ggacgtactc aagttctgcc ggcgagccga tggcggaaag 
    15721 cagaaagacg acctggtaga aacctgcatt cggttaaaca ccacgcacgt tgccatgcag 
    15781 cgtacgaaga aggccaagaa cggccgcctg gtgacggtat ccgagggtga agccttgatt 
    15841 agccgctaca agatcgtaaa gagcgaaacc gggcggccgg agtacatcga gatcgagcta 
    15901 gctgattgga tgtaccgcga gatcacagaa ggcaagaacc cggacgtgct gacggttcac 
    15961 cccgattact ttttgatcga tcccggcatc ggccgttttc tctaccgcct ggcacgccgc 
    16021 gccgcaggca aggcagaagc cagatggttg ttcaagacga tctacgaacg cagtggcagc 
    16081 gccggagagt tcaagaagtt ctgtttcacc gtgcgcaagc tgatcgggtc aaatgacctg 
    16141 ccggagtacg atttgaagga ggaggcgggg caggctggcc cgatcctagt catgcgctac 
    16201 cgcaacctga tcgagggcga agcatccgcc ggttcctaat gtacggagca gatgctaggg 
    16261 caaattgccc tagcagggga aaaaggtcga aaaggtctct ttcctgtgga tagcacgtac 
    16321 attgggaacc caaagccgta cattgggaac cggaacccgt acattgggaa cccaaagccg 
    16381 tacattggga accggtcaca catgtaagtg actgatataa aagagaaaaa aggcgatttt 
    16441 tccgcctaaa actctttaaa acttattaaa actcttaaaa cccgcctggc ctgtgcataa 
    16501 ctgtctggcc agcgcacagc cgaagagctg caaaaagcgc ctacccttcg gtcgctgcgc 
    16561 tccctacgcc ccgccgcttc gcgtcggcct atcgcggccg ctggccgctc aaaaatggct 
    16621 ggcctacggc caggcaatct accagggcgc ggacaagccg cgccgtcgcc actcgaccgc 
    16681 cggcgcccac atcaaggcac cctgcctcgc gcgtttcggt gatgacggtg aaaacctctg 
    16741 acacatgcag ctcccggaga cggtcacagc ttgtctgtaa gcggatgccg ggagcagaca 
    16801 agcccgtcag ggcgcgtcag cgggtgttgg cgggtgtcgg ggcgcagcca tgacccagtc 
    16861 acgtagcgat agcggagtgt atactggctt aactatgcgg catcagagca gattgtactg 
    16921 agagtgcacc atatgcggtg tgaaataccg cacagatgcg taaggagaaa ataccgcatc 
    16981 aggcgctctt ccgcttcctc gctcactgac tcgctgcgct cggtcgttcg gctgcggcga 
    17041 gcggtatcag ctcactcaaa ggcggtaata cggttatcca cagaatcagg ggataacgca 
    17101 ggaaagaac 
//
