# Supplementary material for: MISSA 2.0: an updated synthetic biology toolbox for assembly of orthogonal CRISPR/Cas systems
Source: Sci Rep. 2017 Feb 3;7:41993. doi: 10.1038/srep41993 (PMC5290471; doi:10.1038/srep41993)
Supplement: Supplementary Dataset 3 [file srep41993-s4.zip › Methods for viewing the gb sequence files .txt]

The gb sequence files can be opened with:
(1) notepad.exe (MicroSoft Windows program)
(2) Vector NTI (Invitrogen)

The physical maps can be viewed with:
(1) Vector NTI (Invitrogen)
