# Supplementary material for: MISSA 2.0: an updated synthetic biology toolbox for assembly of orthogonal CRISPR/Cas systems
Source: Sci Rep. 2017 Feb 3;7:41993. doi: 10.1038/srep41993 (PMC5290471; doi:10.1038/srep41993)
Supplement: Supplementary Dataset 3 [file srep41993-s4.zip › CRISPR vectors/pCB-RTL2.gb]

LOCUS       pCB-RTL2               12806 bp    DNA     circular     13-SEP-2016
DEFINITION
KEYWORDS
SOURCE      
  ORGANISM  
COMMENT     This file is created by Vector NTI
            http://www.invitrogen.com/
FEATURES             Location/Qualifiers
     misc_feature    complement(1241..1265)
                     /vntifkey="21"
                     /label=RB
     CDS             complement(11793..12587)
                     /vntifkey="4"
                     /label=kmR
     rep_origin      complement(11097..11714)
                     /vntifkey="33"
                     /label=oriV
     oriT            10656..10977
                     /vntifkey="104"
                     /label=oriT
     misc_recomb     1..34
                     /vntifkey="86"
                     /label=loxP
     misc_recomb     complement(836..960)
                     /vntifkey="86"
                     /label=attR2
     CDS             195..728
                     /vntifkey="4"
                     /label=GmR
     rep_origin      5205..10613
                     /vntifkey="33"
                     /label=mini-F\(NruI\fragment)
     rep_origin      1427..5201
                     /vntifkey="33"
                     /label=pVS1\fragment
BASE COUNT     3079 a      3273 c      3326 g      3128 t 
ORIGIN
        1 ataacttcgt atagcataca ttatacgaag ttatgtcgac ttcggggaaa tgtgcgcgga 
       61 acccctattt gtttattttt ctaaatacat tcaaatatgt atccgctcat ggtctgttga 
      121 caattaatca tcggcatagt atatcggcat agtataatac gacaaggtga ggaactaaac 
      181 ccaggaggca gatcatgtta tggtcatcta atgacgtaac tcagcagggc agtcgcccta 
      241 aaacaaagtt aggtggctca agtatgggca tcattcgcac atgtaggctc ggccctgacc 
      301 aagttaaatc catgcgggct gctcttgatc ttttcggtcg tgagttcgga gacgtagcca 
      361 cctactccca acatcagccg gactccgatt acctcgggaa cttgctccgt agtaagacat 
      421 tcatcgcgct tgctgccttc gaccaagaag cggttgttgg cgctctcgcg gcttacgttc 
      481 tgcccaagtt tgagcagccg cgtagtgaaa tctatatcta tgatctcgca gtctccggcg 
      541 agcaccggag gcagggcatt gccaccgcgc tcatcaatct cctcaagcat gaggccaacg 
      601 cgcttggtgc ttatgtgatc tacgtgcaag cagattacgg tgacgatccc gcagtggctc 
      661 tctatacaaa gttgggcata cgggaagaag tgatgcactt tgatattgac ccaagtaccg 
      721 ccacctaact gtcagaccaa gtttactcat atatacttta gattgattta aaacttcatt 
      781 tttaatttaa aaggatctag gtgaagatcc tttttgataa tcgggcccca tcgaccatag 
      841 tgactggata tgttgtgttt tacagtatta tgtagtctgt tttttatgca aaatctaatt 
      901 taatatattg atatttatat cattttacgt ttctcgttca gctttcttgt acaaagtggt 
      961 tcgataattc ttaacgtaac tataacggtc ctaaggtagc gaaggggcat gcaagcttgg 
     1021 cactggccgt cgttttacaa cgtcgtgact gggaaaaccc tggcgttacc caacttaatc 
     1081 gccttgcagc acatccccct ttcgccagct ggcgtaatag cgaagaggcc cgcaccgatc 
     1141 gcccttccca acagttgcgc agcctgaatg gcgaatgcta gagcagcttg agcttggatc 
     1201 agattgtcgt ttcccgcctt cagtttaaac tatcagtgtt tgacaggata tattggcggg 
     1261 taaacctaag agaaaagagc gtttattaga ataacggata tttaaaaggg cgtgaaaagg 
     1321 tttatccgtt cgtccatttg tatgtgcatg ccaaccacag ggttcccctc gggatcaaag 
     1381 tactttgatc caacccctcc gctgctatag tgcagtcggc ttctgagacg ttcagtgcag 
     1441 ccgtcttctg aaaacgacat gtcgcacaag tcctaagtta cgcgacaggc tgccgccctg 
     1501 cccttttcct ggcgttttct tgtcgcgtgt tttagtcgca taaagtagaa tacttgcgac 
     1561 tagaaccgga gacattacgc catgaacaag agcgccgccg ctggcctgct gggctatgcc 
     1621 cgcgtcagca ccgacgacca ggacttgacc aaccaacggg ccgaactgca cgcggccggc 
     1681 tgcaccaagc tgttttccga gaagatcacc ggcaccaggc gcgaccgccc ggagctggcc 
     1741 aggatgcttg accacctacg ccctggcgac gttgtgacag tgaccaggct agaccgcctg 
     1801 gcccgcagca cccgcgacct actggacatt gccgagcgca tccaggaggc cggcgcgggc 
     1861 ctgcgtagcc tggcagagcc gtgggccgac accaccacgc cggccggccg catggtgttg 
     1921 accgtgttcg ccggcattgc cgagttcgag cgttccctaa tcatcgaccg cacccggagc 
     1981 gggcgcgagg ccgccaaggc ccgaggcgtg aagtttggcc cccgccctac cctcaccccg 
     2041 gcacagatcg cgcacgcccg cgagctgatc gaccaggaag gccgcaccgt gaaagaggcg 
     2101 gctgcactgc ttggcgtgca tcgctcgacc ctgtaccgcg cacttgagcg cagcgaggaa 
     2161 gtgacgccca ccgaggccag gcggcgcggt gccttccgtg aggacgcatt gaccgaggcc 
     2221 gacgccctgg cggccgccga gaatgaacgc caagaggaac aagcatgaaa ccgcaccagg 
     2281 acggccagga cgaaccgttt ttcattaccg aagagatcga ggcggagatg atcgcggccg 
     2341 ggtacgtgtt cgagccgccc gcgcacgtct caaccgtgcg gctgcatgaa atcctggccg 
     2401 gtttgtctga tgccaagctg gcggcctggc cggccagctt ggccgctgaa gaaaccgagc 
     2461 gccgccgtct aaaaaggtga tgtgtatttg agtaaaacag cttgcgtcat gcggtcgctg 
     2521 cgtatatgat gcgatgagta aataaacaaa tacgcaaggg gaacgcatga aggttatcgc 
     2581 tgtacttaac cagaaaggcg ggtcaggcaa gacgaccatc gcaacccatc tagcccgcgc 
     2641 cctgcaactc gccggggccg atgttctgtt agtcgattcc gatccccagg gcagtgcccg 
     2701 cgattgggcg gccgtgcggg aagatcaacc gctaaccgtt gtcggcatcg accgcccgac 
     2761 gattgaccgc gacgtgaagg ccatcggccg gcgcgacttc gtagtgatcg acggagcgcc 
     2821 ccaggcggcg gacttggctg tgtccgcgat caaggcagcc gacttcgtgc tgattccggt 
     2881 gcagccaagc ccttacgaca tatgggccac cgccgacctg gtggagctgg ttaagcagcg 
     2941 cattgaggtc acggatggaa ggctacaagc ggcctttgtc gtgtcgcggg cgatcaaagg 
     3001 cacgcgcatc ggcggtgagg ttgccgaggc gctggccggg tacgagctgc ccattcttga 
     3061 gtcccgtatc acgcagcgcg tgagctaccc aggcactgcc gccgccggca caaccgttct 
     3121 tgaatcagaa cccgagggcg acgctgcccg cgaggtccag gcgctggccg ctgaaattaa 
     3181 atcaaaactc atttgagtta atgaggtaaa gagaaaatga gcaaaagcac aaacacgcta 
     3241 agtgccggcc gtccgagcgc acgcagcagc aaggctgcaa cgttggccag cctggcagac 
     3301 acgccagcca tgaagcgggt caactttcag ttgccggcgg aggatcacac caagctgaag 
     3361 atgtacgcgg tacgccaagg caagaccatt accgagctgc tatctgaata catcgcgcag 
     3421 ctaccagagt aaatgagcaa atgaataaat gagtagatga attttagcgg ctaaaggagg 
     3481 cggcatggaa aatcaagaac aaccaggcac cgacgccgtg gaatgcccca tgtgtggagg 
     3541 aacgggcggt tggccaggcg taagcggctg ggttgcctgc cggccctgca atggcactgg 
     3601 aacccccaag cccgaggaat cggcgtgagc ggtcgcaaac catccggccc ggtacaaatc 
     3661 ggcgcggcgc tgggtgatga cctggtggag aagttgaagg ccgcgcaggc cgcccagcgg 
     3721 caacgcatcg aggcagaagc acgccccggt gaatcgtggc aagcggccgc tgatcgaatc 
     3781 cgcaaagaat cccggcaacc gccggcagcc ggtgcgccgt cgattaggaa gccgcccaag 
     3841 ggcgacgagc aaccagattt tttcgttccg atgctctatg acgtgggcac ccgcgatagt 
     3901 cgcagcatca tggacgtggc cgttttccgt ctgtcgaagc gtgaccgacg agctggcgag 
     3961 gtgatccgct acgagcttcc agacgggcac gtagaggttt ccgcagggcc ggccggcatg 
     4021 gccagtgtgt gggattacga cctggtactg atggcggttt cccatctaac cgaatccatg 
     4081 aaccgatacc gggaagggaa gggagacaag cccggccgcg tgttccgtcc acacgttgcg 
     4141 gacgtactca agttctgccg gcgagccgat ggcggaaagc agaaagacga cctggtagaa 
     4201 acctgcattc ggttaaacac cacgcacgtt gccatgcagc gtacgaagaa ggccaagaac 
     4261 ggccgcctgg tgacggtatc cgagggtgaa gccttgatta gccgctacaa gatcgtaaag 
     4321 agcgaaaccg ggcggccgga gtacatcgag atcgagctag ctgattggat gtaccgcgag 
     4381 atcacagaag gcaagaaccc ggacgtgctg acggttcacc ccgattactt tttgatcgat 
     4441 cccggcatcg gccgttttct ctaccgcctg gcacgccgcg ccgcaggcaa ggcagaagcc 
     4501 agatggttgt tcaagacgat ctacgaacgc agtggcagcg ccggagagtt caagaagttc 
     4561 tgtttcaccg tgcgcaagct gatcgggtca aatgacctgc cggagtacga tttgaaggag 
     4621 gaggcggggc aggctggccc gatcctagtc atgcgctacc gcaacctgat cgagggcgaa 
     4681 gcatccgccg gttcctaatg tacggagcag atgctagggc aaattgccct agcaggggaa 
     4741 aaaggtcgaa aaggtctgtt tcctgtggat agcacgtaca ttgggaaccc aaagccgtac 
     4801 attgggaacc ggaacccgta cattgggaac ccaaagccgt acattgggaa ccggtcacac 
     4861 atgtaagtga ctgatataaa agagaaaaaa ggcgattttt ccgcctaaaa ctctttaaaa 
     4921 cttattaaaa ctcttaaaac ccgcctggcc tgtgcataac tgtctggcca gcgcacagcc 
     4981 gaagagctgc aaaaagcgcc tacccttcgg tcgctgcgct ccctacgccc cgccgcttcg 
     5041 cgtcggccta tcgcggccgc tggccgctca aaaatggctg gcctacggcc aggcaatcta 
     5101 ccagggcgcg gacaagccgc gccgtcgcca ctcgaccgcc ggcgcccaca tcaaggcacc 
     5161 ctgcctcgcg cgtttcggtg atgacggtga aaacctctga ctcgcgataa gctcatggag 
     5221 cggcgtaacc gtcgcacagg aaggacagag aaagcgcgga tctgggaagt gacggacaga 
     5281 acggtcagga cctggattgg ggaggcggtt gccgccgctg ctgctgacgg tgtgacgttc 
     5341 tctgttccgg tcacaccaca tacgttccgc cattcctatg cgatgcacat gctgtatgcc 
     5401 ggtataccgc tgaaagttct gcaaagcctg atgggacata agtccatcag ttcaacggaa 
     5461 gtctacacga aggtttttgc gctggatgtg gctgcccggc accgggtgca gtttgcgatg 
     5521 ccggagtctg atgcggttgc gatgctgaaa caattatcct gagaataaat gccttggcct 
     5581 ttatatggaa atgtggaact gagtggatat gctgtttttg tctgttaaac agagaagctg 
     5641 gctgttatcc actgagaagc gaacgaaaca gtcgggaaaa tctcccatta tcgtagagat 
     5701 ccgcattatt aatctcagga gcctgtgtag cgtttatagg aagtagtgtt ctgtcatgat 
     5761 gcctgcaagc ggtaacgaaa acgatttgaa tatgccttca ggaacaatag aaatcttcgt 
     5821 gcggtgttac gttgaagtgg agcggattat gtcagcaatg gacagaacaa cctaatgaac 
     5881 acagaaccat gatgtggtct gtccttttac agccagtagt gctcgccgca gtcgagcgac 
     5941 agggcgaagc cctcgagtga gcgaggaagc accagggaac agcacttata tattctgctt 
     6001 acacacgatg cctgaaaaaa cttcccttgg ggttatccac ttatccacgg ggatattttt 
     6061 ataattattt tttttatagt ttttagatct tcttttttag agcgccttgt aggcctttat 
     6121 ccatgctggt tctagagaag gtgttgtgac aaattgccct ttcagtgtga caaatcaccc 
     6181 tcaaatgaca gtcctgtctg tgacaaattg cccttaaccc tgtgacaaat tgccctcaga 
     6241 agaagctgtt ttttcacaaa gttatccctg cttattgact cttttttatt tagtgtgaca 
     6301 atctaaaaac ttgtcacact tcacatggat ctgtcatggc ggaaacagcg gttatcaatc 
     6361 acaagaaacg taaaaatagc ccgcgaatcg tccagtcaaa cgacctcact gaggcggcat 
     6421 atagtctctc ccgggatcaa aaacgtatgc tgtatctgtt cgttgaccag atcagaaaat 
     6481 ctgatggcac cctacaggaa catgacggta tctgcgagat ccatgttgct aaatatgctg 
     6541 aaatattcgg attgacctct gcggaagcca gtaaggatat acggcaggca ttgaagagtt 
     6601 tcgcggggaa ggaagtggtt ttttatcgcc ctgaagagga tgccggcgat gaaaaaggct 
     6661 atgaatcttt tccttggttt atcaaacgtg cgcacagtcc atccagaggg ctttacagtg 
     6721 tacatatcaa cccatatctc attcccttct ttatcgggtt acagaaccgg tttacgcagt 
     6781 ttcggcttag tgaaacaaaa gaaatcacca atccgtatgc catgcgttta tacgaatccc 
     6841 tgtgtcagta tcgtaagccg gatggctcag gcatcgtctc tctgaaaatc gactggatca 
     6901 tagagcgtta ccagctgcct caaagttacc agcgtatgcc tgacttccgc cgccgcttcc 
     6961 tgcaggtctg tgttaatgag atcaacagca gaactccaat gcgcctctca tacattgaga 
     7021 aaaagaaagg ccgccagacg actcatatcg tattttcctt ccgcgatatc acttccatga 
     7081 cgacaggata gtctgagggt tatctgtcac agatttgagg gtggttcgtc acatttgttc 
     7141 tgacctactg agggtaattt gtcacagttt tgctgtttcc ttcagcctgc atggattttc 
     7201 tcatactttt tgaactgtaa tttttaagga agccaaattt gagggcagtt tgtcacagtt 
     7261 gatttccttc tctttccctt cgtcatgtga cctgatatcg ggggttagtt cgtcatcatt 
     7321 gatgagggtt gattatcaca gtttattact ctgaattggc tatccgcgtg tgtacctcta 
     7381 cctggagttt ttcccacggt ggatatttct tcttgcgctg agcgtaagag ctatctgaca 
     7441 gaacagttct tctttgcttc ctcgccagtt cgctcgctat gctcggttac acggctgcgg 
     7501 cgagcgctag tgataataag tgactgaggt atgtgctctt cttatctcct tttgtagtgt 
     7561 tgctcttatt ttaaacaact ttgcggtttt ttgatgactt tgcgattttg ttgttgcttt 
     7621 gcagtaaatt gcaagattta ataaaaaaac gcaaagcaat gattaaagga tgttcagaat 
     7681 gaaactcatg gaaacactta accagtgcat aaacgctggt catgaaatga cgaaggctat 
     7741 cgccattgca cagtttaatg atgacagccc ggaagcgagg aaaataaccc ggcgctggag 
     7801 aataggtgaa gcagcggatt tagttggggt ttcttctcag gctatcagag atgccgagaa 
     7861 agcagggcga ctaccgcacc cggatatgga aattcgagga cgggttgagc aacgtgttgg 
     7921 ttatacaatt gaacaaatta atcatatgcg tgatgtgttt ggtacgcgat tgcgacgtgc 
     7981 tgaagacgta tttccaccgg tgatcggggt tgctgcccat aaaggtggcg tttacaaaac 
     8041 ctcagtttct gttcatcttg ctcaggatct ggctctgaag gggctacgtg ttttgctcgt 
     8101 ggaaggtaac gacccccagg gaacagcctc aatgtatcac ggatgggtac cagatcttca 
     8161 tattcatgca gaagacactc tcctgccttt ctatcttggg gaaaaggacg atgtcactta 
     8221 tgcaataaag cccacttgct ggccggggct tgacattatt ccttcctgtc tggctctgca 
     8281 ccgtattgaa actgagttaa tgggcaaatt tgatgaaggt aaactgccca ccgatccaca 
     8341 cctgatgctc cgactggcca ttgaaactgt tgctcatgac tatgatgtca tagttattga 
     8401 cagcgcgcct aacctgggta tcggcacgat taatgtcgta tgtgctgctg atgtgctgat 
     8461 tgttcccacg cctgctgagt tgtttgacta cacctccgca ctgcagtttt tcgatatgct 
     8521 tcgtgatctg ctcaagaacg ttgatcttaa agggttcgag cctgatgtac gtattttgct 
     8581 taccaaatac agcaatagta atggctctca gtccccgtgg atggaggagc aaattcggga 
     8641 tgcctgggga agcatggttc taaaaaatgt tgtacgtgaa acggatgaag ttggtaaagg 
     8701 tcagatccgg atgagaactg tttttgaaca ggccattgat caacgctctt caactggtgc 
     8761 ctggagaaat gctctttcta tttgggaacc tgtctgcaat gaaattttcg atcgtctgat 
     8821 taaaccacgc tgggagatta gataatgaag cgtgcgcctg ttattccaaa acatacgctc 
     8881 aatactcaac cggttgaaga tacttcgtta tcgacaccag ctgccccgat ggtggattcg 
     8941 ttaattgcgc gcgtaggagt aatggctcgc ggtaatgcca ttactttgcc tgtatgtggt 
     9001 cgggatgtga agtttactct tgaagtgctc cggggtgata gtgttgagaa gacctctcgg 
     9061 gtatggtcag gtaatgaacg tgaccaggag ctgcttactg aggacgcact ggatgatctc 
     9121 atcccttctt ttctactgac tggtcaacag acaccggcgt tcggtcgaag agtatctggt 
     9181 gtcatagaaa ttgccgatgg gagtcgccgt cgtaaagctg ctgcacttac cgaaagtgat 
     9241 tatcgtgttc tggttggcga gctggatgat gagcagatgg ctgcattatc cagattgggt 
     9301 aacgattatc gcccaacaag tgcttatgaa cgtggtcagc gttatgcaag ccgattgcag 
     9361 aatgaatttg ctggaaatat ttctgcgctg gctgatgcgg aaaatatttc acgtaagatt 
     9421 attacccgct gtatcaacac cgccaaattg cctaaatcag ttgttgctct tttttctcac 
     9481 cccggtgaac tatctgcccg gtcaggtgat gcacttcaaa aagcctttac agataaagag 
     9541 gaattactta agcagcaggc atctaacctt catgagcaga aaaaagctgg ggtgatattt 
     9601 gaagctgaag aagttatcac tcttttaact tctgtgctta aaacgtcatc tgcatcaaga 
     9661 actagtttaa gctcacgaca tcagtttgct cctggagcga cagtattgta taagggcgat 
     9721 aaaatggtgc ttaacctgga caggtctcgt gttccaactg agtgtataga gaaaattgag 
     9781 gccattctta aggaacttga aaagccagca ccctgatgcg accacgtttt agtctacgtt 
     9841 tatctgtctt tacttaatgt cctttgttac aggccagaaa gcataactgg cctgaatatt 
     9901 ctctctgggc ccactgttcc acttgtatcg tcggtctgat aatcagactg ggaccacggt 
     9961 cccactcgta tcgtcggtct gattattagt ctgggaccac ggtcccactc gtatcgtcgg 
    10021 tctgattatt agtctgggac cacggtccca ctcgtatcgt cggtctgata atcagactgg 
    10081 gaccacggtc ccactcgtat cgtcggtctg attattagtc tgggaccatg gtcccactcg 
    10141 tatcgtcggt ctgattatta gtctgggacc acggtcccac tcgtatcgtc ggtctgatta 
    10201 ttagtctgga accacggtcc cactcgtatc gtcggtctga ttattagtct gggaccacgg 
    10261 tcccactcgt atcgtcggtc tgattattag tctgggacca cgatcccact cgtgttgtcg 
    10321 gtctgattat cggtctggga ccacggtccc acttgtattg tcgatcagac tatcagcgtg 
    10381 agactacgat tccatcaatg cctgtcaagg gcaagtattg acatgtcgtc gtaacctgta 
    10441 gaacggagta acctcggtgt gcggttgtat gcctgctgtg gattgctgct gtgtcctgct 
    10501 tatccacaac attttgcgca cggttatgtg gacaaaatac ctggttaccc aggccgtgcc 
    10561 ggcacgttaa ccgggctgca tccgatgcaa gtgtgtcgct gtcgacgagc tcgcgacctc 
    10621 aatcgctctt cgttcgtctg gaaggcagta caccttgata ggtgggctgc ccttcctggt 
    10681 tggcttggtt tcatcagcca tccgcttgcc ctcatctgtt acgccggcgg tagccggcca 
    10741 gcctcgcaga gcaggattcc cgttgagcac cgccaggtgc gaataaggga cagtgaagaa 
    10801 ggaacacccg ctcgcgggtg ggcctacttc acctatcctg cccggctgac gccgttggat 
    10861 acaccaagga aagtctacac gaaccctttg gcaaaatcct gtatatcgtg cgaaaaagga 
    10921 tggatatacc gaaaaaatcg ctataatgac cccgaagcag ggttatgcag cggaaaagcg 
    10981 ctgcttccct gctgttttgt ggaatatcta ccgactggaa acaggcaaat gcaggaaatt 
    11041 actgaactga ggggacaggc gagagacgat gccaaagagc tacacctaga ccatgactcg 
    11101 accgggaggg ttcgagaagg gggggcaccc cccttcggcg tgcgcggtca cgcgcacagg 
    11161 gcgcagccct ggttaaaaac aaggtttata aatattggtt taaaagcagg ttaaaagaca 
    11221 ggttagcggt ggccgaaaaa cgggcggaaa cccttgcaaa tgctggattt tctgcctgtg 
    11281 gacagcccct caaatgtcaa taggtgcgcc cctcatctgt cagcactctg cccctcaagt 
    11341 gtcaaggatc gcgcccctca tctgtcagta gtcgcgcccc tcaagtgtca ataccgcagg 
    11401 gcacttatcc ccaggcttgt ccacatcatc tgtgggaaac tcgcgtaaaa tcaggcgttt 
    11461 tcgccgattt gcgaggctgg ccagctccac gtcgccggcc gaaatcgagc ctgcccctca 
    11521 tctgtcaacg ccgcgccggg tgagtcggcc cctcaagtgt caacgtccgc ccctcatctg 
    11581 tcagtgaggg ccaagttttc cgcgaggtat ccacaacgcc ggcggccggg gtgtctcgca 
    11641 cacggcttcg acggcgtttc tggcgcgttt gcagggccat agacggccgc cagcccagcg 
    11701 gcgagggcaa ccagctatct agcggtaata cggtctgacg ctcagtggaa cgaaaactca 
    11761 cgttaaggga ttttggtcat gcattctagg tactaaaaca attcatccag taaaatataa 
    11821 tattttattt tctcccaatc aggcttgatc cccagtaagt caaaaaatag ctcgacatac 
    11881 tgttcttccc cgatatcctc cctgatcgac cggacgcaga aggcaatgtc ataccacttg 
    11941 tccgccctgc cgcttctccc aagatcaata aagccactta ctttgccatc tttcacaaag 
    12001 atgttgctgt ctcccaggtc gccgtgggaa aagacaagtt cctcttcggg cttttccgtc 
    12061 tttaaaaaat catacagctc gcgcggatct ttaaatggag tgtcttcttc ccagttttcg 
    12121 caatccacat cggccagatc gttattcagt aagtaatcca attcggctaa gcggctgtct 
    12181 aagctattcg tatagggaca atccgatatg tcgatggagt gaaagagcct gatgcactcc 
    12241 gcatacagct cgataatctt ttcagggctt tgttcatctt catactcttc cgagcaaagg 
    12301 acgccatcgg cctcactcat gagcagattg ctccagccat catgccgttc aaagtgcagg 
    12361 acctttggaa caggcagctt tccttccagc catagcatca tgtccttttc ccgttccaca 
    12421 tcataggtgg tccctttata ccggctgtcc gtcattttta aatataggtt ttcattttct 
    12481 cccaccagct tatatacctt agcaggagac attccttccg tatcttttac gcagcggtat 
    12541 ttttcgatca gttttttcaa ttccggtgat attctcattt tagccattta ttatttcctt 
    12601 cctcttttct acagtattta aagatacccc aagaagctaa ttataacaag acgaactcca 
    12661 attcactgtt ccttgcattc taaaacctta aataccagaa aacagctttt tcaaagttgt 
    12721 tttcaaagtt ggcgtataac atagtatcga cggagccgat tttgaaaccc cttcgctacc 
    12781 ttaggaccgt tatagttacg tcatgg 
//
