# Supplementary material for: MISSA 2.0: an updated synthetic biology toolbox for assembly of orthogonal CRISPR/Cas systems
Source: Sci Rep. 2017 Feb 3;7:41993. doi: 10.1038/srep41993 (PMC5290471; doi:10.1038/srep41993)
Supplement: Supplementary Dataset 3 [file srep41993-s4.zip › CRISPR vectors/pCBC-D12@Sa.gb]

LOCUS       pCBC-D12@Sa              470 bp    DNA     linear   SYN 13-SEP-2016
SOURCE      
  ORGANISM  
COMMENT     This file is created by Vector NTI
            http://www.invitrogen.com/
FEATURES             Location/Qualifiers
     misc_feature    3..22
                     /vntifkey="21"
                     /label=Target-1
     misc_feature    447..466
                     /vntifkey="21"
                     /label=Target-2
     snoRNA          23..98
                     /vntifkey="105"
                     /label=sgRNA@Sa
     terminator      100..161
                     /vntifkey="43"
                     /label=U6-26t
     promoter        162..446
                     /vntifkey="29"
                     /label=U6-29p
BASE COUNT      124 a        80 c        82 g       146 t        38 others
ORIGIN
        1 ttgnnnnnnn nnnnnnnnnn nngttttagt actctggaaa cagaatctac taaaacaagg 
       61 caaaatgccg tgtttatctc gtcaacttgt tggcgagatt tttttttgca aaattttcca 
      121 gatcgatttc ttcttcctct gttcttcggc gttcaatttc tttaatccaa actactgcag 
      181 cctgacagac aaatgaggat gcaaacaatt ttaaagttta tctaacgcta gctgttttgt 
      241 ttcttctctc tggtgcacca acgacggcgt tttctcaatc ataaagaggc ttgttttact 
      301 taaggccaat aatgttgatg gatcgaaaga agagggcttt taataaacga gcccgtttaa 
      361 gctgtaaacg atgtcaaaaa catcccacat cgttcagttg aaaatagaag ctctgtttat 
      421 atattggtag agtcgactaa gagattgnnn nnnnnnnnnn nnnnnngttt 
//
