# Supplementary material for: MISSA 2.0: an updated synthetic biology toolbox for assembly of orthogonal CRISPR/Cas systems
Source: Sci Rep. 2017 Feb 3;7:41993. doi: 10.1038/srep41993 (PMC5290471; doi:10.1038/srep41993)
Supplement: Supplementary Dataset 3 [file srep41993-s4.zip › CRISPR vectors/pVLC-2sgR-1.gb]

LOCUS       pVLC-2sgR-1            11688 bp    DNA     circular SYN 13-SEP-2016
SOURCE      
  ORGANISM  
COMMENT     This file is created by Vector NTI
            http://www.invitrogen.com/
FEATURES             Location/Qualifiers
     misc_recomb     1..34
                     /vntifkey="86"
                     /label=loxP
     oriT            complement(11361..11682)
                     /vntifkey="104"
                     /label=oriT-RK2
     oriT            complement(10399..10716)
                     /vntifkey="104"
                     /label=oriT-F
     rep_origin      10729..11349
                     /vntifkey="33"
                     /label=oriV-RK2
     misc_recomb     1327..1426
                     /invitrogen="2670000"
                     /vntifkey="86"
                     /label=attL1
     misc_recomb     complement(8990..9089)
                     /invitrogen="2680000"
                     /vntifkey="86"
                     /label=attL2
     CDS             complement(9307..10290)
                     /vntifkey="4"
                     /label=pheS\Gly294
     CDS             146..805
                     /vntifkey="4"
                     /label=CmR
     terminator      7133..7767
                     /vntifkey="43"
                     /label=rbcS-E9t
     CDS             2857..7128
                     /vntifkey="4"
                     /label=zSpCas9
     misc_feature    1499..2298
                     /vntifkey="21"
                     /label=EC1.2en
     misc_feature    2303..2850
                     /vntifkey="21"
                     /label=EC1.1p
     misc_feature    1454..1482
                     /vntifkey="21"
                     /label=I-CeuI
     promoter        7779..8201
                     /vntifkey="29"
                     /label=U6-26p
     terminator      8741..8932
                     /vntifkey="43"
                     /label=U6-26t\plus
     loci            8665..8740
                     /vntifkey="18"
                     /label=sgRNA\scaffold
     misc_feature    8360..8644
                     /vntifkey="21"
                     /label=U6-29p
     CDS             8222..8297
                     /vntifkey="4"
                     /label=sgRNA\scaffold
     terminator      8298..8359
                     /vntifkey="43"
                     /label=U6-26t\plus
     misc_feature    8645..8664
                     /vntifkey="21"
                     /label=Target-2
     misc_feature    8202..8221
                     /vntifkey="21"
                     /label=Target-1
BASE COUNT     3122 a      2749 c      2814 g      2965 t        38 others
ORIGIN
        1 ataacttcgt atagcataca ttatacgaag ttatgtcgat tacgcattag gcacccccag 
       61 gctttacact ttatgcttcc ggctcgtata atgtgtggat tttgagttag gatcgtcgag 
      121 attttcagga gctaaggaag ctaaaatgga gaaaaaaatc actggatata ccaccgttga 
      181 tatatcccaa tggcatcgta aagaacattt tgaggcattt cagtcagttg ctcaatgtac 
      241 ctataaccag accgttcagc tggatattac ggccttttta aagaccgtaa agaaaagtaa 
      301 gcacaagttt tatccggcct ttattcacat tcttgcccgc ctgatgaatg ctcatccgga 
      361 gttccgtatg gcaatgaaag acggtgagct ggtgatatgg gatagtgttc acccttgtta 
      421 caccgttttc catgagcaaa ctgaaacgtt ttcatcgctc tggagtgaat accacgacga 
      481 tttccggcag tttctacaca tatattcgca agatgtggcg tgttacggtg aaaacctggc 
      541 ctatttccct aaagggttta ttgagaatat gtttttcgtc tcagccaatc cctgggtgag 
      601 tttcaccagt tttgatttaa acgtggccaa tatggacaac ttcttcgccc ccgttttcac 
      661 aatgggcaaa tattatacgc aaggcgacaa ggtgctgatg ccgctggcga ttcaggttca 
      721 tcatgccgtt tgtgatggct tccatgtcgg cagaatgctt aatgaattac aacagtactg 
      781 cgatgagtgg cagggcgggg cgtaattttt ttaaggcagt tattggtgcg atcctctagc 
      841 tagaaattcg ttcaagccga cgccgcttcg cggcgcggct taactcaagc gttagatgca 
      901 ctaagcacat aattgctcac agccaaacta tcaggacggt cgactctagc atggatctcg 
      961 gggacgtcta actactaagc gagagtaggg aactgccagg catcaaataa aacgaaaggc 
     1021 tcagtcggaa gactgggcct ttcgttttat ctgttgtttg tcggtgaacg ctctcctgag 
     1081 taggacaaat ccgccgggag cggatttgaa cgttgtgaag caacggcccg gagggtggcg 
     1141 ggcaggacgc ccgccataaa ctgccaggca tcaaactaag cagaaggcca tcctgacgga 
     1201 tggccttttt gcgtttctac aaactcttcc tgttagttag ttacttaagc gccagggttt 
     1261 tcccagtcac gacgttgtaa aacgacggcc agtgcatacg atttaggtga cactatagaa 
     1321 gggccccaaa taatgatttt attttgactg atagtgacct gttcgttgca acaaattgat 
     1381 aagcaatgct tttttataat gccaactttg tacaaaaaag caggcttttt aattaacgac 
     1441 tttaggtcca agcttcgcta ccttaggacc gttatagtta cgccatggtt atactagtga 
     1501 ataaaagcat ttgcgtttgg tttatcattg cgtttataca aggacagaga tccactgagc 
     1561 tggaatagct taaaaccatt atcagaacaa aataaaccat tttttgttaa gaatcagagc 
     1621 atagtaaaca acagaaacaa cctaagagag gtaacttgtc caagaagata gctaattata 
     1681 tctattttat aaaagttatc atagtttgta agtcacaaaa gatgcaaata acagagaaac 
     1741 taggagactt gagaatatac attcttgtat atttgtattc gagattgtga aaatttgacc 
     1801 ataagtttaa attcttaaaa agatatatct gatctaggtg atggttatag actgtaattt 
     1861 taccacatgt ttaatgatgg atagtgacac acatgacaca tcgacaacac tatagcatct 
     1921 tatttagatt acaacatgaa atttttctgt aatacatgtc tttgtacata atttaaaagt 
     1981 aattcctaag aaatatattt atacaaggag tttaaagaaa acatagcata aagttcaatg 
     2041 agtagtaaaa accatataca gtatatagca taaagttcaa tgagtttatt acaaaagcat 
     2101 tggttcactt tctgtaacac gacgttaaac cttcgtctcc aataggagcg ctactgattc 
     2161 aacatgccaa tatatactaa atacgtttct acagtcaaat gctttaacgt ttcatgatta 
     2221 agtgactatt taccgtcaat cctttcccat tcctcccact aatccaactt tttaattact 
     2281 cttaaatcac cactaagcta gtaacgccta tcatgaatta gctctactaa atctagcaac 
     2341 ctttcaaatt tgcagtattg caggtgtctc tgtgtcttta aaatagttgc cttatgattt 
     2401 cttcggtttc aagatgatca aatagttata gatttcatgc tcacacatgc tcattagatg 
     2461 tgtacatact ttacttaccc aaatctattt tctcgcaaag attttgatgg taaagctgat 
     2521 ttggttctat tgaactaaat caaacgagtt tcagactgag tgattctaat ccggcccatt 
     2581 agcccctaaa cagacccact aattacgcag cttttaatag agtaattaca cctagtttac 
     2641 ccactaaacc actaagcact aattatctca caatctaatg agcttccctc gtaattactt 
     2701 gggctttcac tctaccattt atttgtaaca gtcaagtctc tactgtctct atataaactc 
     2761 tctaaagtta acacacaatt ctcatcacaa acaaatcaac caaagcaact tctactcttt 
     2821 cttctttcga ccttatcaat ctgttgagaa atctagatgg attacaagga ccacgacggg 
     2881 gattacaagg accacgacat tgattacaag gatgatgatg acaagatggc tccgaagaag 
     2941 aagaggaagg ttggcatcca cggggtgcca gctgctgaca agaagtactc gatcggcctc 
     3001 gatattggga ctaactctgt tggctgggcc gtgatcaccg acgagtacaa ggtgccctca 
     3061 aagaagttca aggtcctggg caacaccgat cggcattcca tcaagaagaa tctcattggc 
     3121 gctctcctgt tcgacagcgg cgagacggct gaggctacgc ggctcaagcg caccgcccgc 
     3181 aggcggtaca cgcgcaggaa gaatcgcatc tgctacctgc aggagatttt ctccaacgag 
     3241 atggcgaagg ttgacgattc tttcttccac aggctggagg agtcattcct cgtggaggag 
     3301 gataagaagc acgagcggca tccaatcttc ggcaacattg tcgacgaggt tgcctaccac 
     3361 gagaagtacc ctacgatcta ccatctgcgg aagaagctcg tggactccac agataaggcg 
     3421 gacctccgcc tgatctacct cgctctggcc cacatgatta agttcagggg ccatttcctg 
     3481 atcgaggggg atctcaaccc ggacaatagc gatgttgaca agctgttcat ccagctcgtg 
     3541 cagacgtaca accagctctt cgaggagaac cccattaatg cgtcaggcgt cgacgcgaag 
     3601 gctatcctgt ccgctaggct ctcgaagtct cggcgcctcg agaacctgat cgcccagctg 
     3661 ccgggcgaga agaagaacgg cctgttcggg aatctcattg cgctcagcct ggggctcacg 
     3721 cccaacttca agtcgaattt cgatctcgct gaggacgcca agctgcagct ctccaaggac 
     3781 acatacgacg atgacctgga taacctcctg gcccagatcg gcgatcagta cgcggacctg 
     3841 ttcctcgctg ccaagaatct gtcggacgcc atcctcctgt ctgatattct cagggtgaac 
     3901 accgagatta cgaaggctcc gctctcagcc tccatgatca agcgctacga cgagcaccat 
     3961 caggatctga ccctcctgaa ggcgctggtc aggcagcagc tccccgagaa gtacaaggag 
     4021 atcttcttcg atcagtcgaa gaacggctac gctgggtaca ttgacggcgg ggcctctcag 
     4081 gaggagttct acaagttcat caagccgatt ctggagaaga tggacggcac ggaggagctg 
     4141 ctggtgaagc tcaatcgcga ggacctcctg aggaagcagc ggacattcga taacggcagc 
     4201 atcccacacc agattcatct cggggagctg cacgctatcc tgaggaggca ggaggacttc 
     4261 taccctttcc tcaaggataa ccgcgagaag atcgagaaga ttctgacttt caggatcccg 
     4321 tactacgtcg gcccactcgc taggggcaac tcccgcttcg cttggatgac ccgcaagtca 
     4381 gaggagacga tcacgccgtg gaacttcgag gaggtggtcg acaagggcgc tagcgctcag 
     4441 tcgttcatcg agaggatgac gaatttcgac aagaacctgc caaatgagaa ggtgctccct 
     4501 aagcactcgc tcctgtacga gtacttcaca gtctacaacg agctgactaa ggtgaagtat 
     4561 gtgaccgagg gcatgaggaa gccggctttc ctgtctgggg agcagaagaa ggccatcgtg 
     4621 gacctcctgt tcaagaccaa ccggaaggtc acggttaagc agctcaagga ggactacttc 
     4681 aagaagattg agtgcttcga ttcggtcgag atctctggcg ttgaggaccg cttcaacgcc 
     4741 tccctgggga cctaccacga tctcctgaag atcattaagg ataaggactt cctggacaac 
     4801 gaggagaatg aggatatcct cgaggacatt gtgctgacac tcactctgtt cgaggaccgg 
     4861 gagatgatcg aggagcgcct gaagacttac gcccatctct tcgatgacaa ggtcatgaag 
     4921 cagctcaaga ggaggaggta caccggctgg gggaggctga gcaggaagct catcaacggc 
     4981 attcgggaca agcagtccgg gaagacgatc ctcgacttcc tgaagagcga tggcttcgcg 
     5041 aaccgcaatt tcatgcagct gattcacgat gacagcctca cattcaagga ggatatccag 
     5101 aaggctcagg tgagcggcca gggggactcg ctgcacgagc atatcgcgaa cctcgctggc 
     5161 tcgccagcta tcaagaaggg gattctgcag accgtgaagg ttgtggacga gctggtgaag 
     5221 gtcatgggca ggcacaagcc tgagaacatc gtcattgaga tggcccggga gaatcagacc 
     5281 acgcagaagg gccagaagaa ctcacgcgag aggatgaaga ggatcgagga gggcattaag 
     5341 gagctggggt cccagatcct caaggagcac ccggtggaga acacgcagct gcagaatgag 
     5401 aagctctacc tgtactacct ccagaatggc cgcgatatgt atgtggacca ggagctggat 
     5461 attaacaggc tcagcgatta cgacgtcgat catatcgttc cacagtcatt cctgaaggat 
     5521 gactccattg acaacaaggt cctcaccagg tcggacaaga accggggcaa gtctgataat 
     5581 gttccttcag aggaggtcgt taagaagatg aagaactact ggcgccagct cctgaatgcc 
     5641 aagctgatca cgcagcggaa gttcgataac ctcacaaagg ctgagagggg cgggctctct 
     5701 gagctggaca aggcgggctt catcaagagg cagctggtcg agacacggca gatcactaag 
     5761 cacgttgcgc agattctcga ctcacggatg aacactaagt acgatgagaa tgacaagctg 
     5821 atccgcgagg tgaaggtcat caccctgaag tcaaagctcg tctccgactt caggaaggat 
     5881 ttccagttct acaaggttcg ggagatcaac aattaccacc atgcccatga cgcgtacctg 
     5941 aacgcggtgg tcggcacagc tctgatcaag aagtacccaa agctcgagag cgagttcgtg 
     6001 tacggggact acaaggttta cgatgtgagg aagatgatcg ccaagtcgga gcaggagatt 
     6061 ggcaaggcta ccgccaagta cttcttctac tctaacatta tgaatttctt caagacagag 
     6121 atcactctgg ccaatggcga gatccggaag cgccccctca tcgagacgaa cggcgagacg 
     6181 ggggagatcg tgtgggacaa gggcagggat ttcgcgaccg tcaggaaggt tctctccatg 
     6241 ccacaagtga atatcgtcaa gaagacagag gtccagactg gcgggttctc taaggagtca 
     6301 attctgccta agcggaacag cgacaagctc atcgcccgca agaaggactg ggatccgaag 
     6361 aagtacggcg ggttcgacag ccccactgtg gcctactcgg tcctggttgt ggcgaaggtt 
     6421 gagaagggca agtccaagaa gctcaagagc gtgaaggagc tgctggggat cacgattatg 
     6481 gagcgctcca gcttcgagaa gaacccgatc gatttcctgg aggcgaaggg ctacaaggag 
     6541 gtgaagaagg acctgatcat taagctcccc aagtactcac tcttcgagct ggagaacggc 
     6601 aggaagcgga tgctggcttc cgctggcgag ctgcagaagg ggaacgagct ggctctgccg 
     6661 tccaagtatg tgaacttcct ctacctggcc tcccactacg agaagctcaa gggcagcccc 
     6721 gaggacaacg agcagaagca gctgttcgtc gagcagcaca agcattacct cgacgagatc 
     6781 attgagcaga tttccgagtt ctccaagcgc gtgatcctgg ccgacgcgaa tctggataag 
     6841 gtcctctccg cgtacaacaa gcaccgcgac aagccaatca gggagcaggc tgagaatatc 
     6901 attcatctct tcaccctgac gaacctcggc gcccctgctg ctttcaagta cttcgacaca 
     6961 actatcgatc gcaagaggta cacaagcact aaggaggtcc tggacgcgac cctcatccac 
     7021 cagtcgatta ccggcctcta cgagacgcgc atcgacctgt ctcagctcgg gggcgacaag 
     7081 cggccagcgg cgacgaagaa ggcggggcag gcgaagaaga agaagtgagc tcagagcttt 
     7141 cgttcgtatc atcggtttcg acaacgttcg tcaagttcaa tgcatcagtt tcattgcgca 
     7201 cacaccagaa tcctactgag tttgagtatt atggcattgg gaaaactgtt tttcttgtac 
     7261 catttgttgt gcttgtaatt tactgtgttt tttattcggt tttcgctatc gaactgtgaa 
     7321 atggaaatgg atggagaaga gttaatgaat gatatggtcc ttttgttcat tctcaaatta 
     7381 atattatttg ttttttctct tatttgttgt gtgttgaatt tgaaattata agagatatgc 
     7441 aaacattttg ttttgagtaa aaatgtgtca aatcgtggcc tctaatgacc gaagttaata 
     7501 tgaggagtaa aacacttgta gttgtaccat tatgcttatt cactaggcaa caaatatatt 
     7561 ttcagaccta gaaaagctgc aaatgttact gaatacaagt atgtcctctt gtgttttaga 
     7621 catttatgaa ctttccttta tgtaattttc cagaatcctt gtcagattct aatcattgct 
     7681 ttataattat agttatactc atggatttgt agttgagtat gaaaatattt tttaatgcat 
     7741 tttatgactt gccaattgat tgacaacgaa ttacctagga cttgccttcc gcacaataca 
     7801 tcatttcttc ttagcttttt ttcttcttct tcgttcatac agtttttttt tgtttatcag 
     7861 cttacatttt cttgaaccgt agctttcgtt ttcttctttt taactttcca ttcggagttt 
     7921 ttgtatcttg tttcatagtt tgtcccagga ttagaatgat taggcatcga accttcaaga 
     7981 atttgattga ataaaacatc ttcattctta agatatgaag ataatcttca aaaggcccct 
     8041 gggaatctga aagaagagaa gcaggcccat ttatatggga aagaacaata gtatttctta 
     8101 tataggccca tttaagttga aaacaatctt caaaagtccc acatcgctta gataagaaaa 
     8161 cgaagctgag tttatataca gctagagtcg aagtagtgat tgnnnnnnnn nnnnnnnnnn 
     8221 ngttttagag ctagaaatag caagttaaaa taaggctagt ccgttatcaa cttgaaaaag 
     8281 tggcaccgag tcggtgcttt tttttgcaaa attttccaga tcgatttctt cttcctctgt 
     8341 tcttcggcgt tcaatttctt taatccaaac tactgcagcc tgacagacaa atgaggatgc 
     8401 aaacaatttt aaagtttatc taacgctagc tgttttgttt cttctctctg gtgcaccaac 
     8461 gacggcgttt tctcaatcat aaagaggctt gttttactta aggccaataa tgttgatgga 
     8521 tcgaaagaag agggctttta ataaacgagc ccgtttaagc tgtaaacgat gtcaaaaaca 
     8581 tcccacatcg ttcagttgaa aatagaagct ctgtttatat attggtagag tcgactaaga 
     8641 gattgnnnnn nnnnnnnnnn nnnngtttta gagctagaaa tagcaagtta aaataaggct 
     8701 agtccgttat caacttgaaa aagtggcacc gagtcggtgc ttttttttgc aaaattttcc 
     8761 agatcgattt cttcttcctc tgttcttcgg cgttcaattt ctggggtttt ctcttcgttt 
     8821 tctgtaactg aaacctaaaa tttgacctaa aaaaaatctc aaataatatg attcagtggt 
     8881 tttgtacttt tcagttagtt gagttttgca gttccgatga gataaaccaa tacgtaacta 
     8941 taacggtcct aaggtagcga attcgaccta aagtcggcgc gccagctaga cccagctttc 
     9001 ttgtacaaag ttggcattat aagaaagcat tgcttatcaa tttgttgcaa cgaacaggtc 
     9061 actatcagtc aaaataaaat cattatttgc catccagctg caggccctat agtgagtcgt 
     9121 attaccgtaa tcatggtcat agctgtttcc tgtgtgaaat tgttatccgc tctcatggcg 
     9181 gccgcatcga tcccccaact tccaggcccg ccatagtgat ttgatttgcc agcgcatcgc 
     9241 tatcaatcgc cgggttcacc cattcgcgta accacagttc actgaatttc ataatctatt 
     9301 cctgccttat ttaaactgtt tgaggaaacg cagatcgttt tcgaagaatg aacgcaggtc 
     9361 ggtgacgccg taacgcaaca tagtcagacg ctccatcccc atcccgaagc cgaaaccaga 
     9421 gtaaacttcc gggtcgatgc caacgttacg caacacgttc ggatgcacca tcccgcagcc 
     9481 cagcacttcc agccatttac cgtttttacc catgacatcc acttccgcag aaggttcggt 
     9541 aaacgggaag taggaaggac ggaagcgaat ctgcaaatct tcctcaaaga agttacgcag 
     9601 gaagtcgtgc agcgtgcctt tcaggttggt aaagctgatg ttggtatcaa caatcagacc 
     9661 ttccatctga tggaacatcg gcgtgtgagt ctggtcgtag tcgttacgat aaacacggcc 
     9721 aggcgcgatg atacgaatcg gtggctgctg ggctttcatg gtgcggatct gtacgccaga 
     9781 ggtctgggta cgcagcaggc gggtagtgtc aaaccagaaa gtgtcgtggt cagcgcgcgc 
     9841 cgggtggtga ccaggaatgt tcagagcatc gaagttatga taatcgtctt cgatttccgg 
     9901 cccggttgcc acggtaaagc caagctcacc gaagaaactt tcgatacggt cgatggtacg 
     9961 ggtaaccgga tgcagaccgc cgttttcaat gcgacgacct ggcagagaga catcaatcgt 
    10021 ttccgccgcc agacgcgcat tcagtgcagc gctttccagt tccgctttac gcgcattcag 
    10081 cgcctgctga acctgctctt tcgcttcgtt gataaccgca ccagctgccg gacgctcttc 
    10141 tggcggcagc tcacgcaggg tcgtcatctg aagggttaag tgcccttttt tacccaaata 
    10201 ttcgacgcgc acattatcta acgcggcaac atctgacgcc tggctaatgg ccgccttcgc 
    10261 actggcaacc agttctgcga gatgtgacat ggttttcctc attgtgtcag tggtgacact 
    10321 ggttcgttgg acttagagcc tatcccatca ggctatttta cttgccattt tggtccccga 
    10381 taccgtcgag acactagaag ggacgcaccg ctagcagcgc ccctagcggt atcctataaa 
    10441 aaaacacacc gcgccgctag cagcacccct aatataaaat aatgtttttt ataaaaatag 
    10501 tcagtaccac ccctacaaaa cggtgtcggc gcgttgttgt agccgcgccg acaccgcttt 
    10561 tttaaatatc ataaagagag taagagaaac taatttttca taacactcta tttataaaga 
    10621 aaaatcagca aaaacttgtt tttgcgtggg gtgtggtgct tttggtggtg agaaccacca 
    10681 acctgttgag cctttttgtg gagtgggtta aattatacta gcgtcgagct ggttgccctc 
    10741 gccgctgggc tggcggccgt ctatggccct gcaaacgcgc cagaaacgcc gtcgaagccg 
    10801 tgtgcgagac accgcggccg gccgccggcg ttgtggatac ctcgcggaaa acttggccct 
    10861 cactgacaga tgaggggcgg acgttgacac ttgaggggcc gactcacccg gcgcggcgtt 
    10921 gacagatgag gggcaggctc gatttcggcc ggcgacgtgg agctggccag cctcgcaaat 
    10981 cggcgaaaac gcctgatttt acgcgagttt cccacagatg atgtggacaa gcctggggat 
    11041 aagtgccctg cggtattgac acttgagggg cgcgactact gacagatgag gggcgcgatc 
    11101 cttgacactt gaggggcaga gtgctgacag atgaggggcg cacctattga catttgaggg 
    11161 gctgtccaca ggcagaaaat ccagcatttg caagggtttc cgcccgtttt tcggccaccg 
    11221 ctaacctgtc ttttaacctg cttttaaacc aatatttata aaccttgttt ttaaccaggg 
    11281 ctgcgccctg tgcgcgtgac cgcgcacgcc gaaggggggt gccccccctt ctcgaaccct 
    11341 cccggtcgag atcaattccg ttttccgctg cataaccctg cttcggggtc attatagcga 
    11401 ttttttcggt atatccatcc tttttcgcac gatatacagg attttgccaa agggttcgtg 
    11461 tagactttcc ttggtgtatc caacggcgtc agccgggcag gataggtgaa gtaggcccac 
    11521 ccgcgagcgg gtgttccttc ttcactgtcc cttattcgca cctggcggtg ctcaacggga 
    11581 atcctgctct gcgaggctgg ccggctaccg ccggcgtaac agatgagggc aagcggatgg 
    11641 ctgatgaaac caagccaacc aggaagggca gcccacctat catcatgg 
//
