# Supplementary material for: MISSA 2.0: an updated synthetic biology toolbox for assembly of orthogonal CRISPR/Cas systems
Source: Sci Rep. 2017 Feb 3;7:41993. doi: 10.1038/srep41993 (PMC5290471; doi:10.1038/srep41993)
Supplement: Supplementary Dataset 3 [file srep41993-s4.zip › CRISPR vectors/pVLC-2sgR-3.gb]

LOCUS       pVLC-2sgR-3             7811 bp    DNA     circular SYN 13-SEP-2016
SOURCE      
  ORGANISM  
COMMENT     This file is created by Vector NTI
            http://www.invitrogen.com/
FEATURES             Location/Qualifiers
     misc_recomb     1..34
                     /vntifkey="86"
                     /label=loxP
     oriT            complement(7484..7805)
                     /vntifkey="104"
                     /label=oriT-RK2
     oriT            complement(6522..6839)
                     /vntifkey="104"
                     /label=oriT-F
     rep_origin      6852..7472
                     /vntifkey="33"
                     /label=oriV-RK2
     misc_recomb     1327..1426
                     /invitrogen="2670000"
                     /vntifkey="86"
                     /label=attL1
     misc_recomb     complement(5113..5212)
                     /invitrogen="2680000"
                     /vntifkey="86"
                     /label=attL2
     CDS             complement(5430..6413)
                     /vntifkey="4"
                     /label=pheS\Gly294
     CDS             146..805
                     /vntifkey="4"
                     /label=CmR
     misc_feature    1480..1799
                     /vntifkey="21"
                     /label=LB\region
     CDS             2657..3682
                     /vntifkey="4"
                     /label=Hyg
     promoter        1854..2622
                     /vntifkey="29"
                     /label=2x35Sp
     promoter        3910..4332
                     /vntifkey="29"
                     /label=U6-26p
     loci            4797..4872
                     /vntifkey="18"
                     /label=sgRNA\scaffold
     terminator      4873..5064
                     /vntifkey="43"
                     /label=U6-26t\plus
     misc_feature    1437..1465
                     /vntifkey="21"
                     /label=I-CeuI
     misc_feature    5070..5098
                     /vntifkey="21"
                     /label=I-CeuI
     misc_feature    4333..4352
                     /vntifkey="21"
                     /label=T1
     misc_feature    4777..4796
                     /vntifkey="21"
                     /label=T2
     snoRNA          4353..4428
                     /vntifkey="105"
                     /label=sgRNA@Sa
     promoter        4492..4776
                     /vntifkey="29"
                     /label=U6-29p
     terminator      4430..4491
                     /vntifkey="43"
                     /label=U6-26t
BASE COUNT     1975 a      1874 c      1896 g      2028 t        38 others
ORIGIN
        1 ataacttcgt atagcataca ttatacgaag ttatgtcgat tacgcattag gcacccccag 
       61 gctttacact ttatgcttcc ggctcgtata atgtgtggat tttgagttag gatcgtcgag 
      121 attttcagga gctaaggaag ctaaaatgga gaaaaaaatc actggatata ccaccgttga 
      181 tatatcccaa tggcatcgta aagaacattt tgaggcattt cagtcagttg ctcaatgtac 
      241 ctataaccag accgttcagc tggatattac ggccttttta aagaccgtaa agaaaagtaa 
      301 gcacaagttt tatccggcct ttattcacat tcttgcccgc ctgatgaatg ctcatccgga 
      361 gttccgtatg gcaatgaaag acggtgagct ggtgatatgg gatagtgttc acccttgtta 
      421 caccgttttc catgagcaaa ctgaaacgtt ttcatcgctc tggagtgaat accacgacga 
      481 tttccggcag tttctacaca tatattcgca agatgtggcg tgttacggtg aaaacctggc 
      541 ctatttccct aaagggttta ttgagaatat gtttttcgtc tcagccaatc cctgggtgag 
      601 tttcaccagt tttgatttaa acgtggccaa tatggacaac ttcttcgccc ccgttttcac 
      661 aatgggcaaa tattatacgc aaggcgacaa ggtgctgatg ccgctggcga ttcaggttca 
      721 tcatgccgtt tgtgatggct tccatgtcgg cagaatgctt aatgaattac aacagtactg 
      781 cgatgagtgg cagggcgggg cgtaattttt ttaaggcagt tattggtgcg atcctctagc 
      841 tagaaattcg ttcaagccga cgccgcttcg cggcgcggct taactcaagc gttagatgca 
      901 ctaagcacat aattgctcac agccaaacta tcaggacggt cgactctagc atggatctcg 
      961 gggacgtcta actactaagc gagagtaggg aactgccagg catcaaataa aacgaaaggc 
     1021 tcagtcggaa gactgggcct ttcgttttat ctgttgtttg tcggtgaacg ctctcctgag 
     1081 taggacaaat ccgccgggag cggatttgaa cgttgtgaag caacggcccg gagggtggcg 
     1141 ggcaggacgc ccgccataaa ctgccaggca tcaaactaag cagaaggcca tcctgacgga 
     1201 tggccttttt gcgtttctac aaactcttcc tgttagttag ttacttaagc gccagggttt 
     1261 tcccagtcac gacgttgtaa aacgacggcc agtgcatacg atttaggtga cactatagaa 
     1321 gggccccaaa taatgatttt attttgactg atagtgacct gttcgttgca acaaattgat 
     1381 aagcaatgct tttttataat gccaactttg tacaaaaaag caggcttttt aattaattcg 
     1441 ctaccttagg accgttatag ttacgaagct tgaccgcggt gatcacaggc agcaacgctc 
     1501 tgtcatcgtt acaatcaaca tgctaccctc cgcgagatca tccgtgtttc aaacccggca 
     1561 gcttagttgc cgttcttccg aatagcatcg gtaacatgag caaagtctgc cgccttacaa 
     1621 cggctctccc gctgacgccg tcccggactg atgggctgcc tgtatcgagt ggtgattttg 
     1681 tgccgagctg ccggtcgggg agctgttggc tggctggtgg caggatatat tgtggtgtaa 
     1741 acaaattgac gcttagacaa cttaataaca cattgcggac gtttttaatg tactgaatta 
     1801 ctagtgaggc ggtttgcgta ttggctagag cagcttgcca acatggtgga gcacgacact 
     1861 ctcgtctact ccaagaatat caaagataca gtctcagaag accaaagggc tattgagact 
     1921 tttcaacaaa gggtaatatc gggaaacctc ctcggattcc attgcccagc tatctgtcac 
     1981 ttcatcaaaa ggacagtaga aaaggaaggt ggcacctaca aatgccatca ttgcgataaa 
     2041 ggaaaggcta tcgttcaaga tgcctctgcc gacagtggtc ccaaagatgg acccccaccc 
     2101 acgaggagca tcgtggaaaa agaagacgtt ccaaccacgt cttcaaagca agtggattga 
     2161 tgtgaacatg gtggagcacg acactctcgt ctactccaag aatatcaaag atacagtctc 
     2221 agaagaccaa agggctattg agacttttca acaaagggta atatcgggaa acctcctcgg 
     2281 attccattgc ccagctatct gtcacttcat caaaaggaca gtagaaaagg aaggtggcac 
     2341 ctacaaatgc catcattgcg ataaaggaaa ggctatcgtt caagatgcct ctgccgacag 
     2401 tggtcccaaa gatggacccc cacccacgag gagcatcgtg gaaaaagaag acgttccaac 
     2461 cacgtcttca aagcaagtgg attgatgtga tatctccact gacgtaaggg atgacgcaca 
     2521 atcccactat ccttcgcaag acccttcctc tatataagga agttcatttc atttggagag 
     2581 gacacgctga aatcaccagt ctctctctac aaatctatct ctctcgagct ttcgcagatc 
     2641 cggggggcaa tgagatatga aaaagcctga actcaccgcg acgtctgtcg agaagtttct 
     2701 gatcgaaaag ttcgacagcg tctccgacct gatgcagctc tcggagggcg aagaatctcg 
     2761 tgctttcagc ttcgatgtag gagggcgtgg atatgtcctg cgggtaaata gctgcgccga 
     2821 tggtttctac aaagatcgtt atgtttatcg gcactttgca tcggccgcgc tcccgattcc 
     2881 ggaagtgctt gacattgggg agtttagcga gagcctgacc tattgcatct cccgccgttc 
     2941 acagggtgtc acgttgcaag acctgcctga aaccgaactg cccgctgttc tacaaccggt 
     3001 cgcggaggct atggatgcga tcgctgcggc cgatcttagc cagacgagcg ggttcggccc 
     3061 attcggaccg caaggaatcg gtcaatacac tacatggcgt gatttcatat gcgcgattgc 
     3121 tgatccccat gtgtatcact ggcaaactgt gatggacgac accgtcagtg cgtccgtcgc 
     3181 gcaggctctc gatgagctga tgctttgggc cgaggactgc cccgaagtcc ggcacctcgt 
     3241 gcacgcggat ttcggctcca acaatgtcct gacggacaat ggccgcataa cagcggtcat 
     3301 tgactggagc gaggcgatgt tcggggattc ccaatacgag gtcgccaaca tcttcttctg 
     3361 gaggccgtgg ttggcttgta tggagcagca gacgcgctac ttcgagcgga ggcatccgga 
     3421 gcttgcagga tcgccacgac tccgggcgta tatgctccgc attggtcttg accaactcta 
     3481 tcagagcttg gttgacggca atttcgatga tgcagcttgg gcgcagggtc gatgcgacgc 
     3541 aatcgtccga tccggagccg ggactgtcgg gcgtacacaa atcgcccgca gaagcgcggc 
     3601 cgtctggacc gatggctgtg tagaagtact cgccgatagt ggaaaccgac gccccagcac 
     3661 tcgtccgagg gcaaagaaat agagtagatg ccgaccggga tctgtcgatc gacaagctcg 
     3721 agtttctcca taataatgtg tgagtagttc ccagataagg gaattagggt tcctataggg 
     3781 tttcgctcat gtgttgagca tataagaaac ccttagtatg tatttgtatt tgtaaaatac 
     3841 ttctatcaat aaaatttcta attcctaaaa ccaaaatcca gtactaaaat ccagatccga 
     3901 attacctagg acttgccttc cgcacaatac atcatttctt cttagctttt tttcttcttc 
     3961 ttcgttcata cagttttttt ttgtttatca gcttacattt tcttgaaccg tagctttcgt 
     4021 tttcttcttt ttaactttcc attcggagtt tttgtatctt gtttcatagt ttgtcccagg 
     4081 attagaatga ttaggcatcg aaccttcaag aatttgattg aataaaacat cttcattctt 
     4141 aagatatgaa gataatcttc aaaaggcccc tgggaatctg aaagaagaga agcaggccca 
     4201 tttatatggg aaagaacaat agtatttctt atataggccc atttaagttg aaaacaatct 
     4261 tcaaaagtcc cacatcgctt agataagaaa acgaagctga gtttatatac agctagagtc 
     4321 gaagtagtga ttgnnnnnnn nnnnnnnnnn nngttttagt actctggaaa cagaatctac 
     4381 taaaacaagg caaaatgccg tgtttatctc gtcaacttgt tggcgagatt tttttttgca 
     4441 aaattttcca gatcgatttc ttcttcctct gttcttcggc gttcaatttc tttaatccaa 
     4501 actactgcag cctgacagac aaatgaggat gcaaacaatt ttaaagttta tctaacgcta 
     4561 gctgttttgt ttcttctctc tggtgcacca acgacggcgt tttctcaatc ataaagaggc 
     4621 ttgttttact taaggccaat aatgttgatg gatcgaaaga agagggcttt taataaacga 
     4681 gcccgtttaa gctgtaaacg atgtcaaaaa catcccacat cgttcagttg aaaatagaag 
     4741 ctctgtttat atattggtag agtcgactaa gagattgnnn nnnnnnnnnn nnnnnngttt 
     4801 tagagctaga aatagcaagt taaaataagg ctagtccgtt atcaacttga aaaagtggca 
     4861 ccgagtcggt gctttttttt gcaaaatttt ccagatcgat ttcttcttcc tctgttcttc 
     4921 ggcgttcaat ttctggggtt ttctcttcgt tttctgtaac tgaaacctaa aatttgacct 
     4981 aaaaaaaatc tcaaataata tgattcagtg gttttgtact tttcagttag ttgagttttg 
     5041 cagttccgat gagataaacc aatagaattc gtaactataa cggtcctaag gtagcgaagg 
     5101 cgcgccagct agacccagct ttcttgtaca aagttggcat tataagaaag cattgcttat 
     5161 caatttgttg caacgaacag gtcactatca gtcaaaataa aatcattatt tgccatccag 
     5221 ctgcaggccc tatagtgagt cgtattaccg taatcatggt catagctgtt tcctgtgtga 
     5281 aattgttatc cgctctcatg gcggccgcat cgatccccca acttccaggc ccgccatagt 
     5341 gatttgattt gccagcgcat cgctatcaat cgccgggttc acccattcgc gtaaccacag 
     5401 ttcactgaat ttcataatct attcctgcct tatttaaact gtttgaggaa acgcagatcg 
     5461 ttttcgaaga atgaacgcag gtcggtgacg ccgtaacgca acatagtcag acgctccatc 
     5521 cccatcccga agccgaaacc agagtaaact tccgggtcga tgccaacgtt acgcaacacg 
     5581 ttcggatgca ccatcccgca gcccagcact tccagccatt taccgttttt acccatgaca 
     5641 tccacttccg cagaaggttc ggtaaacggg aagtaggaag gacggaagcg aatctgcaaa 
     5701 tcttcctcaa agaagttacg caggaagtcg tgcagcgtgc ctttcaggtt ggtaaagctg 
     5761 atgttggtat caacaatcag accttccatc tgatggaaca tcggcgtgtg agtctggtcg 
     5821 tagtcgttac gataaacacg gccaggcgcg atgatacgaa tcggtggctg ctgggctttc 
     5881 atggtgcgga tctgtacgcc agaggtctgg gtacgcagca ggcgggtagt gtcaaaccag 
     5941 aaagtgtcgt ggtcagcgcg cgccgggtgg tgaccaggaa tgttcagagc atcgaagtta 
     6001 tgataatcgt cttcgatttc cggcccggtt gccacggtaa agccaagctc accgaagaaa 
     6061 ctttcgatac ggtcgatggt acgggtaacc ggatgcagac cgccgttttc aatgcgacga 
     6121 cctggcagag agacatcaat cgtttccgcc gccagacgcg cattcagtgc agcgctttcc 
     6181 agttccgctt tacgcgcatt cagcgcctgc tgaacctgct ctttcgcttc gttgataacc 
     6241 gcaccagctg ccggacgctc ttctggcggc agctcacgca gggtcgtcat ctgaagggtt 
     6301 aagtgccctt ttttacccaa atattcgacg cgcacattat ctaacgcggc aacatctgac 
     6361 gcctggctaa tggccgcctt cgcactggca accagttctg cgagatgtga catggttttc 
     6421 ctcattgtgt cagtggtgac actggttcgt tggacttaga gcctatccca tcaggctatt 
     6481 ttacttgcca ttttggtccc cgataccgtc gagacactag aagggacgca ccgctagcag 
     6541 cgcccctagc ggtatcctat aaaaaaacac accgcgccgc tagcagcacc cctaatataa 
     6601 aataatgttt tttataaaaa tagtcagtac cacccctaca aaacggtgtc ggcgcgttgt 
     6661 tgtagccgcg ccgacaccgc ttttttaaat atcataaaga gagtaagaga aactaatttt 
     6721 tcataacact ctatttataa agaaaaatca gcaaaaactt gtttttgcgt ggggtgtggt 
     6781 gcttttggtg gtgagaacca ccaacctgtt gagccttttt gtggagtggg ttaaattata 
     6841 ctagcgtcga gctggttgcc ctcgccgctg ggctggcggc cgtctatggc cctgcaaacg 
     6901 cgccagaaac gccgtcgaag ccgtgtgcga gacaccgcgg ccggccgccg gcgttgtgga 
     6961 tacctcgcgg aaaacttggc cctcactgac agatgagggg cggacgttga cacttgaggg 
     7021 gccgactcac ccggcgcggc gttgacagat gaggggcagg ctcgatttcg gccggcgacg 
     7081 tggagctggc cagcctcgca aatcggcgaa aacgcctgat tttacgcgag tttcccacag 
     7141 atgatgtgga caagcctggg gataagtgcc ctgcggtatt gacacttgag gggcgcgact 
     7201 actgacagat gaggggcgcg atccttgaca cttgaggggc agagtgctga cagatgaggg 
     7261 gcgcacctat tgacatttga ggggctgtcc acaggcagaa aatccagcat ttgcaagggt 
     7321 ttccgcccgt ttttcggcca ccgctaacct gtcttttaac ctgcttttaa accaatattt 
     7381 ataaaccttg tttttaacca gggctgcgcc ctgtgcgcgt gaccgcgcac gccgaagggg 
     7441 ggtgcccccc cttctcgaac cctcccggtc gagatcaatt ccgttttccg ctgcataacc 
     7501 ctgcttcggg gtcattatag cgattttttc ggtatatcca tcctttttcg cacgatatac 
     7561 aggattttgc caaagggttc gtgtagactt tccttggtgt atccaacggc gtcagccggg 
     7621 caggataggt gaagtaggcc cacccgcgag cgggtgttcc ttcttcactg tcccttattc 
     7681 gcacctggcg gtgctcaacg ggaatcctgc tctgcgaggc tggccggcta ccgccggcgt 
     7741 aacagatgag ggcaagcgga tggctgatga aaccaagcca accaggaagg gcagcccacc 
     7801 tatcatcatg g 
//
