# Supplementary material for: MISSA 2.0: an updated synthetic biology toolbox for assembly of orthogonal CRISPR/Cas systems
Source: Sci Rep. 2017 Feb 3;7:41993. doi: 10.1038/srep41993 (PMC5290471; doi:10.1038/srep41993)
Supplement: Supplementary Dataset 3 [file srep41993-s4.zip › CRISPR vectors/pVLC-EPCU6A.gb]

LOCUS       pVLC-EPCU6A            12361 bp    DNA     circular SYN 13-SEP-2016
SOURCE      
  ORGANISM  
COMMENT     This file is created by Vector NTI
            http://www.invitrogen.com/
FEATURES             Location/Qualifiers
     misc_recomb     1..34
                     /vntifkey="86"
                     /label=loxP
     oriT            complement(12034..12355)
                     /vntifkey="104"
                     /label=oriT-RK2
     oriT            complement(11072..11389)
                     /vntifkey="104"
                     /label=oriT-F
     rep_origin      11402..12022
                     /vntifkey="33"
                     /label=oriV-RK2
     misc_recomb     1327..1426
                     /invitrogen="2670000"
                     /vntifkey="86"
                     /label=attL1
     misc_recomb     complement(9663..9762)
                     /invitrogen="2680000"
                     /vntifkey="86"
                     /label=attL2
     CDS             complement(9980..10963)
                     /vntifkey="4"
                     /label=pheS\Gly294
     CDS             146..805
                     /vntifkey="4"
                     /label=CmR
     terminator      7133..7767
                     /vntifkey="43"
                     /label=rbcS-E9t
     CDS             2857..7128
                     /vntifkey="4"
                     /label=zSpCas9
     misc_feature    1499..2298
                     /vntifkey="21"
                     /label=EC1.2en
     misc_feature    2303..2850
                     /vntifkey="21"
                     /label=EC1.1p
     misc_feature    1454..1482
                     /vntifkey="21"
                     /label=I-CeuI
     promoter        7779..8202
                     /vntifkey="29"
                     /label=U6-26p
     terminator      9414..9605
                     /vntifkey="43"
                     /label=U6-26t\plus
     CDS             8329..9189
                     /vntifkey="4"
                     /label=ApR
     loci            9338..9413
                     /vntifkey="18"
                     /label=sgRNA\scaffold
BASE COUNT     3306 a      2926 c      2996 g      3133 t 
ORIGIN
        1 ataacttcgt atagcataca ttatacgaag ttatgtcgat tacgcattag gcacccccag 
       61 gctttacact ttatgcttcc ggctcgtata atgtgtggat tttgagttag gatcgtcgag 
      121 attttcagga gctaaggaag ctaaaatgga gaaaaaaatc actggatata ccaccgttga 
      181 tatatcccaa tggcatcgta aagaacattt tgaggcattt cagtcagttg ctcaatgtac 
      241 ctataaccag accgttcagc tggatattac ggccttttta aagaccgtaa agaaaagtaa 
      301 gcacaagttt tatccggcct ttattcacat tcttgcccgc ctgatgaatg ctcatccgga 
      361 gttccgtatg gcaatgaaag acggtgagct ggtgatatgg gatagtgttc acccttgtta 
      421 caccgttttc catgagcaaa ctgaaacgtt ttcatcgctc tggagtgaat accacgacga 
      481 tttccggcag tttctacaca tatattcgca agatgtggcg tgttacggtg aaaacctggc 
      541 ctatttccct aaagggttta ttgagaatat gtttttcgtc tcagccaatc cctgggtgag 
      601 tttcaccagt tttgatttaa acgtggccaa tatggacaac ttcttcgccc ccgttttcac 
      661 aatgggcaaa tattatacgc aaggcgacaa ggtgctgatg ccgctggcga ttcaggttca 
      721 tcatgccgtt tgtgatggct tccatgtcgg cagaatgctt aatgaattac aacagtactg 
      781 cgatgagtgg cagggcgggg cgtaattttt ttaaggcagt tattggtgcg atcctctagc 
      841 tagaaattcg ttcaagccga cgccgcttcg cggcgcggct taactcaagc gttagatgca 
      901 ctaagcacat aattgctcac agccaaacta tcaggacggt cgactctagc atggatctcg 
      961 gggacgtcta actactaagc gagagtaggg aactgccagg catcaaataa aacgaaaggc 
     1021 tcagtcggaa gactgggcct ttcgttttat ctgttgtttg tcggtgaacg ctctcctgag 
     1081 taggacaaat ccgccgggag cggatttgaa cgttgtgaag caacggcccg gagggtggcg 
     1141 ggcaggacgc ccgccataaa ctgccaggca tcaaactaag cagaaggcca tcctgacgga 
     1201 tggccttttt gcgtttctac aaactcttcc tgttagttag ttacttaagc gccagggttt 
     1261 tcccagtcac gacgttgtaa aacgacggcc agtgcatacg atttaggtga cactatagaa 
     1321 gggccccaaa taatgatttt attttgactg atagtgacct gttcgttgca acaaattgat 
     1381 aagcaatgct tttttataat gccaactttg tacaaaaaag caggcttttt aattaacgac 
     1441 tttaggtcca agcttcgcta ccttaggacc gttatagtta cgccatggtt atactagtga 
     1501 ataaaagcat ttgcgtttgg tttatcattg cgtttataca aggacagaga tccactgagc 
     1561 tggaatagct taaaaccatt atcagaacaa aataaaccat tttttgttaa gaatcagagc 
     1621 atagtaaaca acagaaacaa cctaagagag gtaacttgtc caagaagata gctaattata 
     1681 tctattttat aaaagttatc atagtttgta agtcacaaaa gatgcaaata acagagaaac 
     1741 taggagactt gagaatatac attcttgtat atttgtattc gagattgtga aaatttgacc 
     1801 ataagtttaa attcttaaaa agatatatct gatctaggtg atggttatag actgtaattt 
     1861 taccacatgt ttaatgatgg atagtgacac acatgacaca tcgacaacac tatagcatct 
     1921 tatttagatt acaacatgaa atttttctgt aatacatgtc tttgtacata atttaaaagt 
     1981 aattcctaag aaatatattt atacaaggag tttaaagaaa acatagcata aagttcaatg 
     2041 agtagtaaaa accatataca gtatatagca taaagttcaa tgagtttatt acaaaagcat 
     2101 tggttcactt tctgtaacac gacgttaaac cttcgtctcc aataggagcg ctactgattc 
     2161 aacatgccaa tatatactaa atacgtttct acagtcaaat gctttaacgt ttcatgatta 
     2221 agtgactatt taccgtcaat cctttcccat tcctcccact aatccaactt tttaattact 
     2281 cttaaatcac cactaagcta gtaacgccta tcatgaatta gctctactaa atctagcaac 
     2341 ctttcaaatt tgcagtattg caggtgtctc tgtgtcttta aaatagttgc cttatgattt 
     2401 cttcggtttc aagatgatca aatagttata gatttcatgc tcacacatgc tcattagatg 
     2461 tgtacatact ttacttaccc aaatctattt tctcgcaaag attttgatgg taaagctgat 
     2521 ttggttctat tgaactaaat caaacgagtt tcagactgag tgattctaat ccggcccatt 
     2581 agcccctaaa cagacccact aattacgcag cttttaatag agtaattaca cctagtttac 
     2641 ccactaaacc actaagcact aattatctca caatctaatg agcttccctc gtaattactt 
     2701 gggctttcac tctaccattt atttgtaaca gtcaagtctc tactgtctct atataaactc 
     2761 tctaaagtta acacacaatt ctcatcacaa acaaatcaac caaagcaact tctactcttt 
     2821 cttctttcga ccttatcaat ctgttgagaa atctagatgg attacaagga ccacgacggg 
     2881 gattacaagg accacgacat tgattacaag gatgatgatg acaagatggc tccgaagaag 
     2941 aagaggaagg ttggcatcca cggggtgcca gctgctgaca agaagtactc gatcggcctc 
     3001 gatattggga ctaactctgt tggctgggcc gtgatcaccg acgagtacaa ggtgccctca 
     3061 aagaagttca aggtcctggg caacaccgat cggcattcca tcaagaagaa tctcattggc 
     3121 gctctcctgt tcgacagcgg cgagacggct gaggctacgc ggctcaagcg caccgcccgc 
     3181 aggcggtaca cgcgcaggaa gaatcgcatc tgctacctgc aggagatttt ctccaacgag 
     3241 atggcgaagg ttgacgattc tttcttccac aggctggagg agtcattcct cgtggaggag 
     3301 gataagaagc acgagcggca tccaatcttc ggcaacattg tcgacgaggt tgcctaccac 
     3361 gagaagtacc ctacgatcta ccatctgcgg aagaagctcg tggactccac agataaggcg 
     3421 gacctccgcc tgatctacct cgctctggcc cacatgatta agttcagggg ccatttcctg 
     3481 atcgaggggg atctcaaccc ggacaatagc gatgttgaca agctgttcat ccagctcgtg 
     3541 cagacgtaca accagctctt cgaggagaac cccattaatg cgtcaggcgt cgacgcgaag 
     3601 gctatcctgt ccgctaggct ctcgaagtct cggcgcctcg agaacctgat cgcccagctg 
     3661 ccgggcgaga agaagaacgg cctgttcggg aatctcattg cgctcagcct ggggctcacg 
     3721 cccaacttca agtcgaattt cgatctcgct gaggacgcca agctgcagct ctccaaggac 
     3781 acatacgacg atgacctgga taacctcctg gcccagatcg gcgatcagta cgcggacctg 
     3841 ttcctcgctg ccaagaatct gtcggacgcc atcctcctgt ctgatattct cagggtgaac 
     3901 accgagatta cgaaggctcc gctctcagcc tccatgatca agcgctacga cgagcaccat 
     3961 caggatctga ccctcctgaa ggcgctggtc aggcagcagc tccccgagaa gtacaaggag 
     4021 atcttcttcg atcagtcgaa gaacggctac gctgggtaca ttgacggcgg ggcctctcag 
     4081 gaggagttct acaagttcat caagccgatt ctggagaaga tggacggcac ggaggagctg 
     4141 ctggtgaagc tcaatcgcga ggacctcctg aggaagcagc ggacattcga taacggcagc 
     4201 atcccacacc agattcatct cggggagctg cacgctatcc tgaggaggca ggaggacttc 
     4261 taccctttcc tcaaggataa ccgcgagaag atcgagaaga ttctgacttt caggatcccg 
     4321 tactacgtcg gcccactcgc taggggcaac tcccgcttcg cttggatgac ccgcaagtca 
     4381 gaggagacga tcacgccgtg gaacttcgag gaggtggtcg acaagggcgc tagcgctcag 
     4441 tcgttcatcg agaggatgac gaatttcgac aagaacctgc caaatgagaa ggtgctccct 
     4501 aagcactcgc tcctgtacga gtacttcaca gtctacaacg agctgactaa ggtgaagtat 
     4561 gtgaccgagg gcatgaggaa gccggctttc ctgtctgggg agcagaagaa ggccatcgtg 
     4621 gacctcctgt tcaagaccaa ccggaaggtc acggttaagc agctcaagga ggactacttc 
     4681 aagaagattg agtgcttcga ttcggtcgag atctctggcg ttgaggaccg cttcaacgcc 
     4741 tccctgggga cctaccacga tctcctgaag atcattaagg ataaggactt cctggacaac 
     4801 gaggagaatg aggatatcct cgaggacatt gtgctgacac tcactctgtt cgaggaccgg 
     4861 gagatgatcg aggagcgcct gaagacttac gcccatctct tcgatgacaa ggtcatgaag 
     4921 cagctcaaga ggaggaggta caccggctgg gggaggctga gcaggaagct catcaacggc 
     4981 attcgggaca agcagtccgg gaagacgatc ctcgacttcc tgaagagcga tggcttcgcg 
     5041 aaccgcaatt tcatgcagct gattcacgat gacagcctca cattcaagga ggatatccag 
     5101 aaggctcagg tgagcggcca gggggactcg ctgcacgagc atatcgcgaa cctcgctggc 
     5161 tcgccagcta tcaagaaggg gattctgcag accgtgaagg ttgtggacga gctggtgaag 
     5221 gtcatgggca ggcacaagcc tgagaacatc gtcattgaga tggcccggga gaatcagacc 
     5281 acgcagaagg gccagaagaa ctcacgcgag aggatgaaga ggatcgagga gggcattaag 
     5341 gagctggggt cccagatcct caaggagcac ccggtggaga acacgcagct gcagaatgag 
     5401 aagctctacc tgtactacct ccagaatggc cgcgatatgt atgtggacca ggagctggat 
     5461 attaacaggc tcagcgatta cgacgtcgat catatcgttc cacagtcatt cctgaaggat 
     5521 gactccattg acaacaaggt cctcaccagg tcggacaaga accggggcaa gtctgataat 
     5581 gttccttcag aggaggtcgt taagaagatg aagaactact ggcgccagct cctgaatgcc 
     5641 aagctgatca cgcagcggaa gttcgataac ctcacaaagg ctgagagggg cgggctctct 
     5701 gagctggaca aggcgggctt catcaagagg cagctggtcg agacacggca gatcactaag 
     5761 cacgttgcgc agattctcga ctcacggatg aacactaagt acgatgagaa tgacaagctg 
     5821 atccgcgagg tgaaggtcat caccctgaag tcaaagctcg tctccgactt caggaaggat 
     5881 ttccagttct acaaggttcg ggagatcaac aattaccacc atgcccatga cgcgtacctg 
     5941 aacgcggtgg tcggcacagc tctgatcaag aagtacccaa agctcgagag cgagttcgtg 
     6001 tacggggact acaaggttta cgatgtgagg aagatgatcg ccaagtcgga gcaggagatt 
     6061 ggcaaggcta ccgccaagta cttcttctac tctaacatta tgaatttctt caagacagag 
     6121 atcactctgg ccaatggcga gatccggaag cgccccctca tcgagacgaa cggcgagacg 
     6181 ggggagatcg tgtgggacaa gggcagggat ttcgcgaccg tcaggaaggt tctctccatg 
     6241 ccacaagtga atatcgtcaa gaagacagag gtccagactg gcgggttctc taaggagtca 
     6301 attctgccta agcggaacag cgacaagctc atcgcccgca agaaggactg ggatccgaag 
     6361 aagtacggcg ggttcgacag ccccactgtg gcctactcgg tcctggttgt ggcgaaggtt 
     6421 gagaagggca agtccaagaa gctcaagagc gtgaaggagc tgctggggat cacgattatg 
     6481 gagcgctcca gcttcgagaa gaacccgatc gatttcctgg aggcgaaggg ctacaaggag 
     6541 gtgaagaagg acctgatcat taagctcccc aagtactcac tcttcgagct ggagaacggc 
     6601 aggaagcgga tgctggcttc cgctggcgag ctgcagaagg ggaacgagct ggctctgccg 
     6661 tccaagtatg tgaacttcct ctacctggcc tcccactacg agaagctcaa gggcagcccc 
     6721 gaggacaacg agcagaagca gctgttcgtc gagcagcaca agcattacct cgacgagatc 
     6781 attgagcaga tttccgagtt ctccaagcgc gtgatcctgg ccgacgcgaa tctggataag 
     6841 gtcctctccg cgtacaacaa gcaccgcgac aagccaatca gggagcaggc tgagaatatc 
     6901 attcatctct tcaccctgac gaacctcggc gcccctgctg ctttcaagta cttcgacaca 
     6961 actatcgatc gcaagaggta cacaagcact aaggaggtcc tggacgcgac cctcatccac 
     7021 cagtcgatta ccggcctcta cgagacgcgc atcgacctgt ctcagctcgg gggcgacaag 
     7081 cggccagcgg cgacgaagaa ggcggggcag gcgaagaaga agaagtgagc tcagagcttt 
     7141 cgttcgtatc atcggtttcg acaacgttcg tcaagttcaa tgcatcagtt tcattgcgca 
     7201 cacaccagaa tcctactgag tttgagtatt atggcattgg gaaaactgtt tttcttgtac 
     7261 catttgttgt gcttgtaatt tactgtgttt tttattcggt tttcgctatc gaactgtgaa 
     7321 atggaaatgg atggagaaga gttaatgaat gatatggtcc ttttgttcat tctcaaatta 
     7381 atattatttg ttttttctct tatttgttgt gtgttgaatt tgaaattata agagatatgc 
     7441 aaacattttg ttttgagtaa aaatgtgtca aatcgtggcc tctaatgacc gaagttaata 
     7501 tgaggagtaa aacacttgta gttgtaccat tatgcttatt cactaggcaa caaatatatt 
     7561 ttcagaccta gaaaagctgc aaatgttact gaatacaagt atgtcctctt gtgttttaga 
     7621 catttatgaa ctttccttta tgtaattttc cagaatcctt gtcagattct aatcattgct 
     7681 ttataattat agttatactc atggatttgt agttgagtat gaaaatattt tttaatgcat 
     7741 tttatgactt gccaattgat tgacaacgaa ttacctagga cttgccttcc gcacaataca 
     7801 tcatttcttc ttagcttttt ttcttcttct tcgttcatac agtttttttt tgtttatcag 
     7861 cttacatttt cttgaaccgt agctttcgtt ttcttctttt taactttcca ttcggagttt 
     7921 ttgtatcttg tttcatagtt tgtcccagga ttagaatgat taggcatcga accttcaaga 
     7981 atttgattga ataaaacatc ttcattctta agatatgaag ataatcttca aaaggcccct 
     8041 gggaatctga aagaagagaa gcaggcccat ttatatggga aagaacaata gtatttctta 
     8101 tataggccca tttaagttga aaacaatctt caaaagtccc acatcgctta gataagaaaa 
     8161 cgaagctgag tttatataca gctagagtcg aagtagtgat tgtgagacct tcggggaaat 
     8221 gtgcgcggaa cccctatttg tttatttttc taaatacatt caaatatgta tccgctcatg 
     8281 ggacaataac cctgataaat gcttcaataa tattgaaaaa ggaagagtat gagtattcaa 
     8341 catttccgtg tcgcccttat tccctttttt gcggcatttt gccttcctgt ttttgctcac 
     8401 ccagaaacgc tggtgaaagt aaaagatgct gaagatcagt tgggtgcacg agtgggttac 
     8461 atcgaactgg atctcaacag cggtaagatc cttgagagtt ttcgccccga agaacgtttt 
     8521 ccaatgatga gcacttttaa agttctgcta tgtggcgcgg tattatcccg tattgacgcc 
     8581 gggcaagagc aactcggtcg ccgcatacac tattctcaga atgacttggt tgagtactca 
     8641 ccagtcacag aaaagcatct tacggatggc atgacagtaa gagaattatg cagtgctgcc 
     8701 ataaccatga gtgataacac tgcggccaac ttacttctga caacgatcgg aggaccgaag 
     8761 gagctaaccg cttttttgca caacatgggg gatcatgtaa ctcgccttga tcgttgggaa 
     8821 ccggagctga atgaagccat accaaacgac gagcgtgaca ccacgatgcc tgtagcaatg 
     8881 gcaacaacgt tgcgcaaact attaactggc gaactactta ctctagcttc ccggcaacaa 
     8941 ttaatagact ggatggaggc ggataaagtt gcaggaccac ttctgcgctc ggcccttccg 
     9001 gctggctggt ttattgctga taaatctgga gccggtgagc gtggctctcg cggtatcatt 
     9061 gcagcactgg ggccagatgg taagccctcc cgtatcgtag ttatctacac cacggggagt 
     9121 caggcaacta tggatgaacg aaatagacag atcgctgaga taggtgcctc actgattaag 
     9181 cattggtaac tgtcagacca agtttactca tatatacttt agattgattt aaaacttcat 
     9241 ttttaattta aaaggatcta ggtgaagatc ctttttgata atcccatgac caaaatccct 
     9301 taacgtgagt tttcgttcca ctgagcgtca ggtctcagtt ttagagctag aaatagcaag 
     9361 ttaaaataag gctagtccgt tatcaacttg aaaaagtggc accgagtcgg tgcttttttt 
     9421 tgcaaaattt tccagatcga tttcttcttc ctctgttctt cggcgttcaa tttctggggt 
     9481 tttctcttcg ttttctgtaa ctgaaaccta aaatttgacc taaaaaaaat ctcaaataat 
     9541 atgattcagt ggttttgtac ttttcagtta gttgagtttt gcagttccga tgagataaac 
     9601 caatacgtaa ctataacggt cctaaggtag cgaattcgac ctaaagtcgg cgcgccagct 
     9661 agacccagct ttcttgtaca aagttggcat tataagaaag cattgcttat caatttgttg 
     9721 caacgaacag gtcactatca gtcaaaataa aatcattatt tgccatccag ctgcaggccc 
     9781 tatagtgagt cgtattaccg taatcatggt catagctgtt tcctgtgtga aattgttatc 
     9841 cgctctcatg gcggccgcat cgatccccca acttccaggc ccgccatagt gatttgattt 
     9901 gccagcgcat cgctatcaat cgccgggttc acccattcgc gtaaccacag ttcactgaat 
     9961 ttcataatct attcctgcct tatttaaact gtttgaggaa acgcagatcg ttttcgaaga 
    10021 atgaacgcag gtcggtgacg ccgtaacgca acatagtcag acgctccatc cccatcccga 
    10081 agccgaaacc agagtaaact tccgggtcga tgccaacgtt acgcaacacg ttcggatgca 
    10141 ccatcccgca gcccagcact tccagccatt taccgttttt acccatgaca tccacttccg 
    10201 cagaaggttc ggtaaacggg aagtaggaag gacggaagcg aatctgcaaa tcttcctcaa 
    10261 agaagttacg caggaagtcg tgcagcgtgc ctttcaggtt ggtaaagctg atgttggtat 
    10321 caacaatcag accttccatc tgatggaaca tcggcgtgtg agtctggtcg tagtcgttac 
    10381 gataaacacg gccaggcgcg atgatacgaa tcggtggctg ctgggctttc atggtgcgga 
    10441 tctgtacgcc agaggtctgg gtacgcagca ggcgggtagt gtcaaaccag aaagtgtcgt 
    10501 ggtcagcgcg cgccgggtgg tgaccaggaa tgttcagagc atcgaagtta tgataatcgt 
    10561 cttcgatttc cggcccggtt gccacggtaa agccaagctc accgaagaaa ctttcgatac 
    10621 ggtcgatggt acgggtaacc ggatgcagac cgccgttttc aatgcgacga cctggcagag 
    10681 agacatcaat cgtttccgcc gccagacgcg cattcagtgc agcgctttcc agttccgctt 
    10741 tacgcgcatt cagcgcctgc tgaacctgct ctttcgcttc gttgataacc gcaccagctg 
    10801 ccggacgctc ttctggcggc agctcacgca gggtcgtcat ctgaagggtt aagtgccctt 
    10861 ttttacccaa atattcgacg cgcacattat ctaacgcggc aacatctgac gcctggctaa 
    10921 tggccgcctt cgcactggca accagttctg cgagatgtga catggttttc ctcattgtgt 
    10981 cagtggtgac actggttcgt tggacttaga gcctatccca tcaggctatt ttacttgcca 
    11041 ttttggtccc cgataccgtc gagacactag aagggacgca ccgctagcag cgcccctagc 
    11101 ggtatcctat aaaaaaacac accgcgccgc tagcagcacc cctaatataa aataatgttt 
    11161 tttataaaaa tagtcagtac cacccctaca aaacggtgtc ggcgcgttgt tgtagccgcg 
    11221 ccgacaccgc ttttttaaat atcataaaga gagtaagaga aactaatttt tcataacact 
    11281 ctatttataa agaaaaatca gcaaaaactt gtttttgcgt ggggtgtggt gcttttggtg 
    11341 gtgagaacca ccaacctgtt gagccttttt gtggagtggg ttaaattata ctagcgtcga 
    11401 gctggttgcc ctcgccgctg ggctggcggc cgtctatggc cctgcaaacg cgccagaaac 
    11461 gccgtcgaag ccgtgtgcga gacaccgcgg ccggccgccg gcgttgtgga tacctcgcgg 
    11521 aaaacttggc cctcactgac agatgagggg cggacgttga cacttgaggg gccgactcac 
    11581 ccggcgcggc gttgacagat gaggggcagg ctcgatttcg gccggcgacg tggagctggc 
    11641 cagcctcgca aatcggcgaa aacgcctgat tttacgcgag tttcccacag atgatgtgga 
    11701 caagcctggg gataagtgcc ctgcggtatt gacacttgag gggcgcgact actgacagat 
    11761 gaggggcgcg atccttgaca cttgaggggc agagtgctga cagatgaggg gcgcacctat 
    11821 tgacatttga ggggctgtcc acaggcagaa aatccagcat ttgcaagggt ttccgcccgt 
    11881 ttttcggcca ccgctaacct gtcttttaac ctgcttttaa accaatattt ataaaccttg 
    11941 tttttaacca gggctgcgcc ctgtgcgcgt gaccgcgcac gccgaagggg ggtgcccccc 
    12001 cttctcgaac cctcccggtc gagatcaatt ccgttttccg ctgcataacc ctgcttcggg 
    12061 gtcattatag cgattttttc ggtatatcca tcctttttcg cacgatatac aggattttgc 
    12121 caaagggttc gtgtagactt tccttggtgt atccaacggc gtcagccggg caggataggt 
    12181 gaagtaggcc cacccgcgag cgggtgttcc ttcttcactg tcccttattc gcacctggcg 
    12241 gtgctcaacg ggaatcctgc tctgcgaggc tggccggcta ccgccggcgt aacagatgag 
    12301 ggcaagcgga tggctgatga aaccaagcca accaggaagg gcagcccacc tatcatcatg 
    12361 g 
//
