# Supplementary material for: MISSA 2.0: an updated synthetic biology toolbox for assembly of orthogonal CRISPR/Cas systems
Source: Sci Rep. 2017 Feb 3;7:41993. doi: 10.1038/srep41993 (PMC5290471; doi:10.1038/srep41993)
Supplement: Supplementary Dataset 3 [file srep41993-s4.zip › CRISPR vectors/pVLC-LBHU6A.gb]

LOCUS       pVLC-LBHU6A             8483 bp    DNA     circular SYN 13-SEP-2016
SOURCE      
  ORGANISM  
COMMENT     This file is created by Vector NTI
            http://www.invitrogen.com/
FEATURES             Location/Qualifiers
     misc_recomb     1..34
                     /vntifkey="86"
                     /label=loxP
     oriT            complement(8156..8477)
                     /vntifkey="104"
                     /label=oriT-RK2
     oriT            complement(7194..7511)
                     /vntifkey="104"
                     /label=oriT-F
     rep_origin      7524..8144
                     /vntifkey="33"
                     /label=oriV-RK2
     misc_recomb     1327..1426
                     /invitrogen="2670000"
                     /vntifkey="86"
                     /label=attL1
     misc_recomb     complement(5785..5884)
                     /invitrogen="2680000"
                     /vntifkey="86"
                     /label=attL2
     CDS             complement(6102..7085)
                     /vntifkey="4"
                     /label=pheS\Gly294
     CDS             146..805
                     /vntifkey="4"
                     /label=CmR
     misc_feature    1480..1799
                     /vntifkey="21"
                     /label=LB\region
     CDS             2657..3682
                     /vntifkey="4"
                     /label=Hyg
     promoter        1854..2622
                     /vntifkey="29"
                     /label=2x35Sp
     promoter        3910..4332
                     /vntifkey="29"
                     /label=U6-26p
     loci            5469..5544
                     /vntifkey="18"
                     /label=sgRNA\scaffold
     terminator      5545..5736
                     /vntifkey="43"
                     /label=U6-26t\plus
     CDS             4460..5320
                     /vntifkey="4"
                     /label=ApR
     misc_feature    1437..1465
                     /vntifkey="21"
                     /label=I-CeuI
     misc_feature    5742..5770
                     /vntifkey="21"
                     /label=I-CeuI
BASE COUNT     2161 a      2049 c      2081 g      2192 t 
ORIGIN
        1 ataacttcgt atagcataca ttatacgaag ttatgtcgat tacgcattag gcacccccag 
       61 gctttacact ttatgcttcc ggctcgtata atgtgtggat tttgagttag gatcgtcgag 
      121 attttcagga gctaaggaag ctaaaatgga gaaaaaaatc actggatata ccaccgttga 
      181 tatatcccaa tggcatcgta aagaacattt tgaggcattt cagtcagttg ctcaatgtac 
      241 ctataaccag accgttcagc tggatattac ggccttttta aagaccgtaa agaaaagtaa 
      301 gcacaagttt tatccggcct ttattcacat tcttgcccgc ctgatgaatg ctcatccgga 
      361 gttccgtatg gcaatgaaag acggtgagct ggtgatatgg gatagtgttc acccttgtta 
      421 caccgttttc catgagcaaa ctgaaacgtt ttcatcgctc tggagtgaat accacgacga 
      481 tttccggcag tttctacaca tatattcgca agatgtggcg tgttacggtg aaaacctggc 
      541 ctatttccct aaagggttta ttgagaatat gtttttcgtc tcagccaatc cctgggtgag 
      601 tttcaccagt tttgatttaa acgtggccaa tatggacaac ttcttcgccc ccgttttcac 
      661 aatgggcaaa tattatacgc aaggcgacaa ggtgctgatg ccgctggcga ttcaggttca 
      721 tcatgccgtt tgtgatggct tccatgtcgg cagaatgctt aatgaattac aacagtactg 
      781 cgatgagtgg cagggcgggg cgtaattttt ttaaggcagt tattggtgcg atcctctagc 
      841 tagaaattcg ttcaagccga cgccgcttcg cggcgcggct taactcaagc gttagatgca 
      901 ctaagcacat aattgctcac agccaaacta tcaggacggt cgactctagc atggatctcg 
      961 gggacgtcta actactaagc gagagtaggg aactgccagg catcaaataa aacgaaaggc 
     1021 tcagtcggaa gactgggcct ttcgttttat ctgttgtttg tcggtgaacg ctctcctgag 
     1081 taggacaaat ccgccgggag cggatttgaa cgttgtgaag caacggcccg gagggtggcg 
     1141 ggcaggacgc ccgccataaa ctgccaggca tcaaactaag cagaaggcca tcctgacgga 
     1201 tggccttttt gcgtttctac aaactcttcc tgttagttag ttacttaagc gccagggttt 
     1261 tcccagtcac gacgttgtaa aacgacggcc agtgcatacg atttaggtga cactatagaa 
     1321 gggccccaaa taatgatttt attttgactg atagtgacct gttcgttgca acaaattgat 
     1381 aagcaatgct tttttataat gccaactttg tacaaaaaag caggcttttt aattaattcg 
     1441 ctaccttagg accgttatag ttacgaagct tgaccgcggt gatcacaggc agcaacgctc 
     1501 tgtcatcgtt acaatcaaca tgctaccctc cgcgagatca tccgtgtttc aaacccggca 
     1561 gcttagttgc cgttcttccg aatagcatcg gtaacatgag caaagtctgc cgccttacaa 
     1621 cggctctccc gctgacgccg tcccggactg atgggctgcc tgtatcgagt ggtgattttg 
     1681 tgccgagctg ccggtcgggg agctgttggc tggctggtgg caggatatat tgtggtgtaa 
     1741 acaaattgac gcttagacaa cttaataaca cattgcggac gtttttaatg tactgaatta 
     1801 ctagtgaggc ggtttgcgta ttggctagag cagcttgcca acatggtgga gcacgacact 
     1861 ctcgtctact ccaagaatat caaagataca gtctcagaag accaaagggc tattgagact 
     1921 tttcaacaaa gggtaatatc gggaaacctc ctcggattcc attgcccagc tatctgtcac 
     1981 ttcatcaaaa ggacagtaga aaaggaaggt ggcacctaca aatgccatca ttgcgataaa 
     2041 ggaaaggcta tcgttcaaga tgcctctgcc gacagtggtc ccaaagatgg acccccaccc 
     2101 acgaggagca tcgtggaaaa agaagacgtt ccaaccacgt cttcaaagca agtggattga 
     2161 tgtgaacatg gtggagcacg acactctcgt ctactccaag aatatcaaag atacagtctc 
     2221 agaagaccaa agggctattg agacttttca acaaagggta atatcgggaa acctcctcgg 
     2281 attccattgc ccagctatct gtcacttcat caaaaggaca gtagaaaagg aaggtggcac 
     2341 ctacaaatgc catcattgcg ataaaggaaa ggctatcgtt caagatgcct ctgccgacag 
     2401 tggtcccaaa gatggacccc cacccacgag gagcatcgtg gaaaaagaag acgttccaac 
     2461 cacgtcttca aagcaagtgg attgatgtga tatctccact gacgtaaggg atgacgcaca 
     2521 atcccactat ccttcgcaag acccttcctc tatataagga agttcatttc atttggagag 
     2581 gacacgctga aatcaccagt ctctctctac aaatctatct ctctcgagct ttcgcagatc 
     2641 cggggggcaa tgagatatga aaaagcctga actcaccgcg acgtctgtcg agaagtttct 
     2701 gatcgaaaag ttcgacagcg tctccgacct gatgcagctc tcggagggcg aagaatctcg 
     2761 tgctttcagc ttcgatgtag gagggcgtgg atatgtcctg cgggtaaata gctgcgccga 
     2821 tggtttctac aaagatcgtt atgtttatcg gcactttgca tcggccgcgc tcccgattcc 
     2881 ggaagtgctt gacattgggg agtttagcga gagcctgacc tattgcatct cccgccgttc 
     2941 acagggtgtc acgttgcaag acctgcctga aaccgaactg cccgctgttc tacaaccggt 
     3001 cgcggaggct atggatgcga tcgctgcggc cgatcttagc cagacgagcg ggttcggccc 
     3061 attcggaccg caaggaatcg gtcaatacac tacatggcgt gatttcatat gcgcgattgc 
     3121 tgatccccat gtgtatcact ggcaaactgt gatggacgac accgtcagtg cgtccgtcgc 
     3181 gcaggctctc gatgagctga tgctttgggc cgaggactgc cccgaagtcc ggcacctcgt 
     3241 gcacgcggat ttcggctcca acaatgtcct gacggacaat ggccgcataa cagcggtcat 
     3301 tgactggagc gaggcgatgt tcggggattc ccaatacgag gtcgccaaca tcttcttctg 
     3361 gaggccgtgg ttggcttgta tggagcagca gacgcgctac ttcgagcgga ggcatccgga 
     3421 gcttgcagga tcgccacgac tccgggcgta tatgctccgc attggtcttg accaactcta 
     3481 tcagagcttg gttgacggca atttcgatga tgcagcttgg gcgcagggtc gatgcgacgc 
     3541 aatcgtccga tccggagccg ggactgtcgg gcgtacacaa atcgcccgca gaagcgcggc 
     3601 cgtctggacc gatggctgtg tagaagtact cgccgatagt ggaaaccgac gccccagcac 
     3661 tcgtccgagg gcaaagaaat agagtagatg ccgaccggga tctgtcgatc gacaagctcg 
     3721 agtttctcca taataatgtg tgagtagttc ccagataagg gaattagggt tcctataggg 
     3781 tttcgctcat gtgttgagca tataagaaac ccttagtatg tatttgtatt tgtaaaatac 
     3841 ttctatcaat aaaatttcta attcctaaaa ccaaaatcca gtactaaaat ccagatccga 
     3901 attacctagg acttgccttc cgcacaatac atcatttctt cttagctttt tttcttcttc 
     3961 ttcgttcata cagttttttt ttgtttatca gcttacattt tcttgaaccg tagctttcgt 
     4021 tttcttcttt ttaactttcc attcggagtt tttgtatctt gtttcatagt ttgtcccagg 
     4081 attagaatga ttaggcatcg aaccttcaag aatttgattg aataaaacat cttcattctt 
     4141 aagatatgaa gataatcttc aaaaggcccc tgggaatctg aaagaagaga agcaggccca 
     4201 tttatatggg aaagaacaat agtatttctt atataggccc atttaagttg aaaacaatct 
     4261 tcaaaagtcc cacatcgctt agataagaaa acgaagctga gtttatatac agctagagtc 
     4321 gaagtagtga ttgtgagacc ttcggggaaa tgtgcgcgga acccctattt gtttattttt 
     4381 ctaaatacat tcaaatatgt atccgctcat gggacaataa ccctgataaa tgcttcaata 
     4441 atattgaaaa aggaagagta tgagtattca acatttccgt gtcgccctta ttcccttttt 
     4501 tgcggcattt tgccttcctg tttttgctca cccagaaacg ctggtgaaag taaaagatgc 
     4561 tgaagatcag ttgggtgcac gagtgggtta catcgaactg gatctcaaca gcggtaagat 
     4621 ccttgagagt tttcgccccg aagaacgttt tccaatgatg agcactttta aagttctgct 
     4681 atgtggcgcg gtattatccc gtattgacgc cgggcaagag caactcggtc gccgcataca 
     4741 ctattctcag aatgacttgg ttgagtactc accagtcaca gaaaagcatc ttacggatgg 
     4801 catgacagta agagaattat gcagtgctgc cataaccatg agtgataaca ctgcggccaa 
     4861 cttacttctg acaacgatcg gaggaccgaa ggagctaacc gcttttttgc acaacatggg 
     4921 ggatcatgta actcgccttg atcgttggga accggagctg aatgaagcca taccaaacga 
     4981 cgagcgtgac accacgatgc ctgtagcaat ggcaacaacg ttgcgcaaac tattaactgg 
     5041 cgaactactt actctagctt cccggcaaca attaatagac tggatggagg cggataaagt 
     5101 tgcaggacca cttctgcgct cggcccttcc ggctggctgg tttattgctg ataaatctgg 
     5161 agccggtgag cgtggctctc gcggtatcat tgcagcactg gggccagatg gtaagccctc 
     5221 ccgtatcgta gttatctaca ccacggggag tcaggcaact atggatgaac gaaatagaca 
     5281 gatcgctgag ataggtgcct cactgattaa gcattggtaa ctgtcagacc aagtttactc 
     5341 atatatactt tagattgatt taaaacttca tttttaattt aaaaggatct aggtgaagat 
     5401 cctttttgat aatcccatga ccaaaatccc ttaacgtgag ttttcgttcc actgagcgtc 
     5461 aggtctcagt tttagagcta gaaatagcaa gttaaaataa ggctagtccg ttatcaactt 
     5521 gaaaaagtgg caccgagtcg gtgctttttt ttgcaaaatt ttccagatcg atttcttctt 
     5581 cctctgttct tcggcgttca atttctgggg ttttctcttc gttttctgta actgaaacct 
     5641 aaaatttgac ctaaaaaaaa tctcaaataa tatgattcag tggttttgta cttttcagtt 
     5701 agttgagttt tgcagttccg atgagataaa ccaatagaat tcgtaactat aacggtccta 
     5761 aggtagcgaa ggcgcgccag ctagacccag ctttcttgta caaagttggc attataagaa 
     5821 agcattgctt atcaatttgt tgcaacgaac aggtcactat cagtcaaaat aaaatcatta 
     5881 tttgccatcc agctgcaggc cctatagtga gtcgtattac cgtaatcatg gtcatagctg 
     5941 tttcctgtgt gaaattgtta tccgctctca tggcggccgc atcgatcccc caacttccag 
     6001 gcccgccata gtgatttgat ttgccagcgc atcgctatca atcgccgggt tcacccattc 
     6061 gcgtaaccac agttcactga atttcataat ctattcctgc cttatttaaa ctgtttgagg 
     6121 aaacgcagat cgttttcgaa gaatgaacgc aggtcggtga cgccgtaacg caacatagtc 
     6181 agacgctcca tccccatccc gaagccgaaa ccagagtaaa cttccgggtc gatgccaacg 
     6241 ttacgcaaca cgttcggatg caccatcccg cagcccagca cttccagcca tttaccgttt 
     6301 ttacccatga catccacttc cgcagaaggt tcggtaaacg ggaagtagga aggacggaag 
     6361 cgaatctgca aatcttcctc aaagaagtta cgcaggaagt cgtgcagcgt gcctttcagg 
     6421 ttggtaaagc tgatgttggt atcaacaatc agaccttcca tctgatggaa catcggcgtg 
     6481 tgagtctggt cgtagtcgtt acgataaaca cggccaggcg cgatgatacg aatcggtggc 
     6541 tgctgggctt tcatggtgcg gatctgtacg ccagaggtct gggtacgcag caggcgggta 
     6601 gtgtcaaacc agaaagtgtc gtggtcagcg cgcgccgggt ggtgaccagg aatgttcaga 
     6661 gcatcgaagt tatgataatc gtcttcgatt tccggcccgg ttgccacggt aaagccaagc 
     6721 tcaccgaaga aactttcgat acggtcgatg gtacgggtaa ccggatgcag accgccgttt 
     6781 tcaatgcgac gacctggcag agagacatca atcgtttccg ccgccagacg cgcattcagt 
     6841 gcagcgcttt ccagttccgc tttacgcgca ttcagcgcct gctgaacctg ctctttcgct 
     6901 tcgttgataa ccgcaccagc tgccggacgc tcttctggcg gcagctcacg cagggtcgtc 
     6961 atctgaaggg ttaagtgccc ttttttaccc aaatattcga cgcgcacatt atctaacgcg 
     7021 gcaacatctg acgcctggct aatggccgcc ttcgcactgg caaccagttc tgcgagatgt 
     7081 gacatggttt tcctcattgt gtcagtggtg acactggttc gttggactta gagcctatcc 
     7141 catcaggcta ttttacttgc cattttggtc cccgataccg tcgagacact agaagggacg 
     7201 caccgctagc agcgccccta gcggtatcct ataaaaaaac acaccgcgcc gctagcagca 
     7261 cccctaatat aaaataatgt tttttataaa aatagtcagt accaccccta caaaacggtg 
     7321 tcggcgcgtt gttgtagccg cgccgacacc gcttttttaa atatcataaa gagagtaaga 
     7381 gaaactaatt tttcataaca ctctatttat aaagaaaaat cagcaaaaac ttgtttttgc 
     7441 gtggggtgtg gtgcttttgg tggtgagaac caccaacctg ttgagccttt ttgtggagtg 
     7501 ggttaaatta tactagcgtc gagctggttg ccctcgccgc tgggctggcg gccgtctatg 
     7561 gccctgcaaa cgcgccagaa acgccgtcga agccgtgtgc gagacaccgc ggccggccgc 
     7621 cggcgttgtg gatacctcgc ggaaaacttg gccctcactg acagatgagg ggcggacgtt 
     7681 gacacttgag gggccgactc acccggcgcg gcgttgacag atgaggggca ggctcgattt 
     7741 cggccggcga cgtggagctg gccagcctcg caaatcggcg aaaacgcctg attttacgcg 
     7801 agtttcccac agatgatgtg gacaagcctg gggataagtg ccctgcggta ttgacacttg 
     7861 aggggcgcga ctactgacag atgaggggcg cgatccttga cacttgaggg gcagagtgct 
     7921 gacagatgag gggcgcacct attgacattt gaggggctgt ccacaggcag aaaatccagc 
     7981 atttgcaagg gtttccgccc gtttttcggc caccgctaac ctgtctttta acctgctttt 
     8041 aaaccaatat ttataaacct tgtttttaac cagggctgcg ccctgtgcgc gtgaccgcgc 
     8101 acgccgaagg ggggtgcccc cccttctcga accctcccgg tcgagatcaa ttccgttttc 
     8161 cgctgcataa ccctgcttcg gggtcattat agcgattttt tcggtatatc catccttttt 
     8221 cgcacgatat acaggatttt gccaaagggt tcgtgtagac tttccttggt gtatccaacg 
     8281 gcgtcagccg ggcaggatag gtgaagtagg cccacccgcg agcgggtgtt ccttcttcac 
     8341 tgtcccttat tcgcacctgg cggtgctcaa cgggaatcct gctctgcgag gctggccggc 
     8401 taccgccggc gtaacagatg agggcaagcg gatggctgat gaaaccaagc caaccaggaa 
     8461 gggcagccca cctatcatca tgg 
//
