# Supplementary material for: MISSA 2.0: an updated synthetic biology toolbox for assembly of orthogonal CRISPR/Cas systems
Source: Sci Rep. 2017 Feb 3;7:41993. doi: 10.1038/srep41993 (PMC5290471; doi:10.1038/srep41993)
Supplement: Supplementary Dataset 3 [file srep41993-s4.zip › CRISPR vectors/pVRG-2sgR-2.gb]

LOCUS       pVRG-2sgR-2            10766 bp    DNA     circular SYN  7-SEP-2016
SOURCE      
  ORGANISM  
COMMENT     This file is created by Vector NTI
            http://www.invitrogen.com/
FEATURES             Location/Qualifiers
     misc_recomb     1..34
                     /vntifkey="86"
                     /label=loxP
     misc_recomb     complement(1269..1393)
                     /vntifkey="86"
                     /label=attR2
     misc_recomb     8043..8167
                     /vntifkey="86"
                     /label=attR1
     oriT            complement(10439..10760)
                     /vntifkey="104"
                     /label=oriT-RK2
     oriT            complement(9477..9794)
                     /vntifkey="104"
                     /label=oriT-F
     rep_origin      9807..10427
                     /vntifkey="33"
                     /label=oriV-RK2
     CDS             complement(8385..9368)
                     /vntifkey="4"
                     /label=pheS\Gly294
     CDS             271..804
                     /vntifkey="4"
                     /label=GmR
     terminator      6181..6815
                     /vntifkey="43"
                     /label=rbcS-E9t
     misc_feature    1474..2273
                     /vntifkey="21"
                     /label=EC1.2en
     misc_feature    2278..2825
                     /vntifkey="21"
                     /label=EC1.1p
     misc_feature    1429..1457
                     /vntifkey="21"
                     /label=I-CeuI
     CDS             2832..6176
                     /vntifkey="4"
                     /label=zSaCas9
     CDS             2832..2882
                     /vntifkey="4"
                     /label=NLS
     CDS             6093..6173
                     /vntifkey="4"
                     /label=3xHA
     CDS             6039..6086
                     /vntifkey="4"
                     /label=NLS
     misc_feature    7982..8010
                     /vntifkey="21"
                     /label=I-CeuI
     promoter        6827..7250
                     /vntifkey="29"
                     /label=U6-26p
     terminator      7790..7981
                     /vntifkey="43"
                     /label=U6-26t\plus
     snoRNA          7714..7789
                     /vntifkey="105"
                     /label=sgRNA@Sa
     misc_feature    7250..7269
                     /vntifkey="21"
                     /label=T1
     misc_feature    7694..7713
                     /vntifkey="21"
                     /label=T2
     snoRNA          7270..7345
                     /vntifkey="105"
                     /label=sgRNA@Sa
     promoter        7409..7693
                     /vntifkey="29"
                     /label=U6-29p
     terminator      7347..7408
                     /vntifkey="43"
                     /label=U6-26t
BASE COUNT     2965 a      2512 c      2507 g      2744 t        38 others
ORIGIN
        1 ataacttcgt atagcataca ttatacgaag ttatgtcgaa caccgtggaa acggatgaag 
       61 gcacgaaccc agttgacata agcctgttcg gttcgtaaac tgtaatgcaa gtagcgtatg 
      121 cgctcacgca actggtccag aaccttgacc gaacgcagcg gtggtaacgg cgcagtggcg 
      181 gttttcatgg cttgttatga ctgttttttt gtacagtcta tgcctcgggc atccaagcag 
      241 caagcgcgtt acgccgtggg tcgatgtttg atgttatgga gcagcaacga tgttacgcag 
      301 cagggcagtc gccctaaaac aaagttaggt ggctcaagta tgggcatcat tcgcacatgt 
      361 aggctcggcc ctgaccaagt caaatccatg cgggctgctc ttgatctttt cggtcgtgag 
      421 ttcggagacg tagccaccta ctcccaacat cagccggact ccgattacct cgggaacttg 
      481 ctccgtagta agacattcat cgcgcttgct gccttcgacc aagaagcggt tgttggcgct 
      541 ctcgcggctt acgttctgcc caggtttgag cagccgcgta gtgagatcta tatctatgat 
      601 ctcgcagtct ccggcgagca ccggaggcag ggcattgcca ccgcgctcat caatctcctc 
      661 aagcatgagg ccaacgcgct tggtgcttat gtgatctacg tgcaagcaga ttacggtgac 
      721 gatcccgcag tggctctcta tacaaagttg ggcatacggg aagaagtgat gcactttgat 
      781 atcgacccaa gtaccgccac ctaacaattc gttcaagccg agatcggctt cccggccgcg 
      841 gagttgttcg gtaaattgtc acaacgccgc agaatcgact ctagcatgga tctcggggac 
      901 gtctaactac taagcgagag tagggaactg ccaggcatca aataaaacga aaggctcagt 
      961 cggaagactg ggcctttcgt tttatctgtt gtttgtcggt gaacgctctc ctgagtagga 
     1021 caaatccgcc gggagcggat ttgaacgttg tgaagcaacg gcccggaggg tggcgggcag 
     1081 gacgcccgcc ataaactgcc aggcatcaaa ctaagcagaa ggccatcctg acggatggcc 
     1141 tttttgcgtt tctacaaact cttcctgtta gttagttact taagcgccag ggttttccca 
     1201 gtcacgacgt tgtaaaacga cggccagtgc atacgattta ggtgacacta tagaagggcc 
     1261 ccatcgacca tagtgactgg atatgttgtg ttttacagta ttatgtagtc tgttttttat 
     1321 gcaaaatcta atttaatata ttgatattta tatcatttta cgtttctcgt tcagctttct 
     1381 tgtacaaagt ggttcgataa ttcttaatta acgactttag gtccaagctt cgctacctta 
     1441 ggaccgttat agttacgcca tggttatact agtgaataaa agcatttgcg tttggtttat 
     1501 cattgcgttt atacaaggac agagatccac tgagctggaa tagcttaaaa ccattatcag 
     1561 aacaaaataa accatttttt gttaagaatc agagcatagt aaacaacaga aacaacctaa 
     1621 gagaggtaac ttgtccaaga agatagctaa ttatatctat tttataaaag ttatcatagt 
     1681 ttgtaagtca caaaagatgc aaataacaga gaaactagga gacttgagaa tatacattct 
     1741 tgtatatttg tattcgagat tgtgaaaatt tgaccataag tttaaattct taaaaagata 
     1801 tatctgatct aggtgatggt tatagactgt aattttacca catgtttaat gatggatagt 
     1861 gacacacatg acacatcgac aacactatag catcttattt agattacaac atgaaatttt 
     1921 tctgtaatac atgtctttgt acataattta aaagtaattc ctaagaaata tatttataca 
     1981 aggagtttaa agaaaacata gcataaagtt caatgagtag taaaaaccat atacagtata 
     2041 tagcataaag ttcaatgagt ttattacaaa agcattggtt cactttctgt aacacgacgt 
     2101 taaaccttcg tctccaatag gagcgctact gattcaacat gccaatatat actaaatacg 
     2161 tttctacagt caaatgcttt aacgtttcat gattaagtga ctatttaccg tcaatccttt 
     2221 cccattcctc ccactaatcc aactttttaa ttactcttaa atcaccacta agctagtaac 
     2281 gcctatcatg aattagctct actaaatcta gcaacctttc aaatttgcag tattgcaggt 
     2341 gtctctgtgt ctttaaaata gttgccttat gatttcttcg gtttcaagat gatcaaatag 
     2401 ttatagattt catgctcaca catgctcatt agatgtgtac atactttact tacccaaatc 
     2461 tattttctcg caaagatttt gatggtaaag ctgatttggt tctattgaac taaatcaaac 
     2521 gagtttcaga ctgagtgatt ctaatccggc ccattagccc ctaaacagac ccactaatta 
     2581 cgcagctttt aatagagtaa ttacacctag tttacccact aaaccactaa gcactaatta 
     2641 tctcacaatc taatgagctt ccctcgtaat tacttgggct ttcactctac catttatttg 
     2701 taacagtcaa gtctctactg tctctatata aactctctaa agttaacaca caattctcat 
     2761 cacaaacaaa tcaaccaaag caacttctac tctttcttct ttcgacctta tcaatctgtt 
     2821 gagaaatcta gatggcgccg aagaagaagc gcaaggttgg gatccacggc gtgcctgccg 
     2881 cgaagaggaa ctacatcctc gggctggata ttggcatcac ctctgtgggc tacgggatca 
     2941 ttgactacga gacgcgggat gtcatcgacg ctggcgttcg cctgttcaag gaggccaacg 
     3001 tcgagaacaa tgaggggagg aggtccaaga ggggcgcccg caggctcaag aggaggagga 
     3061 ggcacaggat ccagagggtg aagaagctcc tgttcgatta caacctcctg accgaccatt 
     3121 cggagctgtc tgggatcaat ccgtacgagg cccgcgtcaa gggcctgtct cagaagctct 
     3181 cagaggagga gttcagcgct gccctcctgc acctcgctaa gcgcaggggc gtccataacg 
     3241 ttaatgaggt ggaggaggac acaggcaacg agctgtcgac taaggagcag atctcccgca 
     3301 actccaaggc gctggaggag aagtatgtgg ctgagctgca gctggagcgc ctcaagaagg 
     3361 atggggaggt ccggggctca atcaaccgct tcaagacatc cgactacgtc aaggaggcca 
     3421 agcagctcct gaaggttcag aaggcgtacc accagctgga ccagtcattc attgatactt 
     3481 acatcgacct cctcgagacg aggcggacgt actacgaggg cccaggggag ggctccccct 
     3541 tcgggtggaa ggacatcaag gagtggtacg agatgctgat gggccattgc acgtacttcc 
     3601 cggaggagct gaggagcgtt aagtacgctt acaacgccga tctgtacaac gcgctcaatg 
     3661 acctgaacaa tctcgtcatc acccgggacg agaacgagaa gctcgagtac tacgagaagt 
     3721 tccagatcat tgagaatgtg ttcaagcaga agaagaagcc aacgctgaag cagattgcga 
     3781 aggagatcct cgttaacgag gaggacatca aggggtacag ggtgacctcg acgggcaagc 
     3841 ctgagttcac aaacctgaag gtctaccacg atattaagga catcactgcc aggaaggaga 
     3901 tcattgagaa cgccgagctg ctcgaccaga ttgcgaagat cctcacgatc taccagtcca 
     3961 gcgaggacat ccaggaggag ctgaccaacc tcaattcgga gctgacgcag gaggagatcg 
     4021 agcagatttc taacctgaag gggtacacag gcactcacaa cctcagcctg aaggcgatca 
     4081 atctcattct ggatgagctg tggcatacaa acgacaatca gattgctatc ttcaacaggc 
     4141 tcaagctggt gccaaagaag gtcgacctct ctcagcagaa ggagatcccg accacgctgg 
     4201 tggacgattt cattctctca cccgtggtca agaggtcctt catccagagc attaaggtca 
     4261 tcaacgccat cattaagaag tacggcctgc ccaatgatat cattatcgag ctggcgcgcg 
     4321 agaagaactc caaggacgct cagaagatga tcaatgagat gcagaagcgg aaccgccaga 
     4381 ccaatgagag gatcgaggag attatccgga caactggcaa ggagaacgct aagtacctga 
     4441 ttgagaagat caagctccac gatatgcagg agggcaagtg cctgtactcc ctcgaggcca 
     4501 tcccactgga ggacctcctg aacaatcctt tcaactacga ggttgatcat attatcccga 
     4561 ggtccgtgag cttcgacaat agcttcaaca ataaggtcct ggttaagcaa gaggagaact 
     4621 cgaagaaggg caatcgcacc cccttccagt acctctcgtc ttcagacagc aagatctcgt 
     4681 acgagacgtt caagaagcac attctcaacc tggcgaaggg gaagggcagg atctccaaga 
     4741 ccaagaagga gtacctcctg gaggagcggg acatcaaccg cttcagcgtc cagaaggatt 
     4801 tcattaaccg gaatctggtt gacacacgct acgccactcg gggcctcatg aacctcctgc 
     4861 gctcctactt cagggtgaac aatctggacg tgaaggtcaa gagcatcaac ggcgggttca 
     4921 cgtcgttcct ccgcaggaag tggaagttca agaaggagag gaacaagggc tacaagcacc 
     4981 atgcggagga tgctctgatt atcgccaatg cggacttcat cttcaaggag tggaagaagc 
     5041 tcgacaaggc caagaaggtc atggagaacc agatgttcga ggagaagcag gccgagagca 
     5101 tgccagagat cgagacagag caggagtaca aggagatttt catcactcct caccagatta 
     5161 agcatatcaa ggatttcaag gactacaagt actcgcaccg cgtggataag aagccgaaca 
     5221 gggagctgat caatgacacc ctctactcta cgcgcaagga cgataagggg aacacactca 
     5281 tcgtcaacaa tctgaacggc ctctacgaca aggataatga caagctgaag aagctcatca 
     5341 acaagagccc agagaagctc ctgatgtacc accatgatcc tcagacttac cagaagctca 
     5401 agctgatcat ggagcagtac ggcgacgaga agaacccgct ctacaagtac tacgaggaga 
     5461 caggcaacta cctgactaag tactcgaaga aggataatgg gcccgtgatt aagaagatca 
     5521 agtactacgg caacaagctg aatgcgcatc tcgacatcac cgacgattac ccgaactctc 
     5581 gcaataaggt tgtgaagctc tcactgaagc cctacaggtt cgatgtgtac ctggacaacg 
     5641 gcgtctacaa gttcgttacg gtgaagaatc tcgacgtgat caagaaggag aactactacg 
     5701 aggtcaattc caagtgctac gaggaggcca agaagctgaa gaagatttcc aaccaggctg 
     5761 agttcatcgc cagcttctac aacaatgacc tgattaagat caacggggag ctgtacaggg 
     5821 tcatcggcgt taacaatgat ctcctgaacc ggattgaagt gaatatgatt gacatcacct 
     5881 accgcgagta cctcgagaac atgaatgata agcgcccgcc caggattatc aagaccattg 
     5941 cctcgaagac gcagtctatc aagaagtact caacagacat tctgggcaac ctctacgagg 
     6001 tcaagtccaa gaagcacccg cagattatca agaagggcaa gcgcccggcc gccactaaga 
     6061 aggctgggca ggccaagaag aagaagggct cctacccata cgatgttcct gactacgctt 
     6121 acccgtacga tgtgcccgac tacgcctacc catacgatgt ccctgactac gcgtgagctc 
     6181 agagctttcg ttcgtatcat cggtttcgac aacgttcgtc aagttcaatg catcagtttc 
     6241 attgcgcaca caccagaatc ctactgagtt tgagtattat ggcattggga aaactgtttt 
     6301 tcttgtacca tttgttgtgc ttgtaattta ctgtgttttt tattcggttt tcgctatcga 
     6361 actgtgaaat ggaaatggat ggagaagagt taatgaatga tatggtcctt ttgttcattc 
     6421 tcaaattaat attatttgtt ttttctctta tttgttgtgt gttgaatttg aaattataag 
     6481 agatatgcaa acattttgtt ttgagtaaaa atgtgtcaaa tcgtggcctc taatgaccga 
     6541 agttaatatg aggagtaaaa cacttgtagt tgtaccatta tgcttattca ctaggcaaca 
     6601 aatatatttt cagacctaga aaagctgcaa atgttactga atacaagtat gtcctcttgt 
     6661 gttttagaca tttatgaact ttcctttatg taattttcca gaatccttgt cagattctaa 
     6721 tcattgcttt ataattatag ttatactcat ggatttgtag ttgagtatga aaatattttt 
     6781 taatgcattt tatgacttgc caattgattg acaacgaatt acctaggact tgccttccgc 
     6841 acaatacatc atttcttctt agcttttttt cttcttcttc gttcatacag tttttttttg 
     6901 tttatcagct tacattttct tgaaccgtag ctttcgtttt cttcttttta actttccatt 
     6961 cggagttttt gtatcttgtt tcatagtttg tcccaggatt agaatgatta ggcatcgaac 
     7021 cttcaagaat ttgattgaat aaaacatctt cattcttaag atatgaagat aatcttcaaa 
     7081 aggcccctgg gaatctgaaa gaagagaagc aggcccattt atatgggaaa gaacaatagt 
     7141 atttcttata taggcccatt taagttgaaa acaatcttca aaagtcccac atcgcttaga 
     7201 taagaaaacg aagctgagtt tatatacagc tagagtcgaa gtagtgattg nnnnnnnnnn 
     7261 nnnnnnnnng ttttagtact ctggaaacag aatctactaa aacaaggcaa aatgccgtgt 
     7321 ttatctcgtc aacttgttgg cgagattttt ttttgcaaaa ttttccagat cgatttcttc 
     7381 ttcctctgtt cttcggcgtt caatttcttt aatccaaact actgcagcct gacagacaaa 
     7441 tgaggatgca aacaatttta aagtttatct aacgctagct gttttgtttc ttctctctgg 
     7501 tgcaccaacg acggcgtttt ctcaatcata aagaggcttg ttttacttaa ggccaataat 
     7561 gttgatggat cgaaagaaga gggcttttaa taaacgagcc cgtttaagct gtaaacgatg 
     7621 tcaaaaacat cccacatcgt tcagttgaaa atagaagctc tgtttatata ttggtagagt 
     7681 cgactaagag attgnnnnnn nnnnnnnnnn nnngttttag tactctggaa acagaatcta 
     7741 ctaaaacaag gcaaaatgcc gtgtttatct cgtcaacttg ttggcgagat tttttttgca 
     7801 aaattttcca gatcgatttc ttcttcctct gttcttcggc gttcaatttc tggggttttc 
     7861 tcttcgtttt ctgtaactga aacctaaaat ttgacctaaa aaaaatctca aataatatga 
     7921 ttcagtggtt ttgtactttt cagttagttg agttttgcag ttccgatgag ataaaccaat 
     7981 acgtaactat aacggtccta aggtagcgaa ttcgacctaa agtcggcgcg ccaagctatc 
     8041 aaacaagttt gtacaaaaaa gctgaacgag aaacgtaaaa tgatataaat atcaatatat 
     8101 taaattagat tttgcataaa aaacagacta cataatactg taaaacacaa catatccagt 
     8161 cactatggcg gccggctgca ggccctatag tgagtcgtat taccgtaatc atggtcatag 
     8221 ctgtttcctg tgtgaaattg ttatccgctc tcatggcggc cgcatcgatc ccccaacttc 
     8281 caggcccgcc atagtgattt gatttgccag cgcatcgcta tcaatcgccg ggttcaccca 
     8341 ttcgcgtaac cacagttcac tgaatttcat aatctattcc tgccttattt aaactgtttg 
     8401 aggaaacgca gatcgttttc gaagaatgaa cgcaggtcgg tgacgccgta acgcaacata 
     8461 gtcagacgct ccatccccat cccgaagccg aaaccagagt aaacttccgg gtcgatgcca 
     8521 acgttacgca acacgttcgg atgcaccatc ccgcagccca gcacttccag ccatttaccg 
     8581 tttttaccca tgacatccac ttccgcagaa ggttcggtaa acgggaagta ggaaggacgg 
     8641 aagcgaatct gcaaatcttc ctcaaagaag ttacgcagga agtcgtgcag cgtgcctttc 
     8701 aggttggtaa agctgatgtt ggtatcaaca atcagacctt ccatctgatg gaacatcggc 
     8761 gtgtgagtct ggtcgtagtc gttacgataa acacggccag gcgcgatgat acgaatcggt 
     8821 ggctgctggg ctttcatggt gcggatctgt acgccagagg tctgggtacg cagcaggcgg 
     8881 gtagtgtcaa accagaaagt gtcgtggtca gcgcgcgccg ggtggtgacc aggaatgttc 
     8941 agagcatcga agttatgata atcgtcttcg atttccggcc cggttgccac ggtaaagcca 
     9001 agctcaccga agaaactttc gatacggtcg atggtacggg taaccggatg cagaccgccg 
     9061 ttttcaatgc gacgacctgg cagagagaca tcaatcgttt ccgccgccag acgcgcattc 
     9121 agtgcagcgc tttccagttc cgctttacgc gcattcagcg cctgctgaac ctgctctttc 
     9181 gcttcgttga taaccgcacc agctgccgga cgctcttctg gcggcagctc acgcagggtc 
     9241 gtcatctgaa gggttaagtg ccctttttta cccaaatatt cgacgcgcac attatctaac 
     9301 gcggcaacat ctgacgcctg gctaatggcc gccttcgcac tggcaaccag ttctgcgaga 
     9361 tgtgacatgg ttttcctcat tgtgtcagtg gtgacactgg ttcgttggac ttagagccta 
     9421 tcccatcagg ctattttact tgccattttg gtccccgata ccgtcgagac actagaaggg 
     9481 acgcaccgct agcagcgccc ctagcggtat cctataaaaa aacacaccgc gccgctagca 
     9541 gcacccctaa tataaaataa tgttttttat aaaaatagtc agtaccaccc ctacaaaacg 
     9601 gtgtcggcgc gttgttgtag ccgcgccgac accgcttttt taaatatcat aaagagagta 
     9661 agagaaacta atttttcata acactctatt tataaagaaa aatcagcaaa aacttgtttt 
     9721 tgcgtggggt gtggtgcttt tggtggtgag aaccaccaac ctgttgagcc tttttgtgga 
     9781 gtgggttaaa ttatactagc gtcgagctgg ttgccctcgc cgctgggctg gcggccgtct 
     9841 atggccctgc aaacgcgcca gaaacgccgt cgaagccgtg tgcgagacac cgcggccggc 
     9901 cgccggcgtt gtggatacct cgcggaaaac ttggccctca ctgacagatg aggggcggac 
     9961 gttgacactt gaggggccga ctcacccggc gcggcgttga cagatgaggg gcaggctcga 
    10021 tttcggccgg cgacgtggag ctggccagcc tcgcaaatcg gcgaaaacgc ctgattttac 
    10081 gcgagtttcc cacagatgat gtggacaagc ctggggataa gtgccctgcg gtattgacac 
    10141 ttgaggggcg cgactactga cagatgaggg gcgcgatcct tgacacttga ggggcagagt 
    10201 gctgacagat gaggggcgca cctattgaca tttgaggggc tgtccacagg cagaaaatcc 
    10261 agcatttgca agggtttccg cccgtttttc ggccaccgct aacctgtctt ttaacctgct 
    10321 tttaaaccaa tatttataaa ccttgttttt aaccagggct gcgccctgtg cgcgtgaccg 
    10381 cgcacgccga aggggggtgc ccccccttct cgaaccctcc cggtcgagat caattccgtt 
    10441 ttccgctgca taaccctgct tcggggtcat tatagcgatt ttttcggtat atccatcctt 
    10501 tttcgcacga tatacaggat tttgccaaag ggttcgtgta gactttcctt ggtgtatcca 
    10561 acggcgtcag ccgggcagga taggtgaagt aggcccaccc gcgagcgggt gttccttctt 
    10621 cactgtccct tattcgcacc tggcggtgct caacgggaat cctgctctgc gaggctggcc 
    10681 ggctaccgcc ggcgtaacag atgagggcaa gcggatggct gatgaaacca agccaaccag 
    10741 gaagggcagc ccacctatca tcatgg 
//
