# Supplementary material for: MISSA 2.0: an updated synthetic biology toolbox for assembly of orthogonal CRISPR/Cas systems
Source: Sci Rep. 2017 Feb 3;7:41993. doi: 10.1038/srep41993 (PMC5290471; doi:10.1038/srep41993)
Supplement: Supplementary Dataset 3 [file srep41993-s4.zip › CRISPR vectors/pVRG-EPCU6A@Sa.gb]

LOCUS       pVRG-EPCU6A@Sa         11438 bp    DNA     circular SYN 13-SEP-2016
SOURCE      
  ORGANISM  
COMMENT     This file is created by Vector NTI
            http://www.invitrogen.com/
FEATURES             Location/Qualifiers
     misc_recomb     1..34
                     /vntifkey="86"
                     /label=loxP
     misc_recomb     complement(1269..1393)
                     /vntifkey="86"
                     /label=attR2
     misc_recomb     8715..8839
                     /vntifkey="86"
                     /label=attR1
     oriT            complement(11111..11432)
                     /vntifkey="104"
                     /label=oriT-RK2
     oriT            complement(10149..10466)
                     /vntifkey="104"
                     /label=oriT-F
     rep_origin      10479..11099
                     /vntifkey="33"
                     /label=oriV-RK2
     CDS             complement(9057..10040)
                     /vntifkey="4"
                     /label=pheS\Gly294
     CDS             271..804
                     /vntifkey="4"
                     /label=GmR
     terminator      6181..6815
                     /vntifkey="43"
                     /label=rbcS-E9t
     misc_feature    1474..2273
                     /vntifkey="21"
                     /label=EC1.2en
     misc_feature    2278..2825
                     /vntifkey="21"
                     /label=EC1.1p
     misc_feature    1429..1457
                     /vntifkey="21"
                     /label=I-CeuI
     promoter        6827..7250
                     /vntifkey="29"
                     /label=U6-26p
     terminator      8462..8653
                     /vntifkey="43"
                     /label=U6-26t\plus
     snoRNA          8386..8461
                     /vntifkey="105"
                     /label=sgRNA@Sa\scaffold
     CDS             7377..8237
                     /vntifkey="4"
                     /label=ApR
     CDS             2832..6176
                     /vntifkey="4"
                     /label=zSaCas9
     CDS             2832..2882
                     /vntifkey="4"
                     /label=NLS
     CDS             6093..6173
                     /vntifkey="4"
                     /label=3xHA
     CDS             6039..6086
                     /vntifkey="4"
                     /label=NLS
     misc_feature    8654..8682
                     /vntifkey="21"
                     /label=I-CeuI
BASE COUNT     3151 a      2687 c      2692 g      2908 t 
ORIGIN
        1 ataacttcgt atagcataca ttatacgaag ttatgtcgaa caccgtggaa acggatgaag 
       61 gcacgaaccc agttgacata agcctgttcg gttcgtaaac tgtaatgcaa gtagcgtatg 
      121 cgctcacgca actggtccag aaccttgacc gaacgcagcg gtggtaacgg cgcagtggcg 
      181 gttttcatgg cttgttatga ctgttttttt gtacagtcta tgcctcgggc atccaagcag 
      241 caagcgcgtt acgccgtggg tcgatgtttg atgttatgga gcagcaacga tgttacgcag 
      301 cagggcagtc gccctaaaac aaagttaggt ggctcaagta tgggcatcat tcgcacatgt 
      361 aggctcggcc ctgaccaagt caaatccatg cgggctgctc ttgatctttt cggtcgtgag 
      421 ttcggagacg tagccaccta ctcccaacat cagccggact ccgattacct cgggaacttg 
      481 ctccgtagta agacattcat cgcgcttgct gccttcgacc aagaagcggt tgttggcgct 
      541 ctcgcggctt acgttctgcc caggtttgag cagccgcgta gtgagatcta tatctatgat 
      601 ctcgcagtct ccggcgagca ccggaggcag ggcattgcca ccgcgctcat caatctcctc 
      661 aagcatgagg ccaacgcgct tggtgcttat gtgatctacg tgcaagcaga ttacggtgac 
      721 gatcccgcag tggctctcta tacaaagttg ggcatacggg aagaagtgat gcactttgat 
      781 atcgacccaa gtaccgccac ctaacaattc gttcaagccg agatcggctt cccggccgcg 
      841 gagttgttcg gtaaattgtc acaacgccgc agaatcgact ctagcatgga tctcggggac 
      901 gtctaactac taagcgagag tagggaactg ccaggcatca aataaaacga aaggctcagt 
      961 cggaagactg ggcctttcgt tttatctgtt gtttgtcggt gaacgctctc ctgagtagga 
     1021 caaatccgcc gggagcggat ttgaacgttg tgaagcaacg gcccggaggg tggcgggcag 
     1081 gacgcccgcc ataaactgcc aggcatcaaa ctaagcagaa ggccatcctg acggatggcc 
     1141 tttttgcgtt tctacaaact cttcctgtta gttagttact taagcgccag ggttttccca 
     1201 gtcacgacgt tgtaaaacga cggccagtgc atacgattta ggtgacacta tagaagggcc 
     1261 ccatcgacca tagtgactgg atatgttgtg ttttacagta ttatgtagtc tgttttttat 
     1321 gcaaaatcta atttaatata ttgatattta tatcatttta cgtttctcgt tcagctttct 
     1381 tgtacaaagt ggttcgataa ttcttaatta acgactttag gtccaagctt cgctacctta 
     1441 ggaccgttat agttacgcca tggttatact agtgaataaa agcatttgcg tttggtttat 
     1501 cattgcgttt atacaaggac agagatccac tgagctggaa tagcttaaaa ccattatcag 
     1561 aacaaaataa accatttttt gttaagaatc agagcatagt aaacaacaga aacaacctaa 
     1621 gagaggtaac ttgtccaaga agatagctaa ttatatctat tttataaaag ttatcatagt 
     1681 ttgtaagtca caaaagatgc aaataacaga gaaactagga gacttgagaa tatacattct 
     1741 tgtatatttg tattcgagat tgtgaaaatt tgaccataag tttaaattct taaaaagata 
     1801 tatctgatct aggtgatggt tatagactgt aattttacca catgtttaat gatggatagt 
     1861 gacacacatg acacatcgac aacactatag catcttattt agattacaac atgaaatttt 
     1921 tctgtaatac atgtctttgt acataattta aaagtaattc ctaagaaata tatttataca 
     1981 aggagtttaa agaaaacata gcataaagtt caatgagtag taaaaaccat atacagtata 
     2041 tagcataaag ttcaatgagt ttattacaaa agcattggtt cactttctgt aacacgacgt 
     2101 taaaccttcg tctccaatag gagcgctact gattcaacat gccaatatat actaaatacg 
     2161 tttctacagt caaatgcttt aacgtttcat gattaagtga ctatttaccg tcaatccttt 
     2221 cccattcctc ccactaatcc aactttttaa ttactcttaa atcaccacta agctagtaac 
     2281 gcctatcatg aattagctct actaaatcta gcaacctttc aaatttgcag tattgcaggt 
     2341 gtctctgtgt ctttaaaata gttgccttat gatttcttcg gtttcaagat gatcaaatag 
     2401 ttatagattt catgctcaca catgctcatt agatgtgtac atactttact tacccaaatc 
     2461 tattttctcg caaagatttt gatggtaaag ctgatttggt tctattgaac taaatcaaac 
     2521 gagtttcaga ctgagtgatt ctaatccggc ccattagccc ctaaacagac ccactaatta 
     2581 cgcagctttt aatagagtaa ttacacctag tttacccact aaaccactaa gcactaatta 
     2641 tctcacaatc taatgagctt ccctcgtaat tacttgggct ttcactctac catttatttg 
     2701 taacagtcaa gtctctactg tctctatata aactctctaa agttaacaca caattctcat 
     2761 cacaaacaaa tcaaccaaag caacttctac tctttcttct ttcgacctta tcaatctgtt 
     2821 gagaaatcta gatggcgccg aagaagaagc gcaaggttgg gatccacggc gtgcctgccg 
     2881 cgaagaggaa ctacatcctc gggctggata ttggcatcac ctctgtgggc tacgggatca 
     2941 ttgactacga gacgcgggat gtcatcgacg ctggcgttcg cctgttcaag gaggccaacg 
     3001 tcgagaacaa tgaggggagg aggtccaaga ggggcgcccg caggctcaag aggaggagga 
     3061 ggcacaggat ccagagggtg aagaagctcc tgttcgatta caacctcctg accgaccatt 
     3121 cggagctgtc tgggatcaat ccgtacgagg cccgcgtcaa gggcctgtct cagaagctct 
     3181 cagaggagga gttcagcgct gccctcctgc acctcgctaa gcgcaggggc gtccataacg 
     3241 ttaatgaggt ggaggaggac acaggcaacg agctgtcgac taaggagcag atctcccgca 
     3301 actccaaggc gctggaggag aagtatgtgg ctgagctgca gctggagcgc ctcaagaagg 
     3361 atggggaggt ccggggctca atcaaccgct tcaagacatc cgactacgtc aaggaggcca 
     3421 agcagctcct gaaggttcag aaggcgtacc accagctgga ccagtcattc attgatactt 
     3481 acatcgacct cctcgagacg aggcggacgt actacgaggg cccaggggag ggctccccct 
     3541 tcgggtggaa ggacatcaag gagtggtacg agatgctgat gggccattgc acgtacttcc 
     3601 cggaggagct gaggagcgtt aagtacgctt acaacgccga tctgtacaac gcgctcaatg 
     3661 acctgaacaa tctcgtcatc acccgggacg agaacgagaa gctcgagtac tacgagaagt 
     3721 tccagatcat tgagaatgtg ttcaagcaga agaagaagcc aacgctgaag cagattgcga 
     3781 aggagatcct cgttaacgag gaggacatca aggggtacag ggtgacctcg acgggcaagc 
     3841 ctgagttcac aaacctgaag gtctaccacg atattaagga catcactgcc aggaaggaga 
     3901 tcattgagaa cgccgagctg ctcgaccaga ttgcgaagat cctcacgatc taccagtcca 
     3961 gcgaggacat ccaggaggag ctgaccaacc tcaattcgga gctgacgcag gaggagatcg 
     4021 agcagatttc taacctgaag gggtacacag gcactcacaa cctcagcctg aaggcgatca 
     4081 atctcattct ggatgagctg tggcatacaa acgacaatca gattgctatc ttcaacaggc 
     4141 tcaagctggt gccaaagaag gtcgacctct ctcagcagaa ggagatcccg accacgctgg 
     4201 tggacgattt cattctctca cccgtggtca agaggtcctt catccagagc attaaggtca 
     4261 tcaacgccat cattaagaag tacggcctgc ccaatgatat cattatcgag ctggcgcgcg 
     4321 agaagaactc caaggacgct cagaagatga tcaatgagat gcagaagcgg aaccgccaga 
     4381 ccaatgagag gatcgaggag attatccgga caactggcaa ggagaacgct aagtacctga 
     4441 ttgagaagat caagctccac gatatgcagg agggcaagtg cctgtactcc ctcgaggcca 
     4501 tcccactgga ggacctcctg aacaatcctt tcaactacga ggttgatcat attatcccga 
     4561 ggtccgtgag cttcgacaat agcttcaaca ataaggtcct ggttaagcaa gaggagaact 
     4621 cgaagaaggg caatcgcacc cccttccagt acctctcgtc ttcagacagc aagatctcgt 
     4681 acgagacgtt caagaagcac attctcaacc tggcgaaggg gaagggcagg atctccaaga 
     4741 ccaagaagga gtacctcctg gaggagcggg acatcaaccg cttcagcgtc cagaaggatt 
     4801 tcattaaccg gaatctggtt gacacacgct acgccactcg gggcctcatg aacctcctgc 
     4861 gctcctactt cagggtgaac aatctggacg tgaaggtcaa gagcatcaac ggcgggttca 
     4921 cgtcgttcct ccgcaggaag tggaagttca agaaggagag gaacaagggc tacaagcacc 
     4981 atgcggagga tgctctgatt atcgccaatg cggacttcat cttcaaggag tggaagaagc 
     5041 tcgacaaggc caagaaggtc atggagaacc agatgttcga ggagaagcag gccgagagca 
     5101 tgccagagat cgagacagag caggagtaca aggagatttt catcactcct caccagatta 
     5161 agcatatcaa ggatttcaag gactacaagt actcgcaccg cgtggataag aagccgaaca 
     5221 gggagctgat caatgacacc ctctactcta cgcgcaagga cgataagggg aacacactca 
     5281 tcgtcaacaa tctgaacggc ctctacgaca aggataatga caagctgaag aagctcatca 
     5341 acaagagccc agagaagctc ctgatgtacc accatgatcc tcagacttac cagaagctca 
     5401 agctgatcat ggagcagtac ggcgacgaga agaacccgct ctacaagtac tacgaggaga 
     5461 caggcaacta cctgactaag tactcgaaga aggataatgg gcccgtgatt aagaagatca 
     5521 agtactacgg caacaagctg aatgcgcatc tcgacatcac cgacgattac ccgaactctc 
     5581 gcaataaggt tgtgaagctc tcactgaagc cctacaggtt cgatgtgtac ctggacaacg 
     5641 gcgtctacaa gttcgttacg gtgaagaatc tcgacgtgat caagaaggag aactactacg 
     5701 aggtcaattc caagtgctac gaggaggcca agaagctgaa gaagatttcc aaccaggctg 
     5761 agttcatcgc cagcttctac aacaatgacc tgattaagat caacggggag ctgtacaggg 
     5821 tcatcggcgt taacaatgat ctcctgaacc ggattgaagt gaatatgatt gacatcacct 
     5881 accgcgagta cctcgagaac atgaatgata agcgcccgcc caggattatc aagaccattg 
     5941 cctcgaagac gcagtctatc aagaagtact caacagacat tctgggcaac ctctacgagg 
     6001 tcaagtccaa gaagcacccg cagattatca agaagggcaa gcgcccggcc gccactaaga 
     6061 aggctgggca ggccaagaag aagaagggct cctacccata cgatgttcct gactacgctt 
     6121 acccgtacga tgtgcccgac tacgcctacc catacgatgt ccctgactac gcgtgagctc 
     6181 agagctttcg ttcgtatcat cggtttcgac aacgttcgtc aagttcaatg catcagtttc 
     6241 attgcgcaca caccagaatc ctactgagtt tgagtattat ggcattggga aaactgtttt 
     6301 tcttgtacca tttgttgtgc ttgtaattta ctgtgttttt tattcggttt tcgctatcga 
     6361 actgtgaaat ggaaatggat ggagaagagt taatgaatga tatggtcctt ttgttcattc 
     6421 tcaaattaat attatttgtt ttttctctta tttgttgtgt gttgaatttg aaattataag 
     6481 agatatgcaa acattttgtt ttgagtaaaa atgtgtcaaa tcgtggcctc taatgaccga 
     6541 agttaatatg aggagtaaaa cacttgtagt tgtaccatta tgcttattca ctaggcaaca 
     6601 aatatatttt cagacctaga aaagctgcaa atgttactga atacaagtat gtcctcttgt 
     6661 gttttagaca tttatgaact ttcctttatg taattttcca gaatccttgt cagattctaa 
     6721 tcattgcttt ataattatag ttatactcat ggatttgtag ttgagtatga aaatattttt 
     6781 taatgcattt tatgacttgc caattgattg acaacgaatt acctaggact tgccttccgc 
     6841 acaatacatc atttcttctt agcttttttt cttcttcttc gttcatacag tttttttttg 
     6901 tttatcagct tacattttct tgaaccgtag ctttcgtttt cttcttttta actttccatt 
     6961 cggagttttt gtatcttgtt tcatagtttg tcccaggatt agaatgatta ggcatcgaac 
     7021 cttcaagaat ttgattgaat aaaacatctt cattcttaag atatgaagat aatcttcaaa 
     7081 aggcccctgg gaatctgaaa gaagagaagc aggcccattt atatgggaaa gaacaatagt 
     7141 atttcttata taggcccatt taagttgaaa acaatcttca aaagtcccac atcgcttaga 
     7201 taagaaaacg aagctgagtt tatatacagc tagagtcgaa gtagtgattg tgagaccttc 
     7261 ggggaaatgt gcgcggaacc cctatttgtt tatttttcta aatacattca aatatgtatc 
     7321 cgctcatggg acaataaccc tgataaatgc ttcaataata ttgaaaaagg aagagtatga 
     7381 gtattcaaca tttccgtgtc gcccttattc ccttttttgc ggcattttgc cttcctgttt 
     7441 ttgctcaccc agaaacgctg gtgaaagtaa aagatgctga agatcagttg ggtgcacgag 
     7501 tgggttacat cgaactggat ctcaacagcg gtaagatcct tgagagtttt cgccccgaag 
     7561 aacgttttcc aatgatgagc acttttaaag ttctgctatg tggcgcggta ttatcccgta 
     7621 ttgacgccgg gcaagagcaa ctcggtcgcc gcatacacta ttctcagaat gacttggttg 
     7681 agtactcacc agtcacagaa aagcatctta cggatggcat gacagtaaga gaattatgca 
     7741 gtgctgccat aaccatgagt gataacactg cggccaactt acttctgaca acgatcggag 
     7801 gaccgaagga gctaaccgct tttttgcaca acatggggga tcatgtaact cgccttgatc 
     7861 gttgggaacc ggagctgaat gaagccatac caaacgacga gcgtgacacc acgatgcctg 
     7921 tagcaatggc aacaacgttg cgcaaactat taactggcga actacttact ctagcttccc 
     7981 ggcaacaatt aatagactgg atggaggcgg ataaagttgc aggaccactt ctgcgctcgg 
     8041 cccttccggc tggctggttt attgctgata aatctggagc cggtgagcgt ggctctcgcg 
     8101 gtatcattgc agcactgggg ccagatggta agccctcccg tatcgtagtt atctacacca 
     8161 cggggagtca ggcaactatg gatgaacgaa atagacagat cgctgagata ggtgcctcac 
     8221 tgattaagca ttggtaactg tcagaccaag tttactcata tatactttag attgatttaa 
     8281 aacttcattt ttaatttaaa aggatctagg tgaagatcct ttttgataat cccatgacca 
     8341 aaatccctta acgtgagttt tcgttccact gagcgtcagg tctcagtttt agtactctgg 
     8401 aaacagaatc tactaaaaca aggcaaaatg ccgtgtttat ctcgtcaact tgttggcgag 
     8461 attttttttg caaaattttc cagatcgatt tcttcttcct ctgttcttcg gcgttcaatt 
     8521 tctggggttt tctcttcgtt ttctgtaact gaaacctaaa atttgaccta aaaaaaatct 
     8581 caaataatat gattcagtgg ttttgtactt ttcagttagt tgagttttgc agttccgatg 
     8641 agataaacca atacgtaact ataacggtcc taaggtagcg aattcgacct aaagtcggcg 
     8701 cgccaagcta tcaaacaagt ttgtacaaaa aagctgaacg agaaacgtaa aatgatataa 
     8761 atatcaatat attaaattag attttgcata aaaaacagac tacataatac tgtaaaacac 
     8821 aacatatcca gtcactatgg cggccggctg caggccctat agtgagtcgt attaccgtaa 
     8881 tcatggtcat agctgtttcc tgtgtgaaat tgttatccgc tctcatggcg gccgcatcga 
     8941 tcccccaact tccaggcccg ccatagtgat ttgatttgcc agcgcatcgc tatcaatcgc 
     9001 cgggttcacc cattcgcgta accacagttc actgaatttc ataatctatt cctgccttat 
     9061 ttaaactgtt tgaggaaacg cagatcgttt tcgaagaatg aacgcaggtc ggtgacgccg 
     9121 taacgcaaca tagtcagacg ctccatcccc atcccgaagc cgaaaccaga gtaaacttcc 
     9181 gggtcgatgc caacgttacg caacacgttc ggatgcacca tcccgcagcc cagcacttcc 
     9241 agccatttac cgtttttacc catgacatcc acttccgcag aaggttcggt aaacgggaag 
     9301 taggaaggac ggaagcgaat ctgcaaatct tcctcaaaga agttacgcag gaagtcgtgc 
     9361 agcgtgcctt tcaggttggt aaagctgatg ttggtatcaa caatcagacc ttccatctga 
     9421 tggaacatcg gcgtgtgagt ctggtcgtag tcgttacgat aaacacggcc aggcgcgatg 
     9481 atacgaatcg gtggctgctg ggctttcatg gtgcggatct gtacgccaga ggtctgggta 
     9541 cgcagcaggc gggtagtgtc aaaccagaaa gtgtcgtggt cagcgcgcgc cgggtggtga 
     9601 ccaggaatgt tcagagcatc gaagttatga taatcgtctt cgatttccgg cccggttgcc 
     9661 acggtaaagc caagctcacc gaagaaactt tcgatacggt cgatggtacg ggtaaccgga 
     9721 tgcagaccgc cgttttcaat gcgacgacct ggcagagaga catcaatcgt ttccgccgcc 
     9781 agacgcgcat tcagtgcagc gctttccagt tccgctttac gcgcattcag cgcctgctga 
     9841 acctgctctt tcgcttcgtt gataaccgca ccagctgccg gacgctcttc tggcggcagc 
     9901 tcacgcaggg tcgtcatctg aagggttaag tgcccttttt tacccaaata ttcgacgcgc 
     9961 acattatcta acgcggcaac atctgacgcc tggctaatgg ccgccttcgc actggcaacc 
    10021 agttctgcga gatgtgacat ggttttcctc attgtgtcag tggtgacact ggttcgttgg 
    10081 acttagagcc tatcccatca ggctatttta cttgccattt tggtccccga taccgtcgag 
    10141 acactagaag ggacgcaccg ctagcagcgc ccctagcggt atcctataaa aaaacacacc 
    10201 gcgccgctag cagcacccct aatataaaat aatgtttttt ataaaaatag tcagtaccac 
    10261 ccctacaaaa cggtgtcggc gcgttgttgt agccgcgccg acaccgcttt tttaaatatc 
    10321 ataaagagag taagagaaac taatttttca taacactcta tttataaaga aaaatcagca 
    10381 aaaacttgtt tttgcgtggg gtgtggtgct tttggtggtg agaaccacca acctgttgag 
    10441 cctttttgtg gagtgggtta aattatacta gcgtcgagct ggttgccctc gccgctgggc 
    10501 tggcggccgt ctatggccct gcaaacgcgc cagaaacgcc gtcgaagccg tgtgcgagac 
    10561 accgcggccg gccgccggcg ttgtggatac ctcgcggaaa acttggccct cactgacaga 
    10621 tgaggggcgg acgttgacac ttgaggggcc gactcacccg gcgcggcgtt gacagatgag 
    10681 gggcaggctc gatttcggcc ggcgacgtgg agctggccag cctcgcaaat cggcgaaaac 
    10741 gcctgatttt acgcgagttt cccacagatg atgtggacaa gcctggggat aagtgccctg 
    10801 cggtattgac acttgagggg cgcgactact gacagatgag gggcgcgatc cttgacactt 
    10861 gaggggcaga gtgctgacag atgaggggcg cacctattga catttgaggg gctgtccaca 
    10921 ggcagaaaat ccagcatttg caagggtttc cgcccgtttt tcggccaccg ctaacctgtc 
    10981 ttttaacctg cttttaaacc aatatttata aaccttgttt ttaaccaggg ctgcgccctg 
    11041 tgcgcgtgac cgcgcacgcc gaaggggggt gccccccctt ctcgaaccct cccggtcgag 
    11101 atcaattccg ttttccgctg cataaccctg cttcggggtc attatagcga ttttttcggt 
    11161 atatccatcc tttttcgcac gatatacagg attttgccaa agggttcgtg tagactttcc 
    11221 ttggtgtatc caacggcgtc agccgggcag gataggtgaa gtaggcccac ccgcgagcgg 
    11281 gtgttccttc ttcactgtcc cttattcgca cctggcggtg ctcaacggga atcctgctct 
    11341 gcgaggctgg ccggctaccg ccggcgtaac agatgagggc aagcggatgg ctgatgaaac 
    11401 caagccaacc aggaagggca gcccacctat catcatgg 
//
