# Supplementary material for: MISSA 2.0: an updated synthetic biology toolbox for assembly of orthogonal CRISPR/Cas systems
Source: Sci Rep. 2017 Feb 3;7:41993. doi: 10.1038/srep41993 (PMC5290471; doi:10.1038/srep41993)
Supplement: Supplementary Dataset 3 [file srep41993-s4.zip › CRISPR vectors/pVRG-GSCU6A@Sa.gb]

LOCUS       pVRG-GSCU6A@Sa         13811 bp    DNA     circular SYN 13-SEP-2016
SOURCE      
  ORGANISM  
COMMENT     This file is created by Vector NTI
            http://www.invitrogen.com/
FEATURES             Location/Qualifiers
     misc_recomb     1..34
                     /vntifkey="86"
                     /label=loxP
     misc_recomb     complement(1269..1393)
                     /vntifkey="86"
                     /label=attR2
     misc_recomb     11088..11212
                     /vntifkey="86"
                     /label=attR1
     oriT            complement(13484..13805)
                     /vntifkey="104"
                     /label=oriT-RK2
     oriT            complement(12522..12839)
                     /vntifkey="104"
                     /label=oriT-F
     rep_origin      12852..13472
                     /vntifkey="33"
                     /label=oriV-RK2
     CDS             complement(11430..12413)
                     /vntifkey="4"
                     /label=pheS\Gly294
     CDS             271..804
                     /vntifkey="4"
                     /label=GmR
     terminator      8554..9188
                     /vntifkey="43"
                     /label=rbcS-E9t
     misc_feature    1429..1457
                     /vntifkey="21"
                     /label=I-CeuI
     promoter        9200..9623
                     /vntifkey="29"
                     /label=U6-26p
     terminator      10835..11026
                     /vntifkey="43"
                     /label=U6-26t\plus
     snoRNA          10759..10834
                     /vntifkey="105"
                     /label=sgRNA@Sa\scaffold
     CDS             9750..10610
                     /vntifkey="4"
                     /label=ApR
     CDS             5205..8549
                     /vntifkey="4"
                     /label=zSaCas9
     CDS             5205..5255
                     /vntifkey="4"
                     /label=NLS
     CDS             8466..8546
                     /vntifkey="4"
                     /label=3xHA
     CDS             8412..8459
                     /vntifkey="4"
                     /label=NLS
     misc_feature    11027..11055
                     /vntifkey="21"
                     /label=I-CeuI
     promoter        1464..5199
                     /vntifkey="29"
                     /label=SPL
BASE COUNT     3948 a      3062 c      3084 g      3717 t 
ORIGIN
        1 ataacttcgt atagcataca ttatacgaag ttatgtcgaa caccgtggaa acggatgaag 
       61 gcacgaaccc agttgacata agcctgttcg gttcgtaaac tgtaatgcaa gtagcgtatg 
      121 cgctcacgca actggtccag aaccttgacc gaacgcagcg gtggtaacgg cgcagtggcg 
      181 gttttcatgg cttgttatga ctgttttttt gtacagtcta tgcctcgggc atccaagcag 
      241 caagcgcgtt acgccgtggg tcgatgtttg atgttatgga gcagcaacga tgttacgcag 
      301 cagggcagtc gccctaaaac aaagttaggt ggctcaagta tgggcatcat tcgcacatgt 
      361 aggctcggcc ctgaccaagt caaatccatg cgggctgctc ttgatctttt cggtcgtgag 
      421 ttcggagacg tagccaccta ctcccaacat cagccggact ccgattacct cgggaacttg 
      481 ctccgtagta agacattcat cgcgcttgct gccttcgacc aagaagcggt tgttggcgct 
      541 ctcgcggctt acgttctgcc caggtttgag cagccgcgta gtgagatcta tatctatgat 
      601 ctcgcagtct ccggcgagca ccggaggcag ggcattgcca ccgcgctcat caatctcctc 
      661 aagcatgagg ccaacgcgct tggtgcttat gtgatctacg tgcaagcaga ttacggtgac 
      721 gatcccgcag tggctctcta tacaaagttg ggcatacggg aagaagtgat gcactttgat 
      781 atcgacccaa gtaccgccac ctaacaattc gttcaagccg agatcggctt cccggccgcg 
      841 gagttgttcg gtaaattgtc acaacgccgc agaatcgact ctagcatgga tctcggggac 
      901 gtctaactac taagcgagag tagggaactg ccaggcatca aataaaacga aaggctcagt 
      961 cggaagactg ggcctttcgt tttatctgtt gtttgtcggt gaacgctctc ctgagtagga 
     1021 caaatccgcc gggagcggat ttgaacgttg tgaagcaacg gcccggaggg tggcgggcag 
     1081 gacgcccgcc ataaactgcc aggcatcaaa ctaagcagaa ggccatcctg acggatggcc 
     1141 tttttgcgtt tctacaaact cttcctgtta gttagttact taagcgccag ggttttccca 
     1201 gtcacgacgt tgtaaaacga cggccagtgc atacgattta ggtgacacta tagaagggcc 
     1261 ccatcgacca tagtgactgg atatgttgtg ttttacagta ttatgtagtc tgttttttat 
     1321 gcaaaatcta atttaatata ttgatattta tatcatttta cgtttctcgt tcagctttct 
     1381 tgtacaaagt ggttcgataa ttcttaatta acgactttag gtccaagctt cgctacctta 
     1441 ggaccgttat agttacgcca tggaacacga agtcacaaaa ccctatttaa aagctttcta 
     1501 ctcttggaca cagaatatct ggtgctcaga tttgtctctg cctattggac ggtccagatt 
     1561 tcaacattgt ctctgatcct gtccctccat tccaaatctt tactttcaag ttttaacata 
     1621 gaaagaaaaa gaaaaaaaaa ccttgtactt ccttagtcct ccttgttcca tatctaactt 
     1681 tatacttgta agtttgatca agaataatgt taattgttac tatactaact aaacttaaaa 
     1741 ttaaacaata ttgagcacat tttcatatct tgtttattgg ttttggtgag attgagaatt 
     1801 gaagaatcta gagacaaagg caaagctgta gtatagttgt tgaatagggg gtctacaact 
     1861 gtactgagtg aggggaggga gagaatctca gttggagatt gagagatcta aagtaatgat 
     1921 aatagaaaat cttggaaaat taaattctta gaaaagaaga aagaaaaaat aagatgagag 
     1981 agggaaagag agaggtggtc caaaaggagg tttaaggaag ggtttgcaag tttgtatgaa 
     2041 aatagataga taaggaagat gatgtataaa gccaaaacta acagttacta tcttttcttc 
     2101 tttttcttat attttcattt tctcagaatt cttttttaca cttcccaaaa actcactcat 
     2161 ttattcacct actctgcctc cttttgtcct ctatatagtc tcttgtctac atttatttta 
     2221 cttcacagtg tgcatatact atcaatttgt attagagaga tctcaaagag aaatcaaaat 
     2281 ggagtgatag gttgtattat gaggattcgc agagctttta aaatggcagc caacaacatt 
     2341 ctatgaacta agttaaacag tgttatgaaa cataaataat ttcatttgca ataaccaaag 
     2401 agaataatat ttatttattt tctttggctc tatcatctaa taggaggaga agtaaaaaaa 
     2461 acagaagaga aagatccaat cattctagaa aggaacacaa tatgcttcac ggatcccaag 
     2521 aatctttcta tgcctgccta aacccagcaa tataaatcaa accttcacac gcttcggttc 
     2581 ttctttacac gtgccggaaa aaaaacccta gtagtagccg cccaatgacc atctaaagtg 
     2641 gtccccgtga tgacacgtgt cagttggacc actatccgta acttaacatg aaagcacatg 
     2701 tggggtcccc tctttcgtcc tttgccctac cagttccttg tcctagccca caatacaatc 
     2761 tacgcggtat ctatatcaaa gtttatctag ctattttccg aaatagaaag catatacttc 
     2821 catttatttt tgaacaaatt aaacttggta gaaataaaat ctttcgatat tgatttattt 
     2881 cgatttagtg taattctatt atcatctcgc gtgtcattct aggcttatag caacagtgta 
     2941 ggtatgttgc aatgttgggt tggtcatgcc gtttggattt atttccagtg attaattcag 
     3001 attttatttt tcttcttaat tatctacgta taacaaaatc tcgctaaccg cagagtgaat 
     3061 ttgcatgtca ctcatgaatg ttttgagtat aagaagtgag taatttgttt tataaatata 
     3121 tgaacttatg aagatacata ttgaagttgt tttgtttggg ggtaaaaaag gttatttgag 
     3181 tgttatatga taactttact cagaaaacgt acttagcaaa ggtaattcga agtacctttg 
     3241 gaatcgagta aatactgata actagaaaaa ataagataca taatggagaa ataattaaat 
     3301 atatttgtat ttcttttttg tttaacaacg tacgttttat tattagctag tatacattta 
     3361 caacggttac gtagatcata taatagccat ttaagatgta caacatctca tctggttact 
     3421 tcatttatat aaaaaaaaaa cgaaatctca acacatagta atgtataatt acttcagtgg 
     3481 ggcttctctt aagacttgta ttgagaatat ccatataaaa caaactttgt attaagataa 
     3541 ttaaaatttt ctaatagtag gtattgggct gaagccaaga ttaacatgga ggcagcttta 
     3601 aaatgtttcc ttatatgatg cagccatcat ttctactcta ctccgtagct ccaaaccctt 
     3661 ctcgtaattc acgtctctca tgctattctt tttgctttcg tcctcctctc atgtgaagca 
     3721 ataactatct ctcgattttt tttttcaaat accgaaagct aactttttca aataaatgtc 
     3781 aaatatatta attttcgttt tgtatttagt attttatttg tcagctaagt atagtgagtt 
     3841 tttaagctta ctcgtcgtat ttatcatata ttcatataca tatcacatta gtcaaagtaa 
     3901 ataaaaattt gtttttgaag aaaaaaaaaa tacatataac tgcgagtctg cgactgtaac 
     3961 tggacttgct tattttagtt gatatgagct gagtaaaatc acgttgtccc agaccttgct 
     4021 cgctacaatc ggcgaatggt ctaacgtccc gacacctgtc ctcgatccgc gggtactata 
     4081 ttctttgcaa tgtgatgcac gcgctgttac tattggacag tgtttctcac ctcacgactg 
     4141 agcctatgcg agtagcgaca atctccgatt tgctgtctcc atggtaggga ttatcacaat 
     4201 ctctgatttt ttttatcagg aacaagtaaa taaatagctt tgagtttttg ttttttttct 
     4261 acattcttcg cccaaaagat gtaagaaaat aaaggatttg aaaccttgtt ctgttgttac 
     4321 tcctttaaat tcttaaaaac tataaatcat tatatctttg atctgtttca caaactaatc 
     4381 atattcgttg caaagtgaga attcgtccca ctttactctt tacaccgata ctagtattat 
     4441 agatgtacag catagtattc catatctagt tatttagtca aaactctata tattaagagg 
     4501 taggttaatt aattaaggag taattgaaga ttatagaaag aataaaaaat accatttaat 
     4561 ggacagaacc aaagataact aactatcata ctataatgtt gaatttcttc cacgatccaa 
     4621 tgcatggata acaacatcaa tcaaatcata cattcatgct atataacata gttttcagtt 
     4681 acaaactctc ttttttattt atttcagttg ttccttttca tgaccatatt aacatcaaat 
     4741 aatgcatttt tttcaacgtc tcttgactta cacccactaa tattgacaaa ttgaacatct 
     4801 atacgactat acacacataa gttaaaaatg catgcaagtg ctaagggaat ttataacatc 
     4861 taaggttaat aagactaaga aagtataaaa taagaatacg tattatgaat ttatgatata 
     4921 ctttactaat ctttttgaaa aatactttaa tttaatctac tatagggggt aaaaagtaaa 
     4981 aaagaaataa agatacgttt atccgcatat agtacctgga aataacagaa aataaaaaca 
     5041 caggtaagta ctttgcctga gctagtatat gaacactaaa gagatacaca cacacaaaaa 
     5101 gagagcagaa acaaaacaca cacacttaaa gctttcgtct ttacctcttc ccttctctct 
     5161 ctctatctaa aaagagttcc gagaagaaga tcatcatcat ctagatggcg ccgaagaaga 
     5221 agcgcaaggt tgggatccac ggcgtgcctg ccgcgaagag gaactacatc ctcgggctgg 
     5281 atattggcat cacctctgtg ggctacggga tcattgacta cgagacgcgg gatgtcatcg 
     5341 acgctggcgt tcgcctgttc aaggaggcca acgtcgagaa caatgagggg aggaggtcca 
     5401 agaggggcgc ccgcaggctc aagaggagga ggaggcacag gatccagagg gtgaagaagc 
     5461 tcctgttcga ttacaacctc ctgaccgacc attcggagct gtctgggatc aatccgtacg 
     5521 aggcccgcgt caagggcctg tctcagaagc tctcagagga ggagttcagc gctgccctcc 
     5581 tgcacctcgc taagcgcagg ggcgtccata acgttaatga ggtggaggag gacacaggca 
     5641 acgagctgtc gactaaggag cagatctccc gcaactccaa ggcgctggag gagaagtatg 
     5701 tggctgagct gcagctggag cgcctcaaga aggatgggga ggtccggggc tcaatcaacc 
     5761 gcttcaagac atccgactac gtcaaggagg ccaagcagct cctgaaggtt cagaaggcgt 
     5821 accaccagct ggaccagtca ttcattgata cttacatcga cctcctcgag acgaggcgga 
     5881 cgtactacga gggcccaggg gagggctccc ccttcgggtg gaaggacatc aaggagtggt 
     5941 acgagatgct gatgggccat tgcacgtact tcccggagga gctgaggagc gttaagtacg 
     6001 cttacaacgc cgatctgtac aacgcgctca atgacctgaa caatctcgtc atcacccggg 
     6061 acgagaacga gaagctcgag tactacgaga agttccagat cattgagaat gtgttcaagc 
     6121 agaagaagaa gccaacgctg aagcagattg cgaaggagat cctcgttaac gaggaggaca 
     6181 tcaaggggta cagggtgacc tcgacgggca agcctgagtt cacaaacctg aaggtctacc 
     6241 acgatattaa ggacatcact gccaggaagg agatcattga gaacgccgag ctgctcgacc 
     6301 agattgcgaa gatcctcacg atctaccagt ccagcgagga catccaggag gagctgacca 
     6361 acctcaattc ggagctgacg caggaggaga tcgagcagat ttctaacctg aaggggtaca 
     6421 caggcactca caacctcagc ctgaaggcga tcaatctcat tctggatgag ctgtggcata 
     6481 caaacgacaa tcagattgct atcttcaaca ggctcaagct ggtgccaaag aaggtcgacc 
     6541 tctctcagca gaaggagatc ccgaccacgc tggtggacga tttcattctc tcacccgtgg 
     6601 tcaagaggtc cttcatccag agcattaagg tcatcaacgc catcattaag aagtacggcc 
     6661 tgcccaatga tatcattatc gagctggcgc gcgagaagaa ctccaaggac gctcagaaga 
     6721 tgatcaatga gatgcagaag cggaaccgcc agaccaatga gaggatcgag gagattatcc 
     6781 ggacaactgg caaggagaac gctaagtacc tgattgagaa gatcaagctc cacgatatgc 
     6841 aggagggcaa gtgcctgtac tccctcgagg ccatcccact ggaggacctc ctgaacaatc 
     6901 ctttcaacta cgaggttgat catattatcc cgaggtccgt gagcttcgac aatagcttca 
     6961 acaataaggt cctggttaag caagaggaga actcgaagaa gggcaatcgc acccccttcc 
     7021 agtacctctc gtcttcagac agcaagatct cgtacgagac gttcaagaag cacattctca 
     7081 acctggcgaa ggggaagggc aggatctcca agaccaagaa ggagtacctc ctggaggagc 
     7141 gggacatcaa ccgcttcagc gtccagaagg atttcattaa ccggaatctg gttgacacac 
     7201 gctacgccac tcggggcctc atgaacctcc tgcgctccta cttcagggtg aacaatctgg 
     7261 acgtgaaggt caagagcatc aacggcgggt tcacgtcgtt cctccgcagg aagtggaagt 
     7321 tcaagaagga gaggaacaag ggctacaagc accatgcgga ggatgctctg attatcgcca 
     7381 atgcggactt catcttcaag gagtggaaga agctcgacaa ggccaagaag gtcatggaga 
     7441 accagatgtt cgaggagaag caggccgaga gcatgccaga gatcgagaca gagcaggagt 
     7501 acaaggagat tttcatcact cctcaccaga ttaagcatat caaggatttc aaggactaca 
     7561 agtactcgca ccgcgtggat aagaagccga acagggagct gatcaatgac accctctact 
     7621 ctacgcgcaa ggacgataag gggaacacac tcatcgtcaa caatctgaac ggcctctacg 
     7681 acaaggataa tgacaagctg aagaagctca tcaacaagag cccagagaag ctcctgatgt 
     7741 accaccatga tcctcagact taccagaagc tcaagctgat catggagcag tacggcgacg 
     7801 agaagaaccc gctctacaag tactacgagg agacaggcaa ctacctgact aagtactcga 
     7861 agaaggataa tgggcccgtg attaagaaga tcaagtacta cggcaacaag ctgaatgcgc 
     7921 atctcgacat caccgacgat tacccgaact ctcgcaataa ggttgtgaag ctctcactga 
     7981 agccctacag gttcgatgtg tacctggaca acggcgtcta caagttcgtt acggtgaaga 
     8041 atctcgacgt gatcaagaag gagaactact acgaggtcaa ttccaagtgc tacgaggagg 
     8101 ccaagaagct gaagaagatt tccaaccagg ctgagttcat cgccagcttc tacaacaatg 
     8161 acctgattaa gatcaacggg gagctgtaca gggtcatcgg cgttaacaat gatctcctga 
     8221 accggattga agtgaatatg attgacatca cctaccgcga gtacctcgag aacatgaatg 
     8281 ataagcgccc gcccaggatt atcaagacca ttgcctcgaa gacgcagtct atcaagaagt 
     8341 actcaacaga cattctgggc aacctctacg aggtcaagtc caagaagcac ccgcagatta 
     8401 tcaagaaggg caagcgcccg gccgccacta agaaggctgg gcaggccaag aagaagaagg 
     8461 gctcctaccc atacgatgtt cctgactacg cttacccgta cgatgtgccc gactacgcct 
     8521 acccatacga tgtccctgac tacgcgtgag ctcagagctt tcgttcgtat catcggtttc 
     8581 gacaacgttc gtcaagttca atgcatcagt ttcattgcgc acacaccaga atcctactga 
     8641 gtttgagtat tatggcattg ggaaaactgt ttttcttgta ccatttgttg tgcttgtaat 
     8701 ttactgtgtt ttttattcgg ttttcgctat cgaactgtga aatggaaatg gatggagaag 
     8761 agttaatgaa tgatatggtc cttttgttca ttctcaaatt aatattattt gttttttctc 
     8821 ttatttgttg tgtgttgaat ttgaaattat aagagatatg caaacatttt gttttgagta 
     8881 aaaatgtgtc aaatcgtggc ctctaatgac cgaagttaat atgaggagta aaacacttgt 
     8941 agttgtacca ttatgcttat tcactaggca acaaatatat tttcagacct agaaaagctg 
     9001 caaatgttac tgaatacaag tatgtcctct tgtgttttag acatttatga actttccttt 
     9061 atgtaatttt ccagaatcct tgtcagattc taatcattgc tttataatta tagttatact 
     9121 catggatttg tagttgagta tgaaaatatt ttttaatgca ttttatgact tgccaattga 
     9181 ttgacaacga attacctagg acttgccttc cgcacaatac atcatttctt cttagctttt 
     9241 tttcttcttc ttcgttcata cagttttttt ttgtttatca gcttacattt tcttgaaccg 
     9301 tagctttcgt tttcttcttt ttaactttcc attcggagtt tttgtatctt gtttcatagt 
     9361 ttgtcccagg attagaatga ttaggcatcg aaccttcaag aatttgattg aataaaacat 
     9421 cttcattctt aagatatgaa gataatcttc aaaaggcccc tgggaatctg aaagaagaga 
     9481 agcaggccca tttatatggg aaagaacaat agtatttctt atataggccc atttaagttg 
     9541 aaaacaatct tcaaaagtcc cacatcgctt agataagaaa acgaagctga gtttatatac 
     9601 agctagagtc gaagtagtga ttgtgagacc ttcggggaaa tgtgcgcgga acccctattt 
     9661 gtttattttt ctaaatacat tcaaatatgt atccgctcat gggacaataa ccctgataaa 
     9721 tgcttcaata atattgaaaa aggaagagta tgagtattca acatttccgt gtcgccctta 
     9781 ttcccttttt tgcggcattt tgccttcctg tttttgctca cccagaaacg ctggtgaaag 
     9841 taaaagatgc tgaagatcag ttgggtgcac gagtgggtta catcgaactg gatctcaaca 
     9901 gcggtaagat ccttgagagt tttcgccccg aagaacgttt tccaatgatg agcactttta 
     9961 aagttctgct atgtggcgcg gtattatccc gtattgacgc cgggcaagag caactcggtc 
    10021 gccgcataca ctattctcag aatgacttgg ttgagtactc accagtcaca gaaaagcatc 
    10081 ttacggatgg catgacagta agagaattat gcagtgctgc cataaccatg agtgataaca 
    10141 ctgcggccaa cttacttctg acaacgatcg gaggaccgaa ggagctaacc gcttttttgc 
    10201 acaacatggg ggatcatgta actcgccttg atcgttggga accggagctg aatgaagcca 
    10261 taccaaacga cgagcgtgac accacgatgc ctgtagcaat ggcaacaacg ttgcgcaaac 
    10321 tattaactgg cgaactactt actctagctt cccggcaaca attaatagac tggatggagg 
    10381 cggataaagt tgcaggacca cttctgcgct cggcccttcc ggctggctgg tttattgctg 
    10441 ataaatctgg agccggtgag cgtggctctc gcggtatcat tgcagcactg gggccagatg 
    10501 gtaagccctc ccgtatcgta gttatctaca ccacggggag tcaggcaact atggatgaac 
    10561 gaaatagaca gatcgctgag ataggtgcct cactgattaa gcattggtaa ctgtcagacc 
    10621 aagtttactc atatatactt tagattgatt taaaacttca tttttaattt aaaaggatct 
    10681 aggtgaagat cctttttgat aatcccatga ccaaaatccc ttaacgtgag ttttcgttcc 
    10741 actgagcgtc aggtctcagt tttagtactc tggaaacaga atctactaaa acaaggcaaa 
    10801 atgccgtgtt tatctcgtca acttgttggc gagatttttt ttgcaaaatt ttccagatcg 
    10861 atttcttctt cctctgttct tcggcgttca atttctgggg ttttctcttc gttttctgta 
    10921 actgaaacct aaaatttgac ctaaaaaaaa tctcaaataa tatgattcag tggttttgta 
    10981 cttttcagtt agttgagttt tgcagttccg atgagataaa ccaatacgta actataacgg 
    11041 tcctaaggta gcgaattcga cctaaagtcg gcgcgccaag ctatcaaaca agtttgtaca 
    11101 aaaaagctga acgagaaacg taaaatgata taaatatcaa tatattaaat tagattttgc 
    11161 ataaaaaaca gactacataa tactgtaaaa cacaacatat ccagtcacta tggcggccgg 
    11221 ctgcaggccc tatagtgagt cgtattaccg taatcatggt catagctgtt tcctgtgtga 
    11281 aattgttatc cgctctcatg gcggccgcat cgatccccca acttccaggc ccgccatagt 
    11341 gatttgattt gccagcgcat cgctatcaat cgccgggttc acccattcgc gtaaccacag 
    11401 ttcactgaat ttcataatct attcctgcct tatttaaact gtttgaggaa acgcagatcg 
    11461 ttttcgaaga atgaacgcag gtcggtgacg ccgtaacgca acatagtcag acgctccatc 
    11521 cccatcccga agccgaaacc agagtaaact tccgggtcga tgccaacgtt acgcaacacg 
    11581 ttcggatgca ccatcccgca gcccagcact tccagccatt taccgttttt acccatgaca 
    11641 tccacttccg cagaaggttc ggtaaacggg aagtaggaag gacggaagcg aatctgcaaa 
    11701 tcttcctcaa agaagttacg caggaagtcg tgcagcgtgc ctttcaggtt ggtaaagctg 
    11761 atgttggtat caacaatcag accttccatc tgatggaaca tcggcgtgtg agtctggtcg 
    11821 tagtcgttac gataaacacg gccaggcgcg atgatacgaa tcggtggctg ctgggctttc 
    11881 atggtgcgga tctgtacgcc agaggtctgg gtacgcagca ggcgggtagt gtcaaaccag 
    11941 aaagtgtcgt ggtcagcgcg cgccgggtgg tgaccaggaa tgttcagagc atcgaagtta 
    12001 tgataatcgt cttcgatttc cggcccggtt gccacggtaa agccaagctc accgaagaaa 
    12061 ctttcgatac ggtcgatggt acgggtaacc ggatgcagac cgccgttttc aatgcgacga 
    12121 cctggcagag agacatcaat cgtttccgcc gccagacgcg cattcagtgc agcgctttcc 
    12181 agttccgctt tacgcgcatt cagcgcctgc tgaacctgct ctttcgcttc gttgataacc 
    12241 gcaccagctg ccggacgctc ttctggcggc agctcacgca gggtcgtcat ctgaagggtt 
    12301 aagtgccctt ttttacccaa atattcgacg cgcacattat ctaacgcggc aacatctgac 
    12361 gcctggctaa tggccgcctt cgcactggca accagttctg cgagatgtga catggttttc 
    12421 ctcattgtgt cagtggtgac actggttcgt tggacttaga gcctatccca tcaggctatt 
    12481 ttacttgcca ttttggtccc cgataccgtc gagacactag aagggacgca ccgctagcag 
    12541 cgcccctagc ggtatcctat aaaaaaacac accgcgccgc tagcagcacc cctaatataa 
    12601 aataatgttt tttataaaaa tagtcagtac cacccctaca aaacggtgtc ggcgcgttgt 
    12661 tgtagccgcg ccgacaccgc ttttttaaat atcataaaga gagtaagaga aactaatttt 
    12721 tcataacact ctatttataa agaaaaatca gcaaaaactt gtttttgcgt ggggtgtggt 
    12781 gcttttggtg gtgagaacca ccaacctgtt gagccttttt gtggagtggg ttaaattata 
    12841 ctagcgtcga gctggttgcc ctcgccgctg ggctggcggc cgtctatggc cctgcaaacg 
    12901 cgccagaaac gccgtcgaag ccgtgtgcga gacaccgcgg ccggccgccg gcgttgtgga 
    12961 tacctcgcgg aaaacttggc cctcactgac agatgagggg cggacgttga cacttgaggg 
    13021 gccgactcac ccggcgcggc gttgacagat gaggggcagg ctcgatttcg gccggcgacg 
    13081 tggagctggc cagcctcgca aatcggcgaa aacgcctgat tttacgcgag tttcccacag 
    13141 atgatgtgga caagcctggg gataagtgcc ctgcggtatt gacacttgag gggcgcgact 
    13201 actgacagat gaggggcgcg atccttgaca cttgaggggc agagtgctga cagatgaggg 
    13261 gcgcacctat tgacatttga ggggctgtcc acaggcagaa aatccagcat ttgcaagggt 
    13321 ttccgcccgt ttttcggcca ccgctaacct gtcttttaac ctgcttttaa accaatattt 
    13381 ataaaccttg tttttaacca gggctgcgcc ctgtgcgcgt gaccgcgcac gccgaagggg 
    13441 ggtgcccccc cttctcgaac cctcccggtc gagatcaatt ccgttttccg ctgcataacc 
    13501 ctgcttcggg gtcattatag cgattttttc ggtatatcca tcctttttcg cacgatatac 
    13561 aggattttgc caaagggttc gtgtagactt tccttggtgt atccaacggc gtcagccggg 
    13621 caggataggt gaagtaggcc cacccgcgag cgggtgttcc ttcttcactg tcccttattc 
    13681 gcacctggcg gtgctcaacg ggaatcctgc tctgcgaggc tggccggcta ccgccggcgt 
    13741 aacagatgag ggcaagcgga tggctgatga aaccaagcca accaggaagg gcagcccacc 
    13801 tatcatcatg g 
//
