# Supplementary material for: MISSA 2.0: an updated synthetic biology toolbox for assembly of orthogonal CRISPR/Cas systems
Source: Sci Rep. 2017 Feb 3;7:41993. doi: 10.1038/srep41993 (PMC5290471; doi:10.1038/srep41993)
Supplement: Supplementary Dataset 3 [file srep41993-s4.zip › CRISPR vectors/pVRG-mCheU6A.gb]

LOCUS       pVRG-mCheU6A            7421 bp    DNA     circular SYN  7-SEP-2016
SOURCE      
  ORGANISM  
COMMENT     This file is created by Vector NTI
            http://www.invitrogen.com/
FEATURES             Location/Qualifiers
     misc_recomb     1..34
                     /vntifkey="86"
                     /label=loxP
     misc_recomb     complement(1269..1393)
                     /vntifkey="86"
                     /label=attR2
     misc_recomb     4698..4822
                     /vntifkey="86"
                     /label=attR1
     oriT            complement(7094..7415)
                     /vntifkey="104"
                     /label=oriT-RK2
     oriT            complement(6132..6449)
                     /vntifkey="104"
                     /label=oriT-F
     rep_origin      6462..7082
                     /vntifkey="33"
                     /label=oriV-RK2
     CDS             complement(5040..6023)
                     /vntifkey="4"
                     /label=pheS\Gly294
     CDS             271..804
                     /vntifkey="4"
                     /label=GmR
     CDS             1874..2566
                     /vntifkey="4"
                     /label=mCherry
     terminator      2569..2820
                     /vntifkey="43"
                     /label=mat-ter
     promoter        1447..1863
                     /vntifkey="29"
                     /label=AT2S3-pro
     promoter        2835..3259
                     /vntifkey="29"
                     /label=U6-26p
     terminator      4471..4662
                     /vntifkey="43"
                     /label=U6-26t\plus
     CDS             3386..4246
                     /vntifkey="4"
                     /label=ApR
     loci            4395..4470
                     /vntifkey="18"
                     /label=sgRNA\scaffold
BASE COUNT     1895 a      1844 c      1780 g      1902 t 
ORIGIN
        1 ataacttcgt atagcataca ttatacgaag ttatgtcgaa caccgtggaa acggatgaag 
       61 gcacgaaccc agttgacata agcctgttcg gttcgtaaac tgtaatgcaa gtagcgtatg 
      121 cgctcacgca actggtccag aaccttgacc gaacgcagcg gtggtaacgg cgcagtggcg 
      181 gttttcatgg cttgttatga ctgttttttt gtacagtcta tgcctcgggc atccaagcag 
      241 caagcgcgtt acgccgtggg tcgatgtttg atgttatgga gcagcaacga tgttacgcag 
      301 cagggcagtc gccctaaaac aaagttaggt ggctcaagta tgggcatcat tcgcacatgt 
      361 aggctcggcc ctgaccaagt caaatccatg cgggctgctc ttgatctttt cggtcgtgag 
      421 ttcggagacg tagccaccta ctcccaacat cagccggact ccgattacct cgggaacttg 
      481 ctccgtagta agacattcat cgcgcttgct gccttcgacc aagaagcggt tgttggcgct 
      541 ctcgcggctt acgttctgcc caggtttgag cagccgcgta gtgagatcta tatctatgat 
      601 ctcgcagtct ccggcgagca ccggaggcag ggcattgcca ccgcgctcat caatctcctc 
      661 aagcatgagg ccaacgcgct tggtgcttat gtgatctacg tgcaagcaga ttacggtgac 
      721 gatcccgcag tggctctcta tacaaagttg ggcatacggg aagaagtgat gcactttgat 
      781 atcgacccaa gtaccgccac ctaacaattc gttcaagccg agatcggctt cccggccgcg 
      841 gagttgttcg gtaaattgtc acaacgccgc agaatcgact ctagcatgga tctcggggac 
      901 gtctaactac taagcgagag tagggaactg ccaggcatca aataaaacga aaggctcagt 
      961 cggaagactg ggcctttcgt tttatctgtt gtttgtcggt gaacgctctc ctgagtagga 
     1021 caaatccgcc gggagcggat ttgaacgttg tgaagcaacg gcccggaggg tggcgggcag 
     1081 gacgcccgcc ataaactgcc aggcatcaaa ctaagcagaa ggccatcctg acggatggcc 
     1141 tttttgcgtt tctacaaact cttcctgtta gttagttact taagcgccag ggttttccca 
     1201 gtcacgacgt tgtaaaacga cggccagtgc atacgattta ggtgacacta tagaagggcc 
     1261 ccatcgacca tagtgactgg atatgttgtg ttttacagta ttatgtagtc tgttttttat 
     1321 gcaaaatcta atttaatata ttgatattta tatcatttta cgtttctcgt tcagctttct 
     1381 tgtacaaagt ggttcgataa ttcttaatta acgactttag gtccaagctt acaattgatt 
     1441 gacaactaag ctggcacaac tatatttcca acatcactag ctaccatcaa aagattgact 
     1501 tctcatctta ctcgattgaa accaaattaa catagggttt ttatttaaat aaaagtttaa 
     1561 ccttcttttt aaaaaattgt tcatagtgtc atgtcagaac aagagctaca aatcacacat 
     1621 agcatgcata agcggagcta tgatgagtgg tattgttttg ttcgtcactt gtcactcttt 
     1681 tccaacacat aatcccgaca acaacgtaag agcatctctc tctctccaca cacactcatg 
     1741 catgcatgca ttcttacacg tgattgccat gcaaatctcc tttctcacct ataaatacaa 
     1801 accaaccctt cactacactc ttcactcaaa ccaaaacaag aaaacataca caaatagcaa 
     1861 aacggtacca acaatggata acatggccat catcaaggag ttcatgcgct tcaaggtgca 
     1921 catggagggc tccgtgaacg gccacgagtt cgagatcgag ggcgagggcg agggccgccc 
     1981 ctacgagggc acccagaccg ccaagctgaa ggtgaccaag ggtggccccc tgcccttcgc 
     2041 ctgggacatc ctgtcccctc agttcatgta cggctccaag gcctacgtga agcaccccgc 
     2101 cgacatcccc gactacttga agctgtcctt ccccgagggc ttcaagtggg agcgcgtgat 
     2161 gaacttcgag gacggcggcg tggtgaccgt gacccaggac tcctccctgc aggacggcga 
     2221 gttcatctac aaggtgaagc tgcgcggcac caacttcccc tccgacggcc ccgtaatgca 
     2281 gaagaagacc atgggctggg aggcctcctc cgagcggatg taccccgagg acggcgccct 
     2341 gaagggcgag atcaagcaga ggctgaagct gaaggacggc ggccactacg acgctgaggt 
     2401 caagaccacc tacaaggcca agaagcccgt gcagctgccc ggcgcctaca acgtcaacat 
     2461 caagttggac atcacctccc acaacgagga ctacaccatc gtggaacagt acgaacgcgc 
     2521 cgagggccgc cactccaccg gcggcatgga cgagctgtac aagtgagctt ggactcccat 
     2581 gttggcaaag gcaaccaaac aaacaatgaa tgatccgctc ctgcatatgg ggcggtttga 
     2641 gtatttcaac tgccatttgg gctgaattga agacatgctc ctgtcagaaa ttccgtgatc 
     2701 ttactcaata ttcagtaatc tcggccaata tcctaaatgt gcgtggcttt atctgtcttt 
     2761 gtattgtttc atcaattcat gtaacgtttg cttttcttat gaattttcaa ataaattatc 
     2821 gtattgagcc taggcgactt gccttccgca caatacatca tttcttctta gctttttttc 
     2881 ttcttcttcg ttcatacagt ttttttttgt ttatcagctt acattttctt gaaccgtagc 
     2941 tttcgttttc ttctttttaa ctttccattc ggagtttttg tatcttgttt catagtttgt 
     3001 cccaggatta gaatgattag gcatcgaacc ttcaagaatt tgattgaata aaacatcttc 
     3061 attcttaaga tatgaagata atcttcaaaa ggcccctggg aatctgaaag aagagaagca 
     3121 ggcccattta tatgggaaag aacaatagta tttcttatat aggcccattt aagttgaaaa 
     3181 caatcttcaa aagtcccaca tcgcttagat aagaaaacga agctgagttt atatacagct 
     3241 agagtcgaag tagtgattgt gagaccttcg gggaaatgtg cgcggaaccc ctatttgttt 
     3301 atttttctaa atacattcaa atatgtatcc gctcatggga caataaccct gataaatgct 
     3361 tcaataatat tgaaaaagga agagtatgag tattcaacat ttccgtgtcg cccttattcc 
     3421 cttttttgcg gcattttgcc ttcctgtttt tgctcaccca gaaacgctgg tgaaagtaaa 
     3481 agatgctgaa gatcagttgg gtgcacgagt gggttacatc gaactggatc tcaacagcgg 
     3541 taagatcctt gagagttttc gccccgaaga acgttttcca atgatgagca cttttaaagt 
     3601 tctgctatgt ggcgcggtat tatcccgtat tgacgccggg caagagcaac tcggtcgccg 
     3661 catacactat tctcagaatg acttggttga gtactcacca gtcacagaaa agcatcttac 
     3721 ggatggcatg acagtaagag aattatgcag tgctgccata accatgagtg ataacactgc 
     3781 ggccaactta cttctgacaa cgatcggagg accgaaggag ctaaccgctt ttttgcacaa 
     3841 catgggggat catgtaactc gccttgatcg ttgggaaccg gagctgaatg aagccatacc 
     3901 aaacgacgag cgtgacacca cgatgcctgt agcaatggca acaacgttgc gcaaactatt 
     3961 aactggcgaa ctacttactc tagcttcccg gcaacaatta atagactgga tggaggcgga 
     4021 taaagttgca ggaccacttc tgcgctcggc ccttccggct ggctggttta ttgctgataa 
     4081 atctggagcc ggtgagcgtg gctctcgcgg tatcattgca gcactggggc cagatggtaa 
     4141 gccctcccgt atcgtagtta tctacaccac ggggagtcag gcaactatgg atgaacgaaa 
     4201 tagacagatc gctgagatag gtgcctcact gattaagcat tggtaactgt cagaccaagt 
     4261 ttactcatat atactttaga ttgatttaaa acttcatttt taatttaaaa ggatctaggt 
     4321 gaagatcctt tttgataatc ccatgaccaa aatcccttaa cgtgagtttt cgttccactg 
     4381 agcgtcaggt ctcagtttta gagctagaaa tagcaagtta aaataaggct agtccgttat 
     4441 caacttgaaa aagtggcacc gagtcggtgc ttttttttgc aaaattttcc agatcgattt 
     4501 cttcttcctc tgttcttcgg cgttcaattt ctggggtttt ctcttcgttt tctgtaactg 
     4561 aaacctaaaa tttgacctaa aaaaaatctc aaataatatg attcagtggt tttgtacttt 
     4621 tcagttagtt gagttttgca gttccgatga gataaaccaa tagaattcga cctaaagtcg 
     4681 gcgcgccaag ctatcaaaca agtttgtaca aaaaagctga acgagaaacg taaaatgata 
     4741 taaatatcaa tatattaaat tagattttgc ataaaaaaca gactacataa tactgtaaaa 
     4801 cacaacatat ccagtcacta tggcggccgg ctgcaggccc tatagtgagt cgtattaccg 
     4861 taatcatggt catagctgtt tcctgtgtga aattgttatc cgctctcatg gcggccgcat 
     4921 cgatccccca acttccaggc ccgccatagt gatttgattt gccagcgcat cgctatcaat 
     4981 cgccgggttc acccattcgc gtaaccacag ttcactgaat ttcataatct attcctgcct 
     5041 tatttaaact gtttgaggaa acgcagatcg ttttcgaaga atgaacgcag gtcggtgacg 
     5101 ccgtaacgca acatagtcag acgctccatc cccatcccga agccgaaacc agagtaaact 
     5161 tccgggtcga tgccaacgtt acgcaacacg ttcggatgca ccatcccgca gcccagcact 
     5221 tccagccatt taccgttttt acccatgaca tccacttccg cagaaggttc ggtaaacggg 
     5281 aagtaggaag gacggaagcg aatctgcaaa tcttcctcaa agaagttacg caggaagtcg 
     5341 tgcagcgtgc ctttcaggtt ggtaaagctg atgttggtat caacaatcag accttccatc 
     5401 tgatggaaca tcggcgtgtg agtctggtcg tagtcgttac gataaacacg gccaggcgcg 
     5461 atgatacgaa tcggtggctg ctgggctttc atggtgcgga tctgtacgcc agaggtctgg 
     5521 gtacgcagca ggcgggtagt gtcaaaccag aaagtgtcgt ggtcagcgcg cgccgggtgg 
     5581 tgaccaggaa tgttcagagc atcgaagtta tgataatcgt cttcgatttc cggcccggtt 
     5641 gccacggtaa agccaagctc accgaagaaa ctttcgatac ggtcgatggt acgggtaacc 
     5701 ggatgcagac cgccgttttc aatgcgacga cctggcagag agacatcaat cgtttccgcc 
     5761 gccagacgcg cattcagtgc agcgctttcc agttccgctt tacgcgcatt cagcgcctgc 
     5821 tgaacctgct ctttcgcttc gttgataacc gcaccagctg ccggacgctc ttctggcggc 
     5881 agctcacgca gggtcgtcat ctgaagggtt aagtgccctt ttttacccaa atattcgacg 
     5941 cgcacattat ctaacgcggc aacatctgac gcctggctaa tggccgcctt cgcactggca 
     6001 accagttctg cgagatgtga catggttttc ctcattgtgt cagtggtgac actggttcgt 
     6061 tggacttaga gcctatccca tcaggctatt ttacttgcca ttttggtccc cgataccgtc 
     6121 gagacactag aagggacgca ccgctagcag cgcccctagc ggtatcctat aaaaaaacac 
     6181 accgcgccgc tagcagcacc cctaatataa aataatgttt tttataaaaa tagtcagtac 
     6241 cacccctaca aaacggtgtc ggcgcgttgt tgtagccgcg ccgacaccgc ttttttaaat 
     6301 atcataaaga gagtaagaga aactaatttt tcataacact ctatttataa agaaaaatca 
     6361 gcaaaaactt gtttttgcgt ggggtgtggt gcttttggtg gtgagaacca ccaacctgtt 
     6421 gagccttttt gtggagtggg ttaaattata ctagcgtcga gctggttgcc ctcgccgctg 
     6481 ggctggcggc cgtctatggc cctgcaaacg cgccagaaac gccgtcgaag ccgtgtgcga 
     6541 gacaccgcgg ccggccgccg gcgttgtgga tacctcgcgg aaaacttggc cctcactgac 
     6601 agatgagggg cggacgttga cacttgaggg gccgactcac ccggcgcggc gttgacagat 
     6661 gaggggcagg ctcgatttcg gccggcgacg tggagctggc cagcctcgca aatcggcgaa 
     6721 aacgcctgat tttacgcgag tttcccacag atgatgtgga caagcctggg gataagtgcc 
     6781 ctgcggtatt gacacttgag gggcgcgact actgacagat gaggggcgcg atccttgaca 
     6841 cttgaggggc agagtgctga cagatgaggg gcgcacctat tgacatttga ggggctgtcc 
     6901 acaggcagaa aatccagcat ttgcaagggt ttccgcccgt ttttcggcca ccgctaacct 
     6961 gtcttttaac ctgcttttaa accaatattt ataaaccttg tttttaacca gggctgcgcc 
     7021 ctgtgcgcgt gaccgcgcac gccgaagggg ggtgcccccc cttctcgaac cctcccggtc 
     7081 gagatcaatt ccgttttccg ctgcataacc ctgcttcggg gtcattatag cgattttttc 
     7141 ggtatatcca tcctttttcg cacgatatac aggattttgc caaagggttc gtgtagactt 
     7201 tccttggtgt atccaacggc gtcagccggg caggataggt gaagtaggcc cacccgcgag 
     7261 cgggtgttcc ttcttcactg tcccttattc gcacctggcg gtgctcaacg ggaatcctgc 
     7321 tctgcgaggc tggccggcta ccgccggcgt aacagatgag ggcaagcgga tggctgatga 
     7381 aaccaagcca accaggaagg gcagcccacc tatcatcatg g 
//
